# Supplementary material for: Identification and annotation of newly conserved microRNAs and their targets in wheat (Triticum aestivum L.)
Source: PLoS One. 2018 Jul 10;13(7):e0200033. doi: 10.1371/journal.pone.0200033 (PMC6038988; doi:10.1371/journal.pone.0200033)
Supplement: S3 Table — The wheat’s miRNA families and their putative targets are predicted with the help of psRNATarget. The targeted proteins name, Genbank Acc., Hybridization results and functions are provided here. (TXT) [file pone.0200033.s003.txt]

S3 Table. Wheat miRNAs targets
miRNA_Acc.	Target_Acc.	Expectation	UPE$	miRNA_start	miRNA_end	Target_start	Target_end	miRNA_aligned_fragment	Target_aligned_fragment	Inhibition	Target_Desc.	Multiplicity
tae-miR1436	Traes_2DS_C8CC2F963.1	0	-1	1	21	699	719	AUAUUAUGGGACGGAGGGAGU	ACUCCCUCCGUCCCAUAAUAU	Cleavage	cdna:novel chromosome:IWGSC1+popseq:2D:55155899:55156718:-1 gene:Traes_2DS_C8CC2F963 transcript:Traes_2DS_C8CC2F963.1	1
tae-miR1436	Traes_1DL_41E7D2C4E.1	0	-1	1	21	907	927	AUAUUAUGGGACGGAGGGAGU	ACUCCCUCCGUCCCAUAAUAU	Cleavage	cdna:novel scaffold:IWGSC1+popseq:IWGSC_CSS_1DL_scaff_2255356:4067:5093:1 gene:Traes_1DL_41E7D2C4E transcript:Traes_1DL_41E7D2C4E.1	1
tae-miR1436	Traes_6BL_A5A986E6C.1	0	-1	1	21	22	42	AUAUUAUGGGACGGAGGGAGU	ACUCCCUCCGUCCCAUAAUAU	Cleavage	cdna:novel scaffold:IWGSC1+popseq:IWGSC_CSS_6BL_scaff_4397975:1665:3350:-1 gene:Traes_6BL_A5A986E6C transcript:Traes_6BL_A5A986E6C.1	1
tae-miR1436	Traes_2AL_A807B3759.2	0	-1	1	21	1088	1108	AUAUUAUGGGACGGAGGGAGU	ACUCCCUCCGUCCCAUAAUAU	Cleavage	cdna:novel scaffold:IWGSC1+popseq:IWGSC_CSS_2AL_scaff_1237613:48:1158:-1 gene:Traes_2AL_A807B3759 transcript:Traes_2AL_A807B3759.2	1
tae-miR1436	Traes_7DL_EFB19C389.1	0	-1	1	21	996	1016	AUAUUAUGGGACGGAGGGAGU	ACUCCCUCCGUCCCAUAAUAU	Cleavage	cdna:novel chromosome:IWGSC1+popseq:7D:159244895:159246179:1 gene:Traes_7DL_EFB19C389 transcript:Traes_7DL_EFB19C389.1	1
tae-miR1436	Traes_6DL_38B41C198.1	0	-1	1	21	987	1007	AUAUUAUGGGACGGAGGGAGU	ACUCCCUCCGUCCCAUAAUAU	Cleavage	cdna:novel chromosome:IWGSC1+popseq:6D:142151211:142152479:1 gene:Traes_6DL_38B41C198 transcript:Traes_6DL_38B41C198.1 description: MSF1-like family protein	1
tae-miR1436	Traes_3DS_561941A6E.1	0	-1	1	21	935	955	AUAUUAUGGGACGGAGGGAGU	ACUCCCUCCGUCCCAUAAUAU	Cleavage	cdna:novel chromosome:IWGSC1+popseq:3D:11386949:11389845:-1 gene:Traes_3DS_561941A6E transcript:Traes_3DS_561941A6E.1	1
tae-miR1436	Traes_2AL_EE1350B36.1	0	-1	1	21	1249	1269	AUAUUAUGGGACGGAGGGAGU	ACUCCCUCCGUCCCAUAAUAU	Cleavage	cdna:novel chromosome:IWGSC1+popseq:2A:243096282:243097562:-1 gene:Traes_2AL_EE1350B36 transcript:Traes_2AL_EE1350B36.1	1
tae-miR1436	Traes_4BL_CF3E56FCD.1	0	-1	1	21	1282	1302	AUAUUAUGGGACGGAGGGAGU	ACUCCCUCCGUCCCAUAAUAU	Cleavage	cdna:novel scaffold:IWGSC1+popseq:IWGSC_CSS_4BL_scaff_7041279:71:3032:1 gene:Traes_4BL_CF3E56FCD transcript:Traes_4BL_CF3E56FCD.1	1
tae-miR1436	Traes_5DL_A061F2DD6.1	0	-1	1	21	636	656	AUAUUAUGGGACGGAGGGAGU	ACUCCCUCCGUCCCAUAAUAU	Cleavage	cdna:novel scaffold:IWGSC1+popseq:IWGSC_CSS_5DL_scaff_709394:1:3010:-1 gene:Traes_5DL_A061F2DD6 transcript:Traes_5DL_A061F2DD6.1	1
tae-miR1436	Traes_6AL_686E9F639.1	0	-1	1	21	1139	1159	AUAUUAUGGGACGGAGGGAGU	ACUCCCUCCGUCCCAUAAUAU	Cleavage	cdna:novel scaffold:IWGSC1+popseq:IWGSC_CSS_6AL_scaff_5774046:3372:5561:-1 gene:Traes_6AL_686E9F639 transcript:Traes_6AL_686E9F639.1	2
tae-miR1436	Traes_7AL_955F54182.1	0	-1	1	21	1437	1457	AUAUUAUGGGACGGAGGGAGU	ACUCCCUCCGUCCCAUAAUAU	Cleavage	cdna:novel chromosome:IWGSC1+popseq:7A:159715777:159719695:1 gene:Traes_7AL_955F54182 transcript:Traes_7AL_955F54182.1	1
tae-miR1436	Traes_4DL_C615C8567.1	0	-1	1	21	1513	1533	AUAUUAUGGGACGGAGGGAGU	ACUCCCUCCGUCCCAUAAUAU	Cleavage	cdna:novel scaffold:IWGSC1+popseq:IWGSC_CSS_4DL_scaff_14303757:40:1845:1 gene:Traes_4DL_C615C8567 transcript:Traes_4DL_C615C8567.1	1
tae-miR1436	Traes_1BS_4E905855D.1	0	-1	1	21	1643	1663	AUAUUAUGGGACGGAGGGAGU	ACUCCCUCCGUCCCAUAAUAU	Cleavage	cdna:novel chromosome:IWGSC1+popseq:1B:106176874:106178674:-1 gene:Traes_1BS_4E905855D transcript:Traes_1BS_4E905855D.1	1
tae-miR1436	Traes_4AS_049576319.2	0	-1	1	21	1824	1844	AUAUUAUGGGACGGAGGGAGU	ACUCCCUCCGUCCCAUAAUAU	Cleavage	cdna:novel chromosome:IWGSC1+popseq:4A:51140492:51144240:-1 gene:Traes_4AS_049576319 transcript:Traes_4AS_049576319.2	1
tae-miR1436	Traes_7DS_619769289.1	0	-1	1	21	2750	2770	AUAUUAUGGGACGGAGGGAGU	ACUCCCUCCGUCCCAUAAUAU	Cleavage	cdna:novel scaffold:IWGSC1+popseq:IWGSC_CSS_7DS_scaff_3944677:450:8254:-1 gene:Traes_7DS_619769289 transcript:Traes_7DS_619769289.1	1
tae-miR1436	Traes_6DL_5CB149734.2	0	-1	1	21	2552	2572	AUAUUAUGGGACGGAGGGAGU	ACUCCCUCCGUCCCAUAAUAU	Cleavage	cdna:novel scaffold:IWGSC1+popseq:IWGSC_CSS_6DL_scaff_3281807:6933:12187:-1 gene:Traes_6DL_5CB149734 transcript:Traes_6DL_5CB149734.2	1
tae-miR1436	Traes_3B_A84ED9D40.1	0	-1	1	21	2872	2892	AUAUUAUGGGACGGAGGGAGU	ACUCCCUCCGUCCCAUAAUAU	Cleavage	cdna:novel scaffold:IWGSC1+popseq:IWGSC_CSS_3B_scaff_10467303:15175:20630:-1 gene:Traes_3B_A84ED9D40 transcript:Traes_3B_A84ED9D40.1	1
tae-miR1436	Traes_5DL_B3C8DD9AA.1	0	-1	1	21	1574	1594	AUAUUAUGGGACGGAGGGAGU	ACUCCCUCCGUCCCAUAAUAU	Cleavage	cdna:novel chromosome:IWGSC1+popseq:5D:151816442:151819676:1 gene:Traes_5DL_B3C8DD9AA transcript:Traes_5DL_B3C8DD9AA.1	1
tae-miR1436	Traes_6BS_F87437638.3	0	-1	1	21	3700	3720	AUAUUAUGGGACGGAGGGAGU	ACUCCCUCCGUCCCAUAAUAU	Cleavage	cdna:novel chromosome:IWGSC1+popseq:6B:57032227:57039416:1 gene:Traes_6BS_F87437638 transcript:Traes_6BS_F87437638.3	1
tae-miR1436	Traes_2DS_F438957FE.1	0	-1	1	21	2650	2670	AUAUUAUGGGACGGAGGGAGU	ACUCCCUCCGUCCCAUAAUAU	Cleavage	cdna:novel scaffold:IWGSC1+popseq:IWGSC_CSS_2DS_scaff_5381058:4107:12849:1 gene:Traes_2DS_F438957FE transcript:Traes_2DS_F438957FE.1 description: Pentatricopeptide repeat (PPR) superfamily protein	1
tae-miR1436	Traes_1DL_9FE4D295D.2	0	-1	1	21	1996	2016	AUAUUAUGGGACGGAGGGAGU	ACUCCCUCCGUCCCAUAAUAU	Cleavage	cdna:novel chromosome:IWGSC1+popseq:1D:135000067:135009374:1 gene:Traes_1DL_9FE4D295D transcript:Traes_1DL_9FE4D295D.2	1
tae-miR1436	Traes_6DL_F2CADEFF6.1	0	-1	1	21	1407	1427	AUAUUAUGGGACGGAGGGAGU	AUUCCCUCCGUCCCAUAAUAU	Cleavage	cdna:novel chromosome:IWGSC1+popseq:6D:101530421:101535050:-1 gene:Traes_6DL_F2CADEFF6 transcript:Traes_6DL_F2CADEFF6.1	2
tae-miR1436	Traes_2AS_DACE53B24.2	0	-1	1	21	3033	3053	AUAUUAUGGGACGGAGGGAGU	AUUCCCUCCGUCCCAUAAUAU	Cleavage	cdna:novel chromosome:IWGSC1+popseq:2A:117401807:117408590:-1 gene:Traes_2AS_DACE53B24 transcript:Traes_2AS_DACE53B24.2	2
tae-miR1439	Traes_2DS_AC2665947.1	0	-1	1	22	492	513	UUUUGGGACGGAGGGAGUACUA	UAGUACUCCCUCCGUCCCAAAA	Cleavage	cdna:novel chromosome:IWGSC1+popseq:2D:106467813:106468714:1 gene:Traes_2DS_AC2665947 transcript:Traes_2DS_AC2665947.1	1
tae-miR1439	Traes_5AL_D4717382C.1	0	-1	1	22	213	234	UUUUGGGACGGAGGGAGUACUA	UAGUACUCCCUCCGUCCCAAAA	Cleavage	cdna:novel chromosome:IWGSC1+popseq:5A:71567550:71568954:-1 gene:Traes_5AL_D4717382C transcript:Traes_5AL_D4717382C.1 description: DNAJ heat shock N-terminal domain-containing protein	1
tae-miR1439	Traes_4DL_905A85957.3	0	-1	1	22	1236	1257	UUUUGGGACGGAGGGAGUACUA	UAGUACUCCCUCCGUCCCAAAA	Cleavage	cdna:novel scaffold:IWGSC1+popseq:IWGSC_CSS_4DL_scaff_14321872:1389:5180:-1 gene:Traes_4DL_905A85957 transcript:Traes_4DL_905A85957.3	1
tae-miR1439	Traes_1BL_5A7CB464D.2	0	-1	1	22	2959	2980	UUUUGGGACGGAGGGAGUACUA	UAGUACUCCCUCCGUCCCAAAA	Cleavage	cdna:novel chromosome:IWGSC1+popseq:1B:287474869:287478508:-1 gene:Traes_1BL_5A7CB464D transcript:Traes_1BL_5A7CB464D.2	1
tae-miR1439	Traes_2BL_138A6C401.1	0	-1	1	22	1413	1434	UUUUGGGACGGAGGGAGUACUA	AAGUACUCCCUCCGUCCCAAAA	Cleavage	cdna:novel chromosome:IWGSC1+popseq:2B:330424763:330428822:1 gene:Traes_2BL_138A6C401 transcript:Traes_2BL_138A6C401.1	1
tae-miR1439	Traes_6BL_C8071DBCF.2	0	-1	1	22	74	95	UUUUGGGACGGAGGGAGUACUA	UUGUACUCCCUCCGUCCCAAAA	Cleavage	cdna:novel chromosome:IWGSC1+popseq:6B:199128040:199129082:1 gene:Traes_6BL_C8071DBCF transcript:Traes_6BL_C8071DBCF.2	1
tae-miR1439	Traes_3AL_0CC239219.1	0	-1	1	22	532	553	UUUUGGGACGGAGGGAGUACUA	UACUACUCCCUCCGUCCCAAAA	Cleavage	cdna:novel scaffold:IWGSC1+popseq:IWGSC_CSS_3AL_scaff_4235620:26:1838:-1 gene:Traes_3AL_0CC239219 transcript:Traes_3AL_0CC239219.1	1
tae-miR1439	Traes_7DL_DE178FDB4.1	0	-1	1	22	1082	1103	UUUUGGGACGGAGGGAGUACUA	UACUACUCCCUCCGUCCCAAAA	Cleavage	cdna:novel chromosome:IWGSC1+popseq:7D:209962968:209966639:1 gene:Traes_7DL_DE178FDB4 transcript:Traes_7DL_DE178FDB4.1	1
tae-miR1439	Traes_1DL_6776BA925.2	0	-1	1	22	1565	1586	UUUUGGGACGGAGGGAGUACUA	UAAUACUCCCUCCGUCCCAAAA	Cleavage	cdna:novel chromosome:IWGSC1+popseq:1D:27206464:27212001:1 gene:Traes_1DL_6776BA925 transcript:Traes_1DL_6776BA925.2	1
tae-miR1439	Traes_1BL_794E99FF5.1	0	-1	1	22	1556	1577	UUUUGGGACGGAGGGAGUACUA	UAAUACUCCCUCCGUCCCAAAA	Cleavage	cdna:novel scaffold:IWGSC1+popseq:IWGSC_CSS_1BL_scaff_3919848:1:2450:-1 gene:Traes_1BL_794E99FF5 transcript:Traes_1BL_794E99FF5.1	1
tae-miR1439	Traes_2BL_408E05890.1	0	-1	1	22	2622	2643	UUUUGGGACGGAGGGAGUACUA	UAAUACUCCCUCCGUCCCAAAA	Cleavage	cdna:novel chromosome:IWGSC1+popseq:2B:331922175:331925831:1 gene:Traes_2BL_408E05890 transcript:Traes_2BL_408E05890.1	1
tae-miR1439	Traes_4BS_8A5DAED26.2	0	-1	1	22	3205	3226	UUUUGGGACGGAGGGAGUACUA	UAUUACUCCCUCCGUCCCAAAA	Cleavage	cdna:novel chromosome:IWGSC1+popseq:4B:107941434:107947828:-1 gene:Traes_4BS_8A5DAED26 transcript:Traes_4BS_8A5DAED26.2	1
tae-miR1439	Traes_2DS_D014BDCA2.1	0	-1	1	22	400	421	UUUUGGGACGGAGGGAGUACUA	AUGUACUCCCUCCGUCCCAAAA	Cleavage	cdna:novel chromosome:IWGSC1+popseq:2D:48104736:48105459:-1 gene:Traes_2DS_D014BDCA2 transcript:Traes_2DS_D014BDCA2.1	1
tae-miR1439	Traes_2DL_8FE6A9ED1.2	0	-1	1	22	2148	2169	UUUUGGGACGGAGGGAGUACUA	AUGUACUCCCUCCGUCCCAAAA	Cleavage	cdna:novel scaffold:IWGSC1+popseq:IWGSC_CSS_2DL_scaff_9827341:1179:5328:1 gene:Traes_2DL_8FE6A9ED1 transcript:Traes_2DL_8FE6A9ED1.2	1
tae-miR1439	Traes_2AS_E022ED09E.1	0	-1	1	22	317	338	UUUUGGGACGGAGGGAGUACUA	AUGUACUCCCUCCGUCCCAAAA	Cleavage	cdna:novel scaffold:IWGSC1+popseq:IWGSC_CSS_2AS_scaff_5257131:238:4470:1 gene:Traes_2AS_E022ED09E transcript:Traes_2AS_E022ED09E.1	1
tae-miR1439	Traes_1BS_DC30245241.2	0	-1	1	22	2704	2725	UUUUGGGACGGAGGGAGUACUA	UGUUACUCCCUCCGUCCCAAAA	Cleavage	cdna:novel chromosome:IWGSC1+popseq:1B:112208329:112213821:-1 gene:Traes_1BS_DC30245241 transcript:Traes_1BS_DC30245241.2	1
tae-miR1439	Traes_3AS_47780354D.2	0	-1	1	22	3068	3089	UUUUGGGACGGAGGGAGUACUA	UGUUACUCCCUCCGUCCCAAAA	Cleavage	cdna:novel chromosome:IWGSC1+popseq:3A:2800030:2808135:-1 gene:Traes_3AS_47780354D transcript:Traes_3AS_47780354D.2	1
tae-miR1439	Traes_4AL_80727DCA6.1	0	-1	1	22	513	534	UUUUGGGACGGAGGGAGUACUA	AACUACUCCCUCCGUCCCAAAA	Cleavage	cdna:novel scaffold:IWGSC1+popseq:IWGSC_CSS_4AL_scaff_7081745:2495:3137:-1 gene:Traes_4AL_80727DCA6 transcript:Traes_4AL_80727DCA6.1	1
tae-miR1439	Traes_2AL_A549CD02E.2	0	-1	1	22	590	611	UUUUGGGACGGAGGGAGUACUA	AAUUACUCCCUCCGUCCCAAAA	Cleavage	cdna:novel scaffold:IWGSC1+popseq:IWGSC_CSS_2AL_scaff_4223686:734:2466:-1 gene:Traes_2AL_A549CD02E transcript:Traes_2AL_A549CD02E.2	1
tae-miR1439	Traes_3AL_1E04F9AA3.1	0	-1	1	22	27	48	UUUUGGGACGGAGGGAGUACUA	AAUUACUCCCUCCGUCCCAAAA	Cleavage	cdna:novel chromosome:IWGSC1+popseq:3A:141512210:141513031:1 gene:Traes_3AL_1E04F9AA3 transcript:Traes_3AL_1E04F9AA3.1	1
tae-miR1439	Traes_4DL_CD9F2C6A5.1	0	-1	1	22	1016	1037	UUUUGGGACGGAGGGAGUACUA	AAAUACUCCCUCCGUCCCAAAA	Cleavage	cdna:novel chromosome:IWGSC1+popseq:4D:83771468:83774801:-1 gene:Traes_4DL_CD9F2C6A5 transcript:Traes_4DL_CD9F2C6A5.1	1
tae-miR1439	Traes_3DL_8DA1E6EE6.1	0	-1	1	22	408	429	UUUUGGGACGGAGGGAGUACUA	UUAUACUCCCUCCGUCCCAAAA	Cleavage	cdna:novel scaffold:IWGSC1+popseq:IWGSC_CSS_3DL_scaff_6869930:28:817:1 gene:Traes_3DL_8DA1E6EE6 transcript:Traes_3DL_8DA1E6EE6.1	2
tae-miR1439	Traes_6BS_875531353.2	0	-1	1	22	623	644	UUUUGGGACGGAGGGAGUACUA	AUCUACUCCCUCCGUCCCAAAA	Cleavage	cdna:novel chromosome:IWGSC1+popseq:6B:10356314:10357368:1 gene:Traes_6BS_875531353 transcript:Traes_6BS_875531353.2	1
tae-miR1439	Traes_1AS_41E7FE70A.1	0	-1	1	22	348	369	UUUUGGGACGGAGGGAGUACUA	AGUUACUCCCUCCGUCCCAAAA	Cleavage	cdna:novel scaffold:IWGSC1+popseq:IWGSC_CSS_1AS_scaff_2509244:1:814:1 gene:Traes_1AS_41E7FE70A transcript:Traes_1AS_41E7FE70A.1	1
tae-miR1439	Traes_2BS_F2F72A2B3.1	0	-1	1	22	684	705	UUUUGGGACGGAGGGAGUACUA	UUCUACUCCCUCCGUCCCAAAA	Cleavage	cdna:novel chromosome:IWGSC1+popseq:2B:62706810:62708165:1 gene:Traes_2BS_F2F72A2B3 transcript:Traes_2BS_F2F72A2B3.1	1
tae-miR1439	Traes_4DL_9294C72F2.1	0	-1	1	22	713	734	UUUUGGGACGGAGGGAGUACUA	AUUUACUCCCUCCGUCCCAAAA	Cleavage	cdna:novel chromosome:IWGSC1+popseq:4D:86566933:86571179:-1 gene:Traes_4DL_9294C72F2 transcript:Traes_4DL_9294C72F2.1	1
tae-miR1439	Traes_1AS_1DDA1FCAB.1	0	-1	1	22	207	228	UUUUGGGACGGAGGGAGUACUA	AUAUACUCCCUCCGUCCCAAAA	Cleavage	cdna:novel chromosome:IWGSC1+popseq:1A:8489844:8491194:-1 gene:Traes_1AS_1DDA1FCAB transcript:Traes_1AS_1DDA1FCAB.1	1
tae-miR1439	Traes_3DS_FBEB65A89.1	0	-1	1	22	96	117	UUUUGGGACGGAGGGAGUACUA	UCCUACUCCCUCCGUCCCAAAA	Cleavage	cdna:novel scaffold:IWGSC1+popseq:IWGSC_CSS_3DS_scaff_1208194:1:1946:-1 gene:Traes_3DS_FBEB65A89 transcript:Traes_3DS_FBEB65A89.1	1
tae-miR1439	Traes_4BL_65EF527FF.1	0	-1	1	22	1175	1196	UUUUGGGACGGAGGGAGUACUA	UUCUACUCCCUCCGUCCCAAAA	Cleavage	cdna:novel chromosome:IWGSC1+popseq:4B:293149870:293151083:-1 gene:Traes_4BL_65EF527FF transcript:Traes_4BL_65EF527FF.1	1
tae-miR1439	Traes_5DL_6010E0483.1	0	-1	1	22	1	22	UUUUGGGACGGAGGGAGUACUA	UCAUACUCCCUCCGUCCCAAAA	Cleavage	cdna:novel chromosome:IWGSC1+popseq:5D:149157122:149158390:-1 gene:Traes_5DL_6010E0483 transcript:Traes_5DL_6010E0483.1	1
tae-miR1439	Traes_5BL_092394193.1	0	-1	1	22	1159	1180	UUUUGGGACGGAGGGAGUACUA	AUAUACUCCCUCCGUCCCAAAA	Cleavage	cdna:novel scaffold:IWGSC1+popseq:IWGSC_CSS_5BL_scaff_10864620:6353:8970:-1 gene:Traes_5BL_092394193 transcript:Traes_5BL_092394193.1	1
tae-miR1439	Traes_7DS_53584A6AD.2	0	-1	1	22	1136	1157	UUUUGGGACGGAGGGAGUACUA	ACUUACUCCCUCCGUCCCAAAA	Cleavage	cdna:novel scaffold:IWGSC1+popseq:IWGSC_CSS_7DS_scaff_3945817:1900:3985:-1 gene:Traes_7DS_53584A6AD transcript:Traes_7DS_53584A6AD.2	1
tae-miR1439	Traes_2AL_60AE83514.1	0	-1	1	22	95	116	UUUUGGGACGGAGGGAGUACUA	GUAUACUCCCUCCGUCCCAAAA	Cleavage	cdna:novel chromosome:IWGSC1+popseq:2A:78512139:78517181:-1 gene:Traes_2AL_60AE83514 transcript:Traes_2AL_60AE83514.1	1
tae-miR1439	Traes_2AL_9E2B9DDED.1	0	-1	1	22	1390	1411	UUUUGGGACGGAGGGAGUACUA	AGAUACUCCCUCCGUCCCAAAA	Cleavage	cdna:novel scaffold:IWGSC1+popseq:IWGSC_CSS_2AL_scaff_4499235:819:3626:1 gene:Traes_2AL_9E2B9DDED transcript:Traes_2AL_9E2B9DDED.1	1
tae-miR1439	Traes_6DL_4BEB993D5.2	0	-1	1	22	131	152	UUUUGGGACGGAGGGAGUACUA	ACAUACUCCCUCCGUCCCAAAA	Cleavage	cdna:novel scaffold:IWGSC1+popseq:IWGSC_CSS_6DL_scaff_3256498:2015:5712:1 gene:Traes_6DL_4BEB993D5 transcript:Traes_6DL_4BEB993D5.2	1
tae-miR1439	Traes_2DL_1F24E4FF8.1	0	-1	1	22	1840	1861	UUUUGGGACGGAGGGAGUACUA	AGAUACUCCCUCCGUCCCAAAA	Cleavage	cdna:novel scaffold:IWGSC1+popseq:IWGSC_CSS_2DL_scaff_9857106:3841:6967:1 gene:Traes_2DL_1F24E4FF8 transcript:Traes_2DL_1F24E4FF8.1	1
tae-miR1439	Traes_6BL_C4853F943.1	0	-1	1	22	1726	1747	UUUUGGGACGGAGGGAGUACUA	UUUUACUCCCUCCGUCCCAAAA	Cleavage	cdna:novel chromosome:IWGSC1+popseq:6B:172949399:172951736:-1 gene:Traes_6BL_C4853F943 transcript:Traes_6BL_C4853F943.1	1
tae-miR1439	Traes_4DS_717A43204.1	0	-1	1	22	2419	2440	UUUUGGGACGGAGGGAGUACUA	AUAUACUCCCUCCGUCCCAAAA	Cleavage	cdna:novel chromosome:IWGSC1+popseq:4D:68630846:68633311:-1 gene:Traes_4DS_717A43204 transcript:Traes_4DS_717A43204.1 description: receptor-like kinase in in flowers 3	1
tae-miR1439	Traes_3AS_F781ED536.1	0	-1	1	22	2372	2393	UUUUGGGACGGAGGGAGUACUA	AUAUACUCCCUCCGUCCCAAAA	Cleavage	cdna:novel chromosome:IWGSC1+popseq:3A:13013772:13016364:1 gene:Traes_3AS_F781ED536 transcript:Traes_3AS_F781ED536.1	1
tae-miR1439	Traes_4BL_2DC69E686.2	0	-1	1	22	1314	1335	UUUUGGGACGGAGGGAGUACUA	AUAUACUCCCUCCGUCCCAAAA	Cleavage	cdna:novel chromosome:IWGSC1+popseq:4B:249958371:249961946:1 gene:Traes_4BL_2DC69E686 transcript:Traes_4BL_2DC69E686.2	1
tae-miR1439	Traes_6AL_E308E6BC8.1	0	-1	1	22	1416	1437	UUUUGGGACGGAGGGAGUACUA	AUAUACUCCCUCCGUCCCAAAA	Cleavage	cdna:novel scaffold:IWGSC1+popseq:IWGSC_CSS_6AL_scaff_5781288:9668:15091:-1 gene:Traes_6AL_E308E6BC8 transcript:Traes_6AL_E308E6BC8.1	1
tae-miR1439	Traes_1BL_3187C7C75.2	0	-1	1	22	1163	1184	UUUUGGGACGGAGGGAGUACUA	AGAUACUCCCUCCGUCCCAAAA	Cleavage	cdna:novel chromosome:IWGSC1+popseq:1B:293740040:293743984:-1 gene:Traes_1BL_3187C7C75 transcript:Traes_1BL_3187C7C75.2	1
tae-miR1439	Traes_4BS_EF4C8D5D3.2	0	-1	1	22	3332	3353	UUUUGGGACGGAGGGAGUACUA	AUAUACUCCCUCCGUCCCAAAA	Cleavage	cdna:novel chromosome:IWGSC1+popseq:4B:141867411:141872834:1 gene:Traes_4BS_EF4C8D5D3 transcript:Traes_4BS_EF4C8D5D3.2	2
tae-miR1516	Traes_7AL_13357E3DA.2	0	-1	1	21	1829	1849	AGCUUCUCUCCAGAGCACUAU	AUAGUGCUCUGGAGAGAAGCU	Cleavage	cdna:novel chromosome:IWGSC1+popseq:7A:174020183:174024717:-1 gene:Traes_7AL_13357E3DA transcript:Traes_7AL_13357E3DA.2	1
tae-miR1858	Traes_2AL_5181F4D1F.1	0	-1	1	21	64	84	GAGGGGAGGACGGAGCGGGGC	GCCCCGCUCCGUCCUCCCCUC	Cleavage	cdna:novel chromosome:IWGSC1+popseq:2A:250842425:250843941:1 gene:Traes_2AL_5181F4D1F transcript:Traes_2AL_5181F4D1F.1	1
tae-miR1861a	Traes_1BL_392C7B8BB.1	0	-1	1	22	555	576	CGAUCUUGGGGCAAGAACUGAG	CUCAGUUCUUGCCCCAAGAUCG	Cleavage	cdna:novel scaffold:IWGSC1+popseq:IWGSC_CSS_1BL_scaff_3859302:6583:16382:1 gene:Traes_1BL_392C7B8BB transcript:Traes_1BL_392C7B8BB.1 description: structural maintenance of chromosomes 5	1
tae-miR1861a	Traes_1DL_927CB7773.1	0	-1	1	22	162	183	CGAUCUUGGGGCAAGAACUGAG	CUCAGUUCUUGCCCCAAGAUCG	Cleavage	cdna:novel chromosome:IWGSC1+popseq:1D:133990209:133999811:-1 gene:Traes_1DL_927CB7773 transcript:Traes_1DL_927CB7773.1 description: structural maintenance of chromosomes 5	1
tae-miR1861b	Traes_5DL_DBE8E64C4.1	0	-1	1	23	589	611	UGGUCUUGAGGCAGGUACAUGAG	CUCAUGUACCUGCCUCAAGACCA	Cleavage	cdna:novel scaffold:IWGSC1+popseq:IWGSC_CSS_5DL_scaff_4518504:3806:5474:-1 gene:Traes_5DL_DBE8E64C4 transcript:Traes_5DL_DBE8E64C4.1	1
tae-miR1866	Traes_6BL_90DF7E5B0.2	0	-1	1	22	1550	1571	UGAAAUGUCUGUAAAAUUCUUG	CAAGAAUUUUACAGACAUUUCA	Cleavage	cdna:novel scaffold:IWGSC1+popseq:IWGSC_CSS_6BL_scaff_4376640:3217:7636:-1 gene:Traes_6BL_90DF7E5B0 transcript:Traes_6BL_90DF7E5B0.2	1
tae-miR1866	Traes_6DL_2F69CB5A2.1	0	-1	1	22	1673	1694	UGAAAUGUCUGUAAAAUUCUUG	CAAGAAUUUUACAGACAUUUCA	Cleavage	cdna:novel chromosome:IWGSC1+popseq:6D:89544901:89550176:1 gene:Traes_6DL_2F69CB5A2 transcript:Traes_6DL_2F69CB5A2.1	1
tae-miR1866	Traes_6AL_846840F02.1	0	-1	1	22	1856	1877	UGAAAUGUCUGUAAAAUUCUUG	CAAGAAUUUUACAGACAUUUCA	Cleavage	cdna:novel chromosome:IWGSC1+popseq:6A:169806049:169811934:1 gene:Traes_6AL_846840F02 transcript:Traes_6AL_846840F02.1	1
tae-miR2122	Traes_7AL_5F21F6932.2	0	-1	1	22	2178	2199	CUUCAAAAAUAACCUGUUUUUC	GAAAAACAGGUUAUUUUUGAAG	Cleavage	cdna:novel chromosome:IWGSC1+popseq:7A:173578015:173583396:-1 gene:Traes_7AL_5F21F6932 transcript:Traes_7AL_5F21F6932.2	1
tae-miR2636	Traes_7BL_758FFC2CB.2	0	-1	1	21	1083	1103	GUUGGGUUGUGUGCUGAAUAU	AUAUUCAGCACACAACCCAAC	Cleavage	cdna:novel scaffold:IWGSC1+popseq:IWGSC_CSS_7BL_scaff_6701310:726:7747:1 gene:Traes_7BL_758FFC2CB transcript:Traes_7BL_758FFC2CB.2	1
tae-miR2927	TRAES3BF093200090CFD_t1	0	-1	1	23	900	922	UCUCGUCGCUGAUGGAGCCCAUG	CAUGGGCUCCAUCAGCGACGAGA	Cleavage	cdna:novel chromosome:IWGSC1+popseq:3B:3580308:3581891:1 gene:TRAES3BF093200090CFD_g transcript:TRAES3BF093200090CFD_t1	1
tae-miR3522	Traes_3DL_6032DB40E.1	0	-1	1	19	813	831	UGACCUUAUGAGCAGCUGA	UCAGCUGCUCAUAAGGUCA	Cleavage	cdna:novel chromosome:IWGSC1+popseq:3D:35461149:35463762:-1 gene:Traes_3DL_6032DB40E transcript:Traes_3DL_6032DB40E.1	1
tae-miR3522	Traes_3AL_3CA0CB174.1	0	-1	1	19	1346	1364	UGACCUUAUGAGCAGCUGA	UCAGCUGCUCAUAAGGUCA	Cleavage	cdna:novel chromosome:IWGSC1+popseq:3A:49390501:49395677:1 gene:Traes_3AL_3CA0CB174 transcript:Traes_3AL_3CA0CB174.1	1
tae-miR3635	Traes_1DL_56C09DCA8.1	0	-1	1	21	1723	1743	AUGAUGUCCCAGACAUGCCUC	GAGGCAUGUCUGGGACAUCAU	Cleavage	cdna:novel chromosome:IWGSC1+popseq:1D:111620060:111624461:-1 gene:Traes_1DL_56C09DCA8 transcript:Traes_1DL_56C09DCA8.1	1
tae-miR3635	Traes_1AL_AAB83FA9B.1	0	-1	1	21	2165	2185	AUGAUGUCCCAGACAUGCCUC	GAGGCAUGUCUGGGACAUCAU	Cleavage	cdna:novel chromosome:IWGSC1+popseq:1A:229774906:229780908:-1 gene:Traes_1AL_AAB83FA9B transcript:Traes_1AL_AAB83FA9B.1	1
tae-miR3635	Traes_1BL_2964F774E.1	0	-1	1	21	2202	2222	AUGAUGUCCCAGACAUGCCUC	GAGGCAUGUCUGGGACAUCAU	Cleavage	cdna:novel chromosome:IWGSC1+popseq:1B:258095091:258101120:-1 gene:Traes_1BL_2964F774E transcript:Traes_1BL_2964F774E.1	1
tae-miR4993	Traes_4AL_4954CD38D.1	0	-1	1	21	585	605	GAGCGGCGGCGGCGGCGGAGG	CCUCCGCCGCCGCCGCCGCUC	Cleavage	cdna:novel scaffold:IWGSC1+popseq:IWGSC_CSS_4AL_scaff_7156376:5487:9603:1 gene:Traes_4AL_4954CD38D transcript:Traes_4AL_4954CD38D.1	1
tae-miR4993	Traes_5BL_B55C18B26.3	0	-1	1	21	33	53	GAGCGGCGGCGGCGGCGGAGG	UCUCCGCCGCCGCCGCCGCUC	Cleavage	cdna:novel chromosome:IWGSC1+popseq:5B:187736711:187738545:-1 gene:Traes_5BL_B55C18B26 transcript:Traes_5BL_B55C18B26.3	1
tae-miR4993	Traes_1AS_92A698B19.6	0	-1	1	21	60	80	GAGCGGCGGCGGCGGCGGAGG	CAUCCGCCGCCGCCGCCGCUC	Cleavage	cdna:novel chromosome:IWGSC1+popseq:1A:7521306:7526994:-1 gene:Traes_1AS_92A698B19 transcript:Traes_1AS_92A698B19.6	1
tae-miR5040	Traes_4AS_90C3255FC.1	0	-1	1	21	1198	1218	UUGAUAUAUAACAAGCAUAAG	CUUAUGCUUGUUAUAUAUCAA	Cleavage	cdna:novel scaffold:IWGSC1+popseq:IWGSC_CSS_4AS_scaff_5978473:11239:15032:1 gene:Traes_4AS_90C3255FC transcript:Traes_4AS_90C3255FC.1	1
tae-miR5040	Traes_4BL_6A7577791.2	0	-1	1	21	1216	1236	UUGAUAUAUAACAAGCAUAAG	CUUAUGCUUGUUAUAUAUCAA	Cleavage	cdna:novel chromosome:IWGSC1+popseq:4B:277782301:277786165:-1 gene:Traes_4BL_6A7577791 transcript:Traes_4BL_6A7577791.2	1
tae-miR5040	Traes_4DL_E3CDAB32B.1	0	-1	1	21	1248	1268	UUGAUAUAUAACAAGCAUAAG	CUUAUGCUUGUUAUAUAUCAA	Cleavage	cdna:novel chromosome:IWGSC1+popseq:4D:112224855:112228853:-1 gene:Traes_4DL_E3CDAB32B transcript:Traes_4DL_E3CDAB32B.1	1
tae-miR5056	Traes_3B_34958D7CA.1	0	-1	1	21	253	273	AGGAAGAACCGGUAAUAAGCA	UGCUUAUUACCGGUUCUUCCU	Cleavage	cdna:novel scaffold:IWGSC1+popseq:IWGSC_CSS_3B_scaff_10661271:1:825:-1 gene:Traes_3B_34958D7CA transcript:Traes_3B_34958D7CA.1	1
tae-miR5056	Traes_4AL_3BFB4872A.1	0	-1	1	21	352	372	AGGAAGAACCGGUAAUAAGCA	UGCUUAUUACCGGUUCUUCCU	Cleavage	cdna:novel scaffold:IWGSC1+popseq:IWGSC_CSS_4AL_scaff_7171885:1:944:-1 gene:Traes_4AL_3BFB4872A transcript:Traes_4AL_3BFB4872A.1	1
tae-miR5056	Traes_4AS_26EEDB4A3.1	0	-1	1	21	691	711	AGGAAGAACCGGUAAUAAGCA	UGCUUAUUACCGGUUCUUCCU	Cleavage	cdna:novel scaffold:IWGSC1+popseq:IWGSC_CSS_4AS_scaff_6011149:200:1390:1 gene:Traes_4AS_26EEDB4A3 transcript:Traes_4AS_26EEDB4A3.1	1
tae-miR5056	Traes_3DL_A07097663.1	0	-1	1	21	691	711	AGGAAGAACCGGUAAUAAGCA	UGCUUAUUACCGGUUCUUCCU	Cleavage	cdna:novel scaffold:IWGSC1+popseq:IWGSC_CSS_3DL_scaff_6940459:1:1217:-1 gene:Traes_3DL_A07097663 transcript:Traes_3DL_A07097663.1	1
tae-miR5056	Traes_4DL_AE2DBF8AE.1	0	-1	1	21	691	711	AGGAAGAACCGGUAAUAAGCA	UGCUUAUUACCGGUUCUUCCU	Cleavage	cdna:novel scaffold:IWGSC1+popseq:IWGSC_CSS_4DL_scaff_14397468:1:1354:-1 gene:Traes_4DL_AE2DBF8AE transcript:Traes_4DL_AE2DBF8AE.1	1
tae-miR5056	Traes_2DL_972343835.1	0	-1	1	21	115	135	AGGAAGAACCGGUAAUAAGCA	UGCUUAUUACCGGUUCUUCCU	Cleavage	cdna:novel scaffold:IWGSC1+popseq:IWGSC_CSS_2DL_scaff_9902346:2:1369:1 gene:Traes_2DL_972343835 transcript:Traes_2DL_972343835.1	1
tae-miR5056	Traes_4AL_972343835.1	0	-1	1	21	127	147	AGGAAGAACCGGUAAUAAGCA	UGCUUAUUACCGGUUCUUCCU	Cleavage	cdna:novel scaffold:IWGSC1+popseq:IWGSC_CSS_4AL_scaff_7128753:10351:11730:-1 gene:Traes_4AL_972343835 transcript:Traes_4AL_972343835.1	1
tae-miR5056	Traes_3AS_2D7BAC864.1	0	-1	1	21	691	711	AGGAAGAACCGGUAAUAAGCA	UGCUUAUUACCGGUUCUUCCU	Cleavage	cdna:novel scaffold:IWGSC1+popseq:IWGSC_CSS_3AS_scaff_3289818:1:1599:-1 gene:Traes_3AS_2D7BAC864 transcript:Traes_3AS_2D7BAC864.1	1
tae-miR5056	Traes_2DS_E36A0CA72.1	0	-1	1	21	691	711	AGGAAGAACCGGUAAUAAGCA	UGCUUAUUACCGGUUCUUCCU	Cleavage	cdna:novel scaffold:IWGSC1+popseq:IWGSC_CSS_2DS_scaff_5330457:1:1612:-1 gene:Traes_2DS_E36A0CA72 transcript:Traes_2DS_E36A0CA72.1	1
tae-miR5056	Traes_3AL_ECB22EB54.1	0	-1	1	21	394	414	AGGAAGAACCGGUAAUAAGCA	UGCUUAUUACCGGUUCUUCCU	Cleavage	cdna:novel scaffold:IWGSC1+popseq:IWGSC_CSS_3AL_scaff_4310602:1806:3452:-1 gene:Traes_3AL_ECB22EB54 transcript:Traes_3AL_ECB22EB54.1	1
tae-miR5056	Traes_5BL_ED7883A23.1	0	-1	1	21	691	711	AGGAAGAACCGGUAAUAAGCA	UGCUUAUUACCGGUUCUUCCU	Cleavage	cdna:novel scaffold:IWGSC1+popseq:IWGSC_CSS_5BL_scaff_6614979:838:2548:1 gene:Traes_5BL_ED7883A23 transcript:Traes_5BL_ED7883A23.1	1
tae-miR5056	Traes_6AS_D958BD625.1	0	-1	1	21	691	711	AGGAAGAACCGGUAAUAAGCA	UGCUUAUUACCGGUUCUUCCU	Cleavage	cdna:novel scaffold:IWGSC1+popseq:IWGSC_CSS_6AS_scaff_4428464:1:1716:-1 gene:Traes_6AS_D958BD625 transcript:Traes_6AS_D958BD625.1	1
tae-miR5056	Traes_7AS_D5473F549.1	0	-1	1	21	691	711	AGGAAGAACCGGUAAUAAGCA	UGCUUAUUACCGGUUCUUCCU	Cleavage	cdna:novel scaffold:IWGSC1+popseq:IWGSC_CSS_7AS_scaff_4250464:7805:9575:1 gene:Traes_7AS_D5473F549 transcript:Traes_7AS_D5473F549.1	1
tae-miR5056	Traes_6AL_32BD95F1C.1	0	-1	1	21	580	600	AGGAAGAACCGGUAAUAAGCA	UGCUUAUUACCGGUUCUUCCU	Cleavage	cdna:novel scaffold:IWGSC1+popseq:IWGSC_CSS_6AL_scaff_5834494:3:1835:1 gene:Traes_6AL_32BD95F1C transcript:Traes_6AL_32BD95F1C.1	1
tae-miR5056	Traes_1AL_B062FB9D4.1	0	-1	1	21	619	639	AGGAAGAACCGGUAAUAAGCA	UGCUUAUUACCGGUUCUUCCU	Cleavage	cdna:novel scaffold:IWGSC1+popseq:IWGSC_CSS_1AL_scaff_3960570:1:1834:-1 gene:Traes_1AL_B062FB9D4 transcript:Traes_1AL_B062FB9D4.1	1
tae-miR5056	Traes_1AL_290E12464.1	0	-1	1	21	619	639	AGGAAGAACCGGUAAUAAGCA	UGCUUAUUACCGGUUCUUCCU	Cleavage	cdna:novel scaffold:IWGSC1+popseq:IWGSC_CSS_1AL_scaff_3942918:3:1836:1 gene:Traes_1AL_290E12464 transcript:Traes_1AL_290E12464.1	1
tae-miR5056	Traes_1AL_6B20907D8.1	0	-1	1	21	691	711	AGGAAGAACCGGUAAUAAGCA	UGCUUAUUACCGGUUCUUCCU	Cleavage	cdna:novel scaffold:IWGSC1+popseq:IWGSC_CSS_1AL_scaff_3905791:253:2158:1 gene:Traes_1AL_6B20907D8 transcript:Traes_1AL_6B20907D8.1	1
tae-miR5056	Traes_1AS_4D5D28C9F.1	0	-1	1	21	691	711	AGGAAGAACCGGUAAUAAGCA	UGCUUAUUACCGGUUCUUCCU	Cleavage	cdna:novel scaffold:IWGSC1+popseq:IWGSC_CSS_1AS_scaff_3275364:3414:5357:-1 gene:Traes_1AS_4D5D28C9F transcript:Traes_1AS_4D5D28C9F.1	1
tae-miR5056	Traes_2BS_4D5D28C9F.1	0	-1	1	21	691	711	AGGAAGAACCGGUAAUAAGCA	UGCUUAUUACCGGUUCUUCCU	Cleavage	cdna:novel scaffold:IWGSC1+popseq:IWGSC_CSS_2BS_scaff_5246941:10640:12583:-1 gene:Traes_2BS_4D5D28C9F transcript:Traes_2BS_4D5D28C9F.1	1
tae-miR5056	Traes_2AS_4D5D28C9F.1	0	-1	1	21	691	711	AGGAAGAACCGGUAAUAAGCA	UGCUUAUUACCGGUUCUUCCU	Cleavage	cdna:novel scaffold:IWGSC1+popseq:IWGSC_CSS_2AS_scaff_5256576:10475:12418:-1 gene:Traes_2AS_4D5D28C9F transcript:Traes_2AS_4D5D28C9F.1	1
tae-miR5056	Traes_1BS_4D5D28C9F.1	0	-1	1	21	691	711	AGGAAGAACCGGUAAUAAGCA	UGCUUAUUACCGGUUCUUCCU	Cleavage	cdna:novel scaffold:IWGSC1+popseq:IWGSC_CSS_1BS_scaff_3478203:5891:7834:1 gene:Traes_1BS_4D5D28C9F transcript:Traes_1BS_4D5D28C9F.1	1
tae-miR5056	Traes_6BL_4D5D28C9F.1	0	-1	1	21	691	711	AGGAAGAACCGGUAAUAAGCA	UGCUUAUUACCGGUUCUUCCU	Cleavage	cdna:novel scaffold:IWGSC1+popseq:IWGSC_CSS_6BL_scaff_4341112:10:1953:1 gene:Traes_6BL_4D5D28C9F transcript:Traes_6BL_4D5D28C9F.1	1
tae-miR5056	Traes_7AL_4D5D28C9F.1	0	-1	1	21	691	711	AGGAAGAACCGGUAAUAAGCA	UGCUUAUUACCGGUUCUUCCU	Cleavage	cdna:novel scaffold:IWGSC1+popseq:IWGSC_CSS_7AL_scaff_4557483:2194:4137:1 gene:Traes_7AL_4D5D28C9F transcript:Traes_7AL_4D5D28C9F.1	1
tae-miR5056	Traes_2AS_4D5D28C9F1.1	0	-1	1	21	691	711	AGGAAGAACCGGUAAUAAGCA	UGCUUAUUACCGGUUCUUCCU	Cleavage	cdna:novel scaffold:IWGSC1+popseq:IWGSC_CSS_2AS_scaff_5306386:10568:12511:-1 gene:Traes_2AS_4D5D28C9F1 transcript:Traes_2AS_4D5D28C9F1.1	1
tae-miR5056	Traes_5AL_4D5D28C9F.1	0	-1	1	21	691	711	AGGAAGAACCGGUAAUAAGCA	UGCUUAUUACCGGUUCUUCCU	Cleavage	cdna:novel scaffold:IWGSC1+popseq:IWGSC_CSS_5AL_scaff_2764792:8601:10544:1 gene:Traes_5AL_4D5D28C9F transcript:Traes_5AL_4D5D28C9F.1	1
tae-miR5056	Traes_2BL_4D5D28C9F.1	0	-1	1	21	691	711	AGGAAGAACCGGUAAUAAGCA	UGCUUAUUACCGGUUCUUCCU	Cleavage	cdna:novel scaffold:IWGSC1+popseq:IWGSC_CSS_2BL_scaff_8014630:2222:4165:1 gene:Traes_2BL_4D5D28C9F transcript:Traes_2BL_4D5D28C9F.1	1
tae-miR5056	Traes_1BL_4D5D28C9F.1	0	-1	1	21	691	711	AGGAAGAACCGGUAAUAAGCA	UGCUUAUUACCGGUUCUUCCU	Cleavage	cdna:novel scaffold:IWGSC1+popseq:IWGSC_CSS_1BL_scaff_3914913:1907:3850:1 gene:Traes_1BL_4D5D28C9F transcript:Traes_1BL_4D5D28C9F.1	1
tae-miR5056	Traes_2AL_4D5D28C9F.1	0	-1	1	21	691	711	AGGAAGAACCGGUAAUAAGCA	UGCUUAUUACCGGUUCUUCCU	Cleavage	cdna:novel scaffold:IWGSC1+popseq:IWGSC_CSS_2AL_scaff_6435996:5203:7146:-1 gene:Traes_2AL_4D5D28C9F transcript:Traes_2AL_4D5D28C9F.1	1
tae-miR5056	Traes_6DS_9A2DC15D5.1	0	-1	1	21	691	711	AGGAAGAACCGGUAAUAAGCA	UGCUUAUUACCGGUUCUUCCU	Cleavage	cdna:novel scaffold:IWGSC1+popseq:IWGSC_CSS_6DS_scaff_2125648:10126:12069:-1 gene:Traes_6DS_9A2DC15D5 transcript:Traes_6DS_9A2DC15D5.1	1
tae-miR5056	Traes_5AS_4D5D28C9F.1	0	-1	1	21	691	711	AGGAAGAACCGGUAAUAAGCA	UGCUUAUUACCGGUUCUUCCU	Cleavage	cdna:novel scaffold:IWGSC1+popseq:IWGSC_CSS_5AS_scaff_1504017:7814:9757:-1 gene:Traes_5AS_4D5D28C9F transcript:Traes_5AS_4D5D28C9F.1	1
tae-miR5056	Traes_4BL_4D5D28C9F.1	0	-1	1	21	691	711	AGGAAGAACCGGUAAUAAGCA	UGCUUAUUACCGGUUCUUCCU	Cleavage	cdna:novel scaffold:IWGSC1+popseq:IWGSC_CSS_4BL_scaff_7032120:8326:10269:1 gene:Traes_4BL_4D5D28C9F transcript:Traes_4BL_4D5D28C9F.1	1
tae-miR5056	EPlTAET00000010079	0	-1	1	21	799	819	AGGAAGAACCGGUAAUAAGCA	UGCUUAUUACCGGUUCUUCCU	Cleavage	cdna:novel chromosome:IWGSC1+popseq:Pt:22847:24898:1 gene:EPlTAEG00000010079 transcript:EPlTAET00000010079 description: DNA-directed RNA polymerase subunit beta'	1
tae-miR5082	Traes_4BS_418FCBBD3.1	0	-1	1	24	663	686	CGCGAUGAUGGCCGCGCGGGCUCA	UGAGCCCGCGCGGCCAUCAUCGCG	Cleavage	cdna:novel chromosome:IWGSC1+popseq:4B:204970176:204972714:-1 gene:Traes_4BS_418FCBBD3 transcript:Traes_4BS_418FCBBD3.1	1
tae-miR5161	Traes_6AS_F18C49565.1	0	-1	1	20	261	280	UUUGGAACAGAGGGAGUAUA	UAUACUCCCUCUGUUCCAAA	Cleavage	cdna:novel chromosome:IWGSC1+popseq:6A:142102675:142106084:1 gene:Traes_6AS_F18C49565 transcript:Traes_6AS_F18C49565.1	1
tae-miR5167b	Traes_2DS_A67DAF459.1	0	-1	1	21	352	372	CCAAUGACACCCAAAGUGGCG	CGCCACUUUGGGUGUCAUUGG	Cleavage	cdna:novel scaffold:IWGSC1+popseq:IWGSC_CSS_2DS_scaff_5354413:907:2342:1 gene:Traes_2DS_A67DAF459 transcript:Traes_2DS_A67DAF459.1	1
tae-miR5171	Traes_6BS_A4F1E63CE.2	0	-1	1	21	866	886	ACUUAUUUUGGGACGGAAGGA	UCCUUCCGUCCCAAAAUAAGU	Cleavage	cdna:novel scaffold:IWGSC1+popseq:IWGSC_CSS_6BS_scaff_2360299:1:1261:-1 gene:Traes_6BS_A4F1E63CE transcript:Traes_6BS_A4F1E63CE.2	1
tae-miR5171	Traes_2DL_178A3F4B9.2	0	-1	1	21	911	931	ACUUAUUUUGGGACGGAAGGA	UCCUUCCGUCCCAAAAUAAGU	Cleavage	cdna:novel chromosome:IWGSC1+popseq:2D:55762807:55764954:1 gene:Traes_2DL_178A3F4B9 transcript:Traes_2DL_178A3F4B9.2	1
tae-miR5171	Traes_7BS_95A9DBA2D.1	0	-1	1	21	32	52	ACUUAUUUUGGGACGGAAGGA	UCCUUCCGUCCCAAAAUAAGU	Cleavage	cdna:novel scaffold:IWGSC1+popseq:IWGSC_CSS_7BS_scaff_3164204:33:1095:1 gene:Traes_7BS_95A9DBA2D transcript:Traes_7BS_95A9DBA2D.1	1
tae-miR5171	Traes_1DL_BEB975B5B.2	0	-1	1	21	1650	1670	ACUUAUUUUGGGACGGAAGGA	UCCUUCCGUCCCAAAAUAAGU	Cleavage	cdna:novel scaffold:IWGSC1+popseq:IWGSC_CSS_1DL_scaff_2283743:1107:7478:-1 gene:Traes_1DL_BEB975B5B transcript:Traes_1DL_BEB975B5B.2	1
tae-miR5174a	Traes_6BL_462C2179A.1	0	-1	1	21	69	89	CUCCGUUCCAAAAUAGAUGAC	GUCAUCUAUUUUGGAACGGAG	Cleavage	cdna:novel scaffold:IWGSC1+popseq:IWGSC_CSS_6BL_scaff_4388832:27:1781:1 gene:Traes_6BL_462C2179A transcript:Traes_6BL_462C2179A.1	1
tae-miR5174a	Traes_4BL_F3D5D7034.2	0	-1	1	21	308	328	CUCCGUUCCAAAAUAGAUGAC	GUCAUCUAUUUUGGAACGGAG	Cleavage	cdna:novel scaffold:IWGSC1+popseq:IWGSC_CSS_4BL_scaff_6964029:4477:5457:-1 gene:Traes_4BL_F3D5D7034 transcript:Traes_4BL_F3D5D7034.2	1
tae-miR5174a	Traes_5BS_40B7DA6EE.1	0	-1	1	21	1058	1078	CUCCGUUCCAAAAUAGAUGAC	GUCAUCUAUUUUGGAACGGAG	Cleavage	cdna:novel scaffold:IWGSC1+popseq:IWGSC_CSS_5BS_scaff_2296635:3912:5041:-1 gene:Traes_5BS_40B7DA6EE transcript:Traes_5BS_40B7DA6EE.1	1
tae-miR5174a	Traes_1AL_2116059A5.1	0	-1	1	21	915	935	CUCCGUUCCAAAAUAGAUGAC	GUCAUCUAUUUUGGAACGGAG	Cleavage	cdna:novel chromosome:IWGSC1+popseq:1A:59860462:59864627:1 gene:Traes_1AL_2116059A5 transcript:Traes_1AL_2116059A5.1	1
tae-miR5174a	Traes_4BS_59715D886.1	0	-1	1	21	1053	1073	CUCCGUUCCAAAAUAGAUGAC	GUCAUCUAUUUUGGAACGGAG	Cleavage	cdna:novel chromosome:IWGSC1+popseq:4B:12473091:12475522:-1 gene:Traes_4BS_59715D886 transcript:Traes_4BS_59715D886.1	1
tae-miR5174a	Traes_4AL_041B3C745.1	0	-1	1	21	79	99	CUCCGUUCCAAAAUAGAUGAC	GUCAUCUAUUUUGGAACGGAG	Cleavage	cdna:novel chromosome:IWGSC1+popseq:4A:205307172:205308385:1 gene:Traes_4AL_041B3C745 transcript:Traes_4AL_041B3C745.1	1
tae-miR5174a	Traes_7AS_23DFA827E.1	0	-1	1	21	12	32	CUCCGUUCCAAAAUAGAUGAC	GUCAUCUAUUUUGGAACGGAG	Cleavage	cdna:novel scaffold:IWGSC1+popseq:IWGSC_CSS_7AS_scaff_4089161:1:4329:-1 gene:Traes_7AS_23DFA827E transcript:Traes_7AS_23DFA827E.1	1
tae-miR5174a	Traes_2BS_C9C1928B7.5	0	-1	1	21	1165	1185	CUCCGUUCCAAAAUAGAUGAC	GUCAUCUAUUUUGGAACGGAG	Cleavage	cdna:novel chromosome:IWGSC1+popseq:2B:224376553:224377914:-1 gene:Traes_2BS_C9C1928B7 transcript:Traes_2BS_C9C1928B7.5	1
tae-miR5174a	Traes_7BS_B6E41024D.2	0	-1	1	21	921	941	CUCCGUUCCAAAAUAGAUGAC	GUCAUCUAUUUUGGAACGGAG	Cleavage	cdna:novel chromosome:IWGSC1+popseq:7B:82277802:82279281:1 gene:Traes_7BS_B6E41024D transcript:Traes_7BS_B6E41024D.2	1
tae-miR5174a	Traes_4AL_9F373E931.1	0	-1	1	21	1353	1373	CUCCGUUCCAAAAUAGAUGAC	GUCAUCUAUUUUGGAACGGAG	Cleavage	cdna:novel chromosome:IWGSC1+popseq:4A:174243216:174244695:1 gene:Traes_4AL_9F373E931 transcript:Traes_4AL_9F373E931.1	1
tae-miR5174a	Traes_7AS_D0A89CDD4.1	0	-1	1	21	101	121	CUCCGUUCCAAAAUAGAUGAC	GUCAUCUAUUUUGGAACGGAG	Cleavage	cdna:novel chromosome:IWGSC1+popseq:7A:3057967:3061568:1 gene:Traes_7AS_D0A89CDD4 transcript:Traes_7AS_D0A89CDD4.1	1
tae-miR5174a	Traes_5BL_1F9DF8D94.1	0	-1	1	21	1189	1209	CUCCGUUCCAAAAUAGAUGAC	GUCAUCUAUUUUGGAACGGAG	Cleavage	cdna:novel scaffold:IWGSC1+popseq:IWGSC_CSS_5BL_scaff_10885453:2636:6226:-1 gene:Traes_5BL_1F9DF8D94 transcript:Traes_5BL_1F9DF8D94.1	1
tae-miR5174a	Traes_4DS_28E6C4F21.3	0	-1	1	21	720	740	CUCCGUUCCAAAAUAGAUGAC	GUCAUCUAUUUUGGAACGGAG	Cleavage	cdna:novel scaffold:IWGSC1+popseq:IWGSC_CSS_4DS_scaff_2324227:13216:15468:-1 gene:Traes_4DS_28E6C4F21 transcript:Traes_4DS_28E6C4F21.3	1
tae-miR5174a	Traes_2DL_C29EDC564.1	0	-1	1	21	1369	1389	CUCCGUUCCAAAAUAGAUGAC	GUCAUCUAUUUUGGAACGGAG	Cleavage	cdna:novel scaffold:IWGSC1+popseq:IWGSC_CSS_2DL_scaff_9859550:1063:2885:-1 gene:Traes_2DL_C29EDC564 transcript:Traes_2DL_C29EDC564.1	1
tae-miR5174a	Traes_7AL_AFF655BDD.2	0	-1	1	21	269	289	CUCCGUUCCAAAAUAGAUGAC	GUCAUCUAUUUUGGAACGGAG	Cleavage	cdna:novel scaffold:IWGSC1+popseq:IWGSC_CSS_7AL_scaff_4480409:5893:7838:-1 gene:Traes_7AL_AFF655BDD transcript:Traes_7AL_AFF655BDD.2	1
tae-miR5174a	Traes_2BL_49CBDC51B.1	0	-1	1	21	736	756	CUCCGUUCCAAAAUAGAUGAC	GUCAUCUAUUUUGGAACGGAG	Cleavage	cdna:novel scaffold:IWGSC1+popseq:IWGSC_CSS_2BL_scaff_7935259:4230:7005:-1 gene:Traes_2BL_49CBDC51B transcript:Traes_2BL_49CBDC51B.1	1
tae-miR5174a	Traes_3AL_77C1A835E.2	0	-1	1	21	1938	1958	CUCCGUUCCAAAAUAGAUGAC	GUCAUCUAUUUUGGAACGGAG	Cleavage	cdna:novel chromosome:IWGSC1+popseq:3A:120308506:120313234:-1 gene:Traes_3AL_77C1A835E transcript:Traes_3AL_77C1A835E.2	1
tae-miR5174a	Traes_3DL_7EF7BC2E0.1	0	-1	1	21	1590	1610	CUCCGUUCCAAAAUAGAUGAC	GUCAUCUAUUUUGGAACGGAG	Cleavage	cdna:novel chromosome:IWGSC1+popseq:3D:94015094:94023264:-1 gene:Traes_3DL_7EF7BC2E0 transcript:Traes_3DL_7EF7BC2E0.1	1
tae-miR5174a	Traes_5BL_6C7389D01.1	0	-1	1	21	1686	1706	CUCCGUUCCAAAAUAGAUGAC	GUCAUCUAUUUUGGAACGGAG	Cleavage	cdna:novel chromosome:IWGSC1+popseq:5B:59623424:59627500:-1 gene:Traes_5BL_6C7389D01 transcript:Traes_5BL_6C7389D01.1 description: Aldolase superfamily protein	1
tae-miR5174a	Traes_5BL_0EC4788EF.2	0	-1	1	21	1700	1720	CUCCGUUCCAAAAUAGAUGAC	GUCAUCUAUUUUGGAACGGAG	Cleavage	cdna:novel scaffold:IWGSC1+popseq:IWGSC_CSS_5BL_scaff_10790093:8156:12100:-1 gene:Traes_5BL_0EC4788EF transcript:Traes_5BL_0EC4788EF.2	1
tae-miR5174a	Traes_1BL_EC3E899FE.1	0	-1	1	21	28	48	CUCCGUUCCAAAAUAGAUGAC	GUCAUCUAUUUUGGAACGGAG	Cleavage	cdna:novel chromosome:IWGSC1+popseq:1B:161277108:161280159:1 gene:Traes_1BL_EC3E899FE transcript:Traes_1BL_EC3E899FE.1	1
tae-miR5174a	Traes_4BL_B5A5FB2EB.2	0	-1	1	21	1163	1183	CUCCGUUCCAAAAUAGAUGAC	GUCAUCUAUUUUGGAACGGAG	Cleavage	cdna:novel scaffold:IWGSC1+popseq:IWGSC_CSS_4BL_scaff_7038547:24:5924:-1 gene:Traes_4BL_B5A5FB2EB transcript:Traes_4BL_B5A5FB2EB.2	1
tae-miR5174a	Traes_2BL_2B983AD37.1	0	-1	1	21	1566	1586	CUCCGUUCCAAAAUAGAUGAC	GUCAUCUAUUUUGGAACGGAG	Cleavage	cdna:novel chromosome:IWGSC1+popseq:2B:316148057:316152883:-1 gene:Traes_2BL_2B983AD37 transcript:Traes_2BL_2B983AD37.1	1
tae-miR5174a	Traes_1DL_C66FA913A.1	0	-1	1	21	2466	2486	CUCCGUUCCAAAAUAGAUGAC	GUCAUCUAUUUUGGAACGGAG	Cleavage	cdna:novel chromosome:IWGSC1+popseq:1D:128708607:128712841:1 gene:Traes_1DL_C66FA913A transcript:Traes_1DL_C66FA913A.1	1
tae-miR5174a	Traes_2AS_A84BCA3A7.2	0	-1	1	21	1470	1490	CUCCGUUCCAAAAUAGAUGAC	GUCAUCUAUUUUGGAACGGAG	Cleavage	cdna:novel scaffold:IWGSC1+popseq:IWGSC_CSS_2AS_scaff_5284097:2143:7174:1 gene:Traes_2AS_A84BCA3A7 transcript:Traes_2AS_A84BCA3A7.2 description: photosystem II reaction center PSB29 protein	2
tae-miR5174a	Traes_6AS_F18C49565.1	0	-1	1	21	322	342	CUCCGUUCCAAAAUAGAUGAC	GUCAUCUAUUUUGGAACGGAG	Cleavage	cdna:novel chromosome:IWGSC1+popseq:6A:142102675:142106084:1 gene:Traes_6AS_F18C49565 transcript:Traes_6AS_F18C49565.1	1
tae-miR5174a	Traes_2BL_C94C7EAAF.2	0	-1	1	21	709	729	CUCCGUUCCAAAAUAGAUGAC	GUCAUCUAUUUUGGAACGGAG	Cleavage	cdna:novel scaffold:IWGSC1+popseq:IWGSC_CSS_2BL_scaff_8070148:3184:7124:1 gene:Traes_2BL_C94C7EAAF transcript:Traes_2BL_C94C7EAAF.2	1
tae-miR5174a	Traes_7BL_11C5C7BC4.1	0	-1	1	21	3724	3744	CUCCGUUCCAAAAUAGAUGAC	GUCAUCUAUUUUGGAACGGAG	Cleavage	cdna:novel chromosome:IWGSC1+popseq:7B:247364408:247370913:-1 gene:Traes_7BL_11C5C7BC4 transcript:Traes_7BL_11C5C7BC4.1	1
tae-miR5174a	Traes_2BL_08F554A3C.2	0	-1	1	21	3949	3969	CUCCGUUCCAAAAUAGAUGAC	GUCAUCUAUUUUGGAACGGAG	Cleavage	cdna:novel chromosome:IWGSC1+popseq:2B:186492008:186496120:-1 gene:Traes_2BL_08F554A3C transcript:Traes_2BL_08F554A3C.2	1
tae-miR5174a	Traes_6DL_59537CE7A.2	0	-1	1	21	2229	2249	CUCCGUUCCAAAAUAGAUGAC	GUCAUCUAUUUUGGAACGGAG	Cleavage	cdna:novel chromosome:IWGSC1+popseq:6D:163851792:163859538:-1 gene:Traes_6DL_59537CE7A transcript:Traes_6DL_59537CE7A.2	1
tae-miR5174b	Traes_7AS_C24C1C15A.1	0	-1	1	21	225	245	CAUCUAUUCUGGAACGGAGGG	CCCUCCGUUCCAGAAUAGAUG	Cleavage	cdna:novel scaffold:IWGSC1+popseq:IWGSC_CSS_7AS_scaff_4175995:3201:3896:-1 gene:Traes_7AS_C24C1C15A transcript:Traes_7AS_C24C1C15A.1	1
tae-miR5203	Traes_2DL_45F0B52C7.1	0	-1	1	21	1104	1124	ACUUAUUAUGGAUCGGAGGGA	UCCCUCCGAUCCAUAAUAAGU	Cleavage	cdna:novel chromosome:IWGSC1+popseq:2D:89551337:89552483:-1 gene:Traes_2DL_45F0B52C7 transcript:Traes_2DL_45F0B52C7.1	1
tae-miR5203	Traes_5DL_0924913F8.1	0	-1	1	21	1366	1386	ACUUAUUAUGGAUCGGAGGGA	UCCCUCCGAUCCAUAAUAAGU	Cleavage	cdna:novel chromosome:IWGSC1+popseq:5D:135188002:135189775:-1 gene:Traes_5DL_0924913F8 transcript:Traes_5DL_0924913F8.1	1
tae-miR5203	Traes_2BL_E76C6D6AD.1	0	-1	1	21	202	222	ACUUAUUAUGGAUCGGAGGGA	UCCCUCCGAUCCAUAAUAAGU	Cleavage	cdna:novel chromosome:IWGSC1+popseq:2B:267971334:267972930:-1 gene:Traes_2BL_E76C6D6AD transcript:Traes_2BL_E76C6D6AD.1	1
tae-miR5203	Traes_4BL_A338A98AF.1	0	-1	1	21	1623	1643	ACUUAUUAUGGAUCGGAGGGA	UCCCUCCGAUCCAUAAUAAGU	Cleavage	cdna:novel chromosome:IWGSC1+popseq:4B:235719559:235722316:1 gene:Traes_4BL_A338A98AF transcript:Traes_4BL_A338A98AF.1	1
tae-miR5203	Traes_2AL_CB8D989DF.1	0	-1	1	21	2380	2400	ACUUAUUAUGGAUCGGAGGGA	UCCCUCCGAUCCAUAAUAAGU	Cleavage	cdna:novel chromosome:IWGSC1+popseq:2A:218242442:218245052:1 gene:Traes_2AL_CB8D989DF transcript:Traes_2AL_CB8D989DF.1	1
tae-miR5203	Traes_1BS_E0F21D7B0.2	0	-1	1	21	338	358	ACUUAUUAUGGAUCGGAGGGA	UCCCUCCGAUCCAUAAUAAGU	Cleavage	cdna:novel chromosome:IWGSC1+popseq:1B:78682297:78687607:-1 gene:Traes_1BS_E0F21D7B0 transcript:Traes_1BS_E0F21D7B0.2	1
tae-miR5291	Traes_3B_279246A7F.1	0	-1	1	23	1943	1965	GAUUGAUGGAUGGAUGGAUGGAU	AUCCAUCCAUCCAUCCAUCAAUC	Cleavage	cdna:novel scaffold:IWGSC1+popseq:IWGSC_CSS_3B_scaff_10545392:550:5360:-1 gene:Traes_3B_279246A7F transcript:Traes_3B_279246A7F.1	2
tae-miR5291	Traes_5BL_A832F6F2B.1	0	-1	1	23	216	238	GAUUGAUGGAUGGAUGGAUGGAU	UCCCAUCCAUCCAUCCAUCAAUC	Cleavage	cdna:novel chromosome:IWGSC1+popseq:5B:98247418:98249104:1 gene:Traes_5BL_A832F6F2B transcript:Traes_5BL_A832F6F2B.1	1
tae-miR5298	Traes_7DL_F130DB97D.2	0	-1	1	24	486	509	AGGAUGAUGAUGAUGAAGAUGAAG	CCUCCUCUUCAUCAUCAUCAUCCU	Cleavage	cdna:novel chromosome:IWGSC1+popseq:7D:231090422:231095543:-1 gene:Traes_7DL_F130DB97D transcript:Traes_7DL_F130DB97D.2	1
tae-miR5298	Traes_7AL_C0D018B9D.2	0	-1	1	24	772	795	AGGAUGAUGAUGAUGAAGAUGAAG	GCUCCUCUUCAUCAUCAUCAUCCU	Cleavage	cdna:novel chromosome:IWGSC1+popseq:7A:181611713:181617112:1 gene:Traes_7AL_C0D018B9D transcript:Traes_7AL_C0D018B9D.2	1
tae-miR5298	Traes_2DL_25261E609.1	0	-1	1	24	898	921	AGGAUGAUGAUGAUGAAGAUGAAG	GCUCCUCUUCAUCAUCAUCAUCCU	Cleavage	cdna:novel scaffold:IWGSC1+popseq:IWGSC_CSS_2DL_scaff_9909398:479:5244:-1 gene:Traes_2DL_25261E609 transcript:Traes_2DL_25261E609.1	1
tae-miR5338	Traes_1DL_9DC127B0C.1	0	-1	1	22	659	680	UGAAGCUUCAGUUGAUUGCUAU	AUAGCAAUCAACUGAAGCUUCA	Cleavage	cdna:novel chromosome:IWGSC1+popseq:1D:69228457:69229879:1 gene:Traes_1DL_9DC127B0C transcript:Traes_1DL_9DC127B0C.1	1
tae-miR5338	Traes_1BL_6B21370DA.1	0	-1	1	22	1587	1608	UGAAGCUUCAGUUGAUUGCUAU	AUAGCAAUCAACUGAAGCUUCA	Cleavage	cdna:novel chromosome:IWGSC1+popseq:1B:182047189:182049850:-1 gene:Traes_1BL_6B21370DA transcript:Traes_1BL_6B21370DA.1	1
tae-miR5386	Traes_3B_C1F14B1D81.1	0	-1	1	20	105	124	CGUCGCUGUCGCGCGCGGCG	CGCCGCGCGCGACAGCGACG	Cleavage	cdna:novel scaffold:IWGSC1+popseq:IWGSC_CSS_3B_scaff_10737398:4911:5553:-1 gene:Traes_3B_C1F14B1D81 transcript:Traes_3B_C1F14B1D81.1	1
tae-miR5386	TRAES3BF015600050CFD_t1	0	-1	1	20	354	373	CGUCGCUGUCGCGCGCGGCG	CGCCGCGCGCGACAGCGACG	Cleavage	cdna:novel chromosome:IWGSC1+popseq:3B:137804815:137805242:-1 gene:TRAES3BF015600050CFD_g transcript:TRAES3BF015600050CFD_t1	1
tae-miR5386	TRAES3BF015500100CFD_t1	0	-1	1	20	354	373	CGUCGCUGUCGCGCGCGGCG	CGCCGCGCGCGACAGCGACG	Cleavage	cdna:novel chromosome:IWGSC1+popseq:3B:140785286:140785669:-1 gene:TRAES3BF015500100CFD_g transcript:TRAES3BF015500100CFD_t1	1
tae-miR5508	Traes_6BL_65890AF48.1	0	-1	1	20	264	283	UAGAUGGUCUGCUGGUGUGC	GCACACCAGCAGACCAUCUA	Cleavage	cdna:novel chromosome:IWGSC1+popseq:6B:151265050:151268294:1 gene:Traes_6BL_65890AF48 transcript:Traes_6BL_65890AF48.1	1
tae-miR5508	Traes_6AL_6D1C36E2F.2	0	-1	1	20	252	271	UAGAUGGUCUGCUGGUGUGC	GCACACCAGCAGACCAUCUA	Cleavage	cdna:novel chromosome:IWGSC1+popseq:6A:185850817:185858310:1 gene:Traes_6AL_6D1C36E2F transcript:Traes_6AL_6D1C36E2F.2	1
tae-miR5508	Traes_6DL_418BF9785.1	0	-1	1	20	626	645	UAGAUGGUCUGCUGGUGUGC	GCACACCAGCAGACCAUCUA	Cleavage	cdna:novel scaffold:IWGSC1+popseq:IWGSC_CSS_6DL_scaff_3232632:1:8688:1 gene:Traes_6DL_418BF9785 transcript:Traes_6DL_418BF9785.1	1
tae-miR5523	Traes_1DL_BAED655BD.1	0	-1	1	22	116	137	UGGGGAGGAACAUAUUUACUAG	CUAGUAAAUAUGUUCCUCCCCA	Cleavage	cdna:novel scaffold:IWGSC1+popseq:IWGSC_CSS_1DL_scaff_2289871:2958:3191:1 gene:Traes_1DL_BAED655BD transcript:Traes_1DL_BAED655BD.1	1
tae-miR5523	Traes_2DL_19FE795D8.1	0	-1	1	22	116	137	UGGGGAGGAACAUAUUUACUAG	CUAGUAAAUAUGUUCCUCCCCA	Cleavage	cdna:pseudogene chromosome:IWGSC1+popseq:2D:122760930:122761253:1 gene:Traes_2DL_19FE795D8 transcript:Traes_2DL_19FE795D8.1	1
tae-miR5523	Traes_3B_1CD774560.1	0	-1	1	22	116	137	UGGGGAGGAACAUAUUUACUAG	CUAGUAAAUAUGUUCCUCCCCA	Cleavage	cdna:novel scaffold:IWGSC1+popseq:IWGSC_CSS_3B_scaff_10719360:2020:2428:1 gene:Traes_3B_1CD774560 transcript:Traes_3B_1CD774560.1	1
tae-miR5523	Traes_1DL_1984E0EFF.1	0	-1	1	22	116	137	UGGGGAGGAACAUAUUUACUAG	CUAGUAAAUAUGUUCCUCCCCA	Cleavage	cdna:novel scaffold:IWGSC1+popseq:IWGSC_CSS_1DL_scaff_2264348:1:500:-1 gene:Traes_1DL_1984E0EFF transcript:Traes_1DL_1984E0EFF.1	1
tae-miR5523	Traes_3DS_754C42C06.1	0	-1	1	22	116	137	UGGGGAGGAACAUAUUUACUAG	CUAGUAAAUAUGUUCCUCCCCA	Cleavage	cdna:novel scaffold:IWGSC1+popseq:IWGSC_CSS_3DS_scaff_2497480:538:1190:1 gene:Traes_3DS_754C42C06 transcript:Traes_3DS_754C42C06.1	1
tae-miR5523	Traes_5DL_6E98755EC.1	0	-1	1	22	77	98	UGGGGAGGAACAUAUUUACUAG	CUAGUAAAUAUGUUCCUCCCCA	Cleavage	cdna:novel scaffold:IWGSC1+popseq:IWGSC_CSS_5DL_scaff_4509458:262:921:-1 gene:Traes_5DL_6E98755EC transcript:Traes_5DL_6E98755EC.1	1
tae-miR5523	Traes_1BL_EEB8BBB6B.1	0	-1	1	22	116	137	UGGGGAGGAACAUAUUUACUAG	CUAGUAAAUAUGUUCCUCCCCA	Cleavage	cdna:novel scaffold:IWGSC1+popseq:IWGSC_CSS_1BL_scaff_3806403:8602:9300:1 gene:Traes_1BL_EEB8BBB6B transcript:Traes_1BL_EEB8BBB6B.1 description: Cytochrome b6	1
tae-miR5523	Traes_6AL_EEB8BBB6B.1	0	-1	1	22	116	137	UGGGGAGGAACAUAUUUACUAG	CUAGUAAAUAUGUUCCUCCCCA	Cleavage	cdna:novel scaffold:IWGSC1+popseq:IWGSC_CSS_6AL_scaff_5803712:418:1116:1 gene:Traes_6AL_EEB8BBB6B transcript:Traes_6AL_EEB8BBB6B.1 description: Cytochrome b6	1
tae-miR5523	Traes_2AS_EEB8BBB6B.1	0	-1	1	22	116	137	UGGGGAGGAACAUAUUUACUAG	CUAGUAAAUAUGUUCCUCCCCA	Cleavage	cdna:novel scaffold:IWGSC1+popseq:IWGSC_CSS_2AS_scaff_5233163:1288:1986:-1 gene:Traes_2AS_EEB8BBB6B transcript:Traes_2AS_EEB8BBB6B.1 description: Cytochrome b6	1
tae-miR5523	Traes_2BS_EEB8BBB6B.1	0	-1	1	22	116	137	UGGGGAGGAACAUAUUUACUAG	CUAGUAAAUAUGUUCCUCCCCA	Cleavage	cdna:novel scaffold:IWGSC1+popseq:IWGSC_CSS_2BS_scaff_5247571:568:1266:-1 gene:Traes_2BS_EEB8BBB6B transcript:Traes_2BS_EEB8BBB6B.1 description: Cytochrome b6	1
tae-miR5523	Traes_2AL_EEB8BBB6B.1	0	-1	1	22	116	137	UGGGGAGGAACAUAUUUACUAG	CUAGUAAAUAUGUUCCUCCCCA	Cleavage	cdna:novel scaffold:IWGSC1+popseq:IWGSC_CSS_2AL_scaff_6350058:3297:3995:1 gene:Traes_2AL_EEB8BBB6B transcript:Traes_2AL_EEB8BBB6B.1 description: Cytochrome b6	1
tae-miR5523	Traes_6AS_4CD99BEFB1.1	0	-1	1	22	116	137	UGGGGAGGAACAUAUUUACUAG	CUAGUAAAUAUGUUCCUCCCCA	Cleavage	cdna:novel scaffold:IWGSC1+popseq:IWGSC_CSS_6AS_scaff_4364984:2409:3107:-1 gene:Traes_6AS_4CD99BEFB1 transcript:Traes_6AS_4CD99BEFB1.1	1
tae-miR5523	Traes_7DS_D05C22D58.1	0	-1	1	22	116	137	UGGGGAGGAACAUAUUUACUAG	CUAGUAAAUAUGUUCCUCCCCA	Cleavage	cdna:novel scaffold:IWGSC1+popseq:IWGSC_CSS_7DS_scaff_3884772:247:945:1 gene:Traes_7DS_D05C22D58 transcript:Traes_7DS_D05C22D58.1 description: Cytochrome b6	1
tae-miR5523	Traes_2BL_EEB8BBB6B.1	0	-1	1	22	116	137	UGGGGAGGAACAUAUUUACUAG	CUAGUAAAUAUGUUCCUCCCCA	Cleavage	cdna:novel scaffold:IWGSC1+popseq:IWGSC_CSS_2BL_scaff_8003842:1825:2523:1 gene:Traes_2BL_EEB8BBB6B transcript:Traes_2BL_EEB8BBB6B.1 description: Cytochrome b6	1
tae-miR5523	Traes_4AL_EEB8BBB6B.1	0	-1	1	22	116	137	UGGGGAGGAACAUAUUUACUAG	CUAGUAAAUAUGUUCCUCCCCA	Cleavage	cdna:novel scaffold:IWGSC1+popseq:IWGSC_CSS_4AL_scaff_7162728:3014:3712:-1 gene:Traes_4AL_EEB8BBB6B transcript:Traes_4AL_EEB8BBB6B.1 description: Cytochrome b6	1
tae-miR5523	Traes_4AS_EEB8BBB6B.1	0	-1	1	22	116	137	UGGGGAGGAACAUAUUUACUAG	CUAGUAAAUAUGUUCCUCCCCA	Cleavage	cdna:novel scaffold:IWGSC1+popseq:IWGSC_CSS_4AS_scaff_5949307:7460:8158:1 gene:Traes_4AS_EEB8BBB6B transcript:Traes_4AS_EEB8BBB6B.1 description: Cytochrome b6	1
tae-miR5523	Traes_5AS_EEB8BBB6B.1	0	-1	1	22	116	137	UGGGGAGGAACAUAUUUACUAG	CUAGUAAAUAUGUUCCUCCCCA	Cleavage	cdna:novel scaffold:IWGSC1+popseq:IWGSC_CSS_5AS_scaff_1552572:35933:36631:1 gene:Traes_5AS_EEB8BBB6B transcript:Traes_5AS_EEB8BBB6B.1 description: Cytochrome b6	1
tae-miR5523	Traes_1BS_EEB8BBB6B.1	0	-1	1	22	116	137	UGGGGAGGAACAUAUUUACUAG	CUAGUAAAUAUGUUCCUCCCCA	Cleavage	cdna:novel scaffold:IWGSC1+popseq:IWGSC_CSS_1BS_scaff_3424947:5728:6426:-1 gene:Traes_1BS_EEB8BBB6B transcript:Traes_1BS_EEB8BBB6B.1 description: Cytochrome b6	1
tae-miR5523	Traes_6AS_4CD99BEFB.1	0	-1	1	22	116	137	UGGGGAGGAACAUAUUUACUAG	CUAGUAAAUAUGUUCCUCCCCA	Cleavage	cdna:novel scaffold:IWGSC1+popseq:IWGSC_CSS_6AS_scaff_4428294:10975:11673:1 gene:Traes_6AS_4CD99BEFB transcript:Traes_6AS_4CD99BEFB.1	1
tae-miR5523	Traes_5BS_EEB8BBB6B.1	0	-1	1	22	116	137	UGGGGAGGAACAUAUUUACUAG	CUAGUAAAUAUGUUCCUCCCCA	Cleavage	cdna:novel scaffold:IWGSC1+popseq:IWGSC_CSS_5BS_scaff_71052:875:1573:-1 gene:Traes_5BS_EEB8BBB6B transcript:Traes_5BS_EEB8BBB6B.1 description: Cytochrome b6	1
tae-miR5523	Traes_5BL_EEB8BBB6B.1	0	-1	1	22	116	137	UGGGGAGGAACAUAUUUACUAG	CUAGUAAAUAUGUUCCUCCCCA	Cleavage	cdna:novel scaffold:IWGSC1+popseq:IWGSC_CSS_5BL_scaff_10886771:4023:4721:-1 gene:Traes_5BL_EEB8BBB6B transcript:Traes_5BL_EEB8BBB6B.1 description: Cytochrome b6	1
tae-miR5523	Traes_2DL_FEC0F5894.1	0	-1	1	22	116	137	UGGGGAGGAACAUAUUUACUAG	CUAGUAAAUAUGUUCCUCCCCA	Cleavage	cdna:novel scaffold:IWGSC1+popseq:IWGSC_CSS_2DL_scaff_9852577:161:859:1 gene:Traes_2DL_FEC0F5894 transcript:Traes_2DL_FEC0F5894.1	1
tae-miR5523	Traes_1AS_EEB8BBB6B.1	0	-1	1	22	116	137	UGGGGAGGAACAUAUUUACUAG	CUAGUAAAUAUGUUCCUCCCCA	Cleavage	cdna:novel scaffold:IWGSC1+popseq:IWGSC_CSS_1AS_scaff_3313053:817:1515:-1 gene:Traes_1AS_EEB8BBB6B transcript:Traes_1AS_EEB8BBB6B.1 description: Cytochrome b6	1
tae-miR5523	Traes_7AL_EEB8BBB6B.1	0	-1	1	22	116	137	UGGGGAGGAACAUAUUUACUAG	CUAGUAAAUAUGUUCCUCCCCA	Cleavage	cdna:novel scaffold:IWGSC1+popseq:IWGSC_CSS_7AL_scaff_4559370:2731:3429:-1 gene:Traes_7AL_EEB8BBB6B transcript:Traes_7AL_EEB8BBB6B.1 description: Cytochrome b6	1
tae-miR5523	Traes_1DS_EEB8BBB6B.1	0	-1	1	22	116	137	UGGGGAGGAACAUAUUUACUAG	CUAGUAAAUAUGUUCCUCCCCA	Cleavage	cdna:novel scaffold:IWGSC1+popseq:IWGSC_CSS_1DS_scaff_1902000:3326:4024:1 gene:Traes_1DS_EEB8BBB6B transcript:Traes_1DS_EEB8BBB6B.1 description: Cytochrome b6	1
tae-miR5523	Traes_1AL_EEB8BBB6B.1	0	-1	1	22	116	137	UGGGGAGGAACAUAUUUACUAG	CUAGUAAAUAUGUUCCUCCCCA	Cleavage	cdna:novel scaffold:IWGSC1+popseq:IWGSC_CSS_1AL_scaff_3961256:1894:2592:-1 gene:Traes_1AL_EEB8BBB6B transcript:Traes_1AL_EEB8BBB6B.1 description: Cytochrome b6	1
tae-miR5523	Traes_7DL_04127E6DC.1	0	-1	1	22	116	137	UGGGGAGGAACAUAUUUACUAG	CUAGUAAAUAUGUUCCUCCCCA	Cleavage	cdna:novel scaffold:IWGSC1+popseq:IWGSC_CSS_7DL_scaff_3382302:1546:2244:-1 gene:Traes_7DL_04127E6DC transcript:Traes_7DL_04127E6DC.1	1
tae-miR5523	Traes_6DS_EEB8BBB6B.1	0	-1	1	22	116	137	UGGGGAGGAACAUAUUUACUAG	CUAGUAAAUAUGUUCCUCCCCA	Cleavage	cdna:novel scaffold:IWGSC1+popseq:IWGSC_CSS_6DS_scaff_2057408:240:938:1 gene:Traes_6DS_EEB8BBB6B transcript:Traes_6DS_EEB8BBB6B.1 description: Cytochrome b6	1
tae-miR5523	Traes_3DL_EEB8BBB6B.1	0	-1	1	22	116	137	UGGGGAGGAACAUAUUUACUAG	CUAGUAAAUAUGUUCCUCCCCA	Cleavage	cdna:novel scaffold:IWGSC1+popseq:IWGSC_CSS_3DL_scaff_6929075:2085:2783:-1 gene:Traes_3DL_EEB8BBB6B transcript:Traes_3DL_EEB8BBB6B.1 description: Cytochrome b6	1
tae-miR5523	Traes_3AL_EEB8BBB6B.1	0	-1	1	22	116	137	UGGGGAGGAACAUAUUUACUAG	CUAGUAAAUAUGUUCCUCCCCA	Cleavage	cdna:novel scaffold:IWGSC1+popseq:IWGSC_CSS_3AL_scaff_4314503:4873:5571:1 gene:Traes_3AL_EEB8BBB6B transcript:Traes_3AL_EEB8BBB6B.1 description: Cytochrome b6	1
tae-miR5523	EPlTAET00000010066	0	-1	1	22	116	137	UGGGGAGGAACAUAUUUACUAG	CUAGUAAAUAUGUUCCUCCCCA	Cleavage	cdna:novel chromosome:IWGSC1+popseq:Pt:71462:72160:1 gene:EPlTAEG00000010066 transcript:EPlTAET00000010066 description: Cytochrome b6	1
tae-miR5523	Traes_6DL_EEB8BBB6B.1	0	-1	1	22	116	137	UGGGGAGGAACAUAUUUACUAG	CUAGUAAAUAUGUUCCUCCCCA	Cleavage	cdna:novel scaffold:IWGSC1+popseq:IWGSC_CSS_6DL_scaff_3330699:4365:5063:1 gene:Traes_6DL_EEB8BBB6B transcript:Traes_6DL_EEB8BBB6B.1 description: Cytochrome b6	1
tae-miR5523	Traes_5AL_EEB8BBB6B.1	0	-1	1	22	116	137	UGGGGAGGAACAUAUUUACUAG	CUAGUAAAUAUGUUCCUCCCCA	Cleavage	cdna:novel scaffold:IWGSC1+popseq:IWGSC_CSS_5AL_scaff_2741308:2747:3445:-1 gene:Traes_5AL_EEB8BBB6B transcript:Traes_5AL_EEB8BBB6B.1 description: Cytochrome b6	1
tae-miR5523	Traes_7BL_EEB8BBB6B.1	0	-1	1	22	116	137	UGGGGAGGAACAUAUUUACUAG	CUAGUAAAUAUGUUCCUCCCCA	Cleavage	cdna:novel scaffold:IWGSC1+popseq:IWGSC_CSS_7BL_scaff_6738771:3755:4453:1 gene:Traes_7BL_EEB8BBB6B transcript:Traes_7BL_EEB8BBB6B.1 description: Cytochrome b6	1
tae-miR5523	Traes_4BS_EEB8BBB6B.1	0	-1	1	22	116	137	UGGGGAGGAACAUAUUUACUAG	CUAGUAAAUAUGUUCCUCCCCA	Cleavage	cdna:novel scaffold:IWGSC1+popseq:IWGSC_CSS_4BS_scaff_4866414:7460:8158:1 gene:Traes_4BS_EEB8BBB6B transcript:Traes_4BS_EEB8BBB6B.1 description: Cytochrome b6	1
tae-miR5523	Traes_6AS_4CD99BEFB2.1	0	-1	1	22	116	137	UGGGGAGGAACAUAUUUACUAG	CUAGUAAAUAUGUUCCUCCCCA	Cleavage	cdna:novel scaffold:IWGSC1+popseq:IWGSC_CSS_6AS_scaff_4400910:7884:8582:1 gene:Traes_6AS_4CD99BEFB2 transcript:Traes_6AS_4CD99BEFB2.1	1
tae-miR5523	Traes_3AS_EEB8BBB6B.1	0	-1	1	22	116	137	UGGGGAGGAACAUAUUUACUAG	CUAGUAAAUAUGUUCCUCCCCA	Cleavage	cdna:novel scaffold:IWGSC1+popseq:IWGSC_CSS_3AS_scaff_3410773:505:1203:-1 gene:Traes_3AS_EEB8BBB6B transcript:Traes_3AS_EEB8BBB6B.1 description: Cytochrome b6	1
tae-miR5523	Traes_1BS_EEB8BBB6B1.1	0	-1	1	22	116	137	UGGGGAGGAACAUAUUUACUAG	CUAGUAAAUAUGUUCCUCCCCA	Cleavage	cdna:novel scaffold:IWGSC1+popseq:IWGSC_CSS_1BS_scaff_3483406:14526:15224:-1 gene:Traes_1BS_EEB8BBB6B1 transcript:Traes_1BS_EEB8BBB6B1.1 description: Cytochrome b6	1
tae-miR5523	Traes_4BL_EEB8BBB6B.1	0	-1	1	22	116	137	UGGGGAGGAACAUAUUUACUAG	CUAGUAAAUAUGUUCCUCCCCA	Cleavage	cdna:novel scaffold:IWGSC1+popseq:IWGSC_CSS_4BL_scaff_7012057:3300:3998:-1 gene:Traes_4BL_EEB8BBB6B transcript:Traes_4BL_EEB8BBB6B.1 description: Cytochrome b6	1
tae-miR5523	Traes_4DL_EEB8BBB6B.1	0	-1	1	22	116	137	UGGGGAGGAACAUAUUUACUAG	CUAGUAAAUAUGUUCCUCCCCA	Cleavage	cdna:novel scaffold:IWGSC1+popseq:IWGSC_CSS_4DL_scaff_14365563:133:831:-1 gene:Traes_4DL_EEB8BBB6B transcript:Traes_4DL_EEB8BBB6B.1 description: Cytochrome b6	1
tae-miR5523	Traes_6BL_EEB8BBB6B.1	0	-1	1	22	116	137	UGGGGAGGAACAUAUUUACUAG	CUAGUAAAUAUGUUCCUCCCCA	Cleavage	cdna:novel scaffold:IWGSC1+popseq:IWGSC_CSS_6BL_scaff_4344693:574:1272:-1 gene:Traes_6BL_EEB8BBB6B transcript:Traes_6BL_EEB8BBB6B.1 description: Cytochrome b6	1
tae-miR5527	TRAES3BF066700140CFD_t1	0	-1	1	21	581	601	UGUCAGCCAGAGCAGUAACAG	CUGUUACUGCUCUGGCUGACA	Cleavage	cdna:novel chromosome:IWGSC1+popseq:3B:100790625:100796980:1 gene:TRAES3BF066700140CFD_g transcript:TRAES3BF066700140CFD_t1	1
tae-miR5527	Traes_3DS_5C194CBE7.3	0	-1	1	21	298	318	UGUCAGCCAGAGCAGUAACAG	CUGUUACUGCUCUGGCUGACA	Cleavage	cdna:novel chromosome:IWGSC1+popseq:3D:17847358:17849606:-1 gene:Traes_3DS_5C194CBE7 transcript:Traes_3DS_5C194CBE7.3	1
tae-miR5527	Traes_3AS_0FAABE2CA.2	0	-1	1	21	1118	1138	UGUCAGCCAGAGCAGUAACAG	CUGUUACUGCUCUGGCUGACA	Cleavage	cdna:novel chromosome:IWGSC1+popseq:3A:17721050:17724771:1 gene:Traes_3AS_0FAABE2CA transcript:Traes_3AS_0FAABE2CA.2	1
tae-miR5564	Traes_2BS_0BE76CC39.1	0	-1	1	20	543	562	GCAAUUCGUCGAACACCUUG	CAAGGUGUUCGACGAAUUGC	Cleavage	cdna:novel chromosome:IWGSC1+popseq:2B:61063805:61067095:-1 gene:Traes_2BS_0BE76CC39 transcript:Traes_2BS_0BE76CC39.1 description: Pentatricopeptide repeat (PPR) superfamily protein	1
tae-miR5564	Traes_2DS_FAE329561.2	0	-1	1	20	216	235	GCAAUUCGUCGAACACCUUG	CAAGGUGUUCGACGAAUUGC	Cleavage	cdna:novel chromosome:IWGSC1+popseq:2D:50998776:50999948:-1 gene:Traes_2DS_FAE329561 transcript:Traes_2DS_FAE329561.2 description: Pentatricopeptide repeat (PPR) superfamily protein	1
tae-miR5564	Traes_2AS_505E3A57C.1	0	-1	1	20	93	112	GCAAUUCGUCGAACACCUUG	CAAGGUGUUCGACGAAUUGC	Cleavage	cdna:novel chromosome:IWGSC1+popseq:2A:183580239:183581288:1 gene:Traes_2AS_505E3A57C transcript:Traes_2AS_505E3A57C.1 description: Pentatricopeptide repeat (PPR) superfamily protein	1
tae-miR5568a	Traes_6AS_0234024CF.2	0	-1	1	21	3545	3565	UCUGUUCCCAAAUAUAAGUCG	AGACUUAUAUUUGGGAACAGA	Cleavage	cdna:novel scaffold:IWGSC1+popseq:IWGSC_CSS_6AS_scaff_4428676:4125:8478:1 gene:Traes_6AS_0234024CF transcript:Traes_6AS_0234024CF.2	1
tae-miR5568e	Traes_2DL_E26A9F576.1	0	-1	1	21	464	484	AGAACAUCUUAUAAUUUGGAA	UUCCAAAUUAUAAGAUGUUCU	Cleavage	cdna:novel scaffold:IWGSC1+popseq:IWGSC_CSS_2DL_scaff_9908349:1:691:1 gene:Traes_2DL_E26A9F576 transcript:Traes_2DL_E26A9F576.1	1
tae-miR5568e	Traes_2AL_A711DF57E1.1	0	-1	1	21	1060	1080	AGAACAUCUUAUAAUUUGGAA	UUCCAAAUUAUAAGAUGUUCU	Cleavage	cdna:novel chromosome:IWGSC1+popseq:2A:19274165:19275469:-1 gene:Traes_2AL_A711DF57E1 transcript:Traes_2AL_A711DF57E1.1	1
tae-miR6035	Traes_6AL_729EC2A7F.2	0	-1	1	21	2443	2463	AGGAGUAGAAAAUGCAGGCGU	ACGCCUGCAUUUUCUACUCCU	Cleavage	cdna:novel scaffold:IWGSC1+popseq:IWGSC_CSS_6AL_scaff_5811652:6726:16160:-1 gene:Traes_6AL_729EC2A7F transcript:Traes_6AL_729EC2A7F.2	1
tae-miR6035	Traes_6DL_17A9E24AA.1	0	-1	1	21	2330	2350	AGGAGUAGAAAAUGCAGGCGU	ACGCCUGCAUUUUCUACUCCU	Cleavage	cdna:novel chromosome:IWGSC1+popseq:6D:89384200:89393888:1 gene:Traes_6DL_17A9E24AA transcript:Traes_6DL_17A9E24AA.1	2
tae-miR6111	TRAES3BF049800170CFD_t1	0	-1	1	21	542	562	CCUUUAUGUCACGAUGAAUGA	UCAUUCAUCGUGACAUAAAGG	Cleavage	cdna:novel chromosome:IWGSC1+popseq:3B:184322010:184325188:-1 gene:TRAES3BF049800170CFD_g transcript:TRAES3BF049800170CFD_t1	1
tae-miR6111	Traes_3DS_8CC2103BB.1	0	-1	1	21	921	941	CCUUUAUGUCACGAUGAAUGA	UCAUUCAUCGUGACAUAAAGG	Cleavage	cdna:novel chromosome:IWGSC1+popseq:3D:52632544:52635629:-1 gene:Traes_3DS_8CC2103BB transcript:Traes_3DS_8CC2103BB.1	1
tae-miR6111	Traes_3AS_9A7B37CCF.1	0	-1	1	21	1232	1252	CCUUUAUGUCACGAUGAAUGA	UCAUUCAUCGUGACAUAAAGG	Cleavage	cdna:novel chromosome:IWGSC1+popseq:3A:48391618:48395531:-1 gene:Traes_3AS_9A7B37CCF transcript:Traes_3AS_9A7B37CCF.1	1
tae-miR6116	Traes_2BS_8800ED4EE.1	0	-1	1	21	319	339	CAUGCUUGUGUUCAAAAGAUA	UAUCUUUUGAACACAAGCAUG	Cleavage	cdna:novel chromosome:IWGSC1+popseq:2B:4104535:4111578:1 gene:Traes_2BS_8800ED4EE transcript:Traes_2BS_8800ED4EE.1	1
tae-miR6191a	Traes_6AS_B9B4AD633.1	0	-1	1	20	587	606	UAGAUUUGUCUAGAUAUGGA	UCCAUAUCUAGACAAAUCUA	Cleavage	cdna:novel scaffold:IWGSC1+popseq:IWGSC_CSS_6AS_scaff_4346871:14958:18353:-1 gene:Traes_6AS_B9B4AD633 transcript:Traes_6AS_B9B4AD633.1	1
tae-miR6205	Traes_4BL_0E0F2835C.2	0	-1	1	23	3397	3419	AGCAUGCUUGGAUACGUUUUAGU	ACUAAAACGUAUCCAAGCAUGCU	Cleavage	cdna:novel chromosome:IWGSC1+popseq:4B:129490200:129501088:-1 gene:Traes_4BL_0E0F2835C transcript:Traes_4BL_0E0F2835C.2	1
tae-miR6224a	Traes_7AS_7E99B3482.1	0	-1	1	21	359	379	CUUAUAUUAUAGGACGGAGGG	CCCUCCGUCCUAUAAUAUAAG	Cleavage	cdna:novel scaffold:IWGSC1+popseq:IWGSC_CSS_7AS_scaff_4115472:1:515:1 gene:Traes_7AS_7E99B3482 transcript:Traes_7AS_7E99B3482.1	1
tae-miR6249	Traes_7BL_A638F66EA.2	0	-1	1	22	540	561	CGAGUACGAGCACGCCGGCGGC	GCCGCCGGCGUGCUCGUACUCG	Cleavage	cdna:novel scaffold:IWGSC1+popseq:IWGSC_CSS_7BL_scaff_6742568:208:2383:1 gene:Traes_7BL_A638F66EA transcript:Traes_7BL_A638F66EA.2	1
tae-miR6249	Traes_7DL_2826B2A7E.1	0	-1	1	22	657	678	CGAGUACGAGCACGCCGGCGGC	GCCGCCGGCGUGCUCGUACUCG	Cleavage	cdna:novel chromosome:IWGSC1+popseq:7D:202995213:202996521:1 gene:Traes_7DL_2826B2A7E transcript:Traes_7DL_2826B2A7E.1	1
tae-miR7749	Traes_1AL_999A02D6C.1	0	-1	1	24	241	264	AUCGUCGAGGGCGGAGGCGGAGGC	GCCUCCGCCUCCGCCCUCGACGAU	Cleavage	cdna:novel chromosome:IWGSC1+popseq:1A:194767522:194770069:1 gene:Traes_1AL_999A02D6C transcript:Traes_1AL_999A02D6C.1	1
tae-miR7768b	Traes_2BL_9A4B3C539.1	0	-1	1	22	237	258	CGGCGGCGUCCUCGAGCGGGAG	CUGCCGCUCGAGGACGCCGCCG	Cleavage	cdna:novel chromosome:IWGSC1+popseq:2B:209671501:209672704:-1 gene:Traes_2BL_9A4B3C539 transcript:Traes_2BL_9A4B3C539.1	1
tae-miR818a	Traes_2DS_9BCFF2B80.1	0	-1	1	23	320	342	AAUGCUCUUAUAUUAUGGGACGG	CCGUCCCAUAAUAUAAGAGCAUU	Cleavage	cdna:novel scaffold:IWGSC1+popseq:IWGSC_CSS_2DS_scaff_4424576:1:458:1 gene:Traes_2DS_9BCFF2B80 transcript:Traes_2DS_9BCFF2B80.1	1
tae-miR818a	Traes_3DS_561941A6E.1	0	-1	1	23	942	964	AAUGCUCUUAUAUUAUGGGACGG	CCGUCCCAUAAUAUAAGAGCAUU	Cleavage	cdna:novel chromosome:IWGSC1+popseq:3D:11386949:11389845:-1 gene:Traes_3DS_561941A6E transcript:Traes_3DS_561941A6E.1	1
tae-miR818a	Traes_3AS_0E7CB4B4A.2	0	-1	1	23	1308	1330	AAUGCUCUUAUAUUAUGGGACGG	UGGUCCCAUAAUAUAAGAGCAUU	Cleavage	cdna:novel scaffold:IWGSC1+popseq:IWGSC_CSS_3AS_scaff_3338493:603:3255:1 gene:Traes_3AS_0E7CB4B4A transcript:Traes_3AS_0E7CB4B4A.2	1
tae-miR827	Traes_2BL_FDF5ED8FA.1	0	-1	1	21	898	918	UUAGAUGACCAUCAGCAAACA	UGUUUGCUGAUGGUCAUCUAA	Cleavage	cdna:novel chromosome:IWGSC1+popseq:2B:227895450:227896583:-1 gene:Traes_2BL_FDF5ED8FA transcript:Traes_2BL_FDF5ED8FA.1	1
tae-miR854	Traes_4DS_8D68714BE.1	0	-1	1	21	64	84	GAUGAGGACAGGGAGGAGGAC	GUCCUCCUCCCUGUCCUCAUC	Cleavage	cdna:novel scaffold:IWGSC1+popseq:IWGSC_CSS_4DS_scaff_2281735:2056:4576:-1 gene:Traes_4DS_8D68714BE transcript:Traes_4DS_8D68714BE.1	1
tae-miR1432	Traes_1AL_A8C52986E.2	0.5	-1	1	21	42	62	AUCAGGAGAGAUGACACCGAC	AUUGGUGUCAUCUCUCCUGAU	Cleavage	cdna:novel chromosome:IWGSC1+popseq:1A:245517878:245518438:-1 gene:Traes_1AL_A8C52986E transcript:Traes_1AL_A8C52986E.2	1
tae-miR1432	Traes_1DL_696E3F6A2.2	0.5	-1	1	21	42	62	AUCAGGAGAGAUGACACCGAC	AUUGGUGUCAUCUCUCCUGAU	Cleavage	cdna:novel chromosome:IWGSC1+popseq:1D:131523556:131524116:-1 gene:Traes_1DL_696E3F6A2 transcript:Traes_1DL_696E3F6A2.2	1
tae-miR1432	Traes_1BL_19E9499CD.1	0.5	-1	1	21	83	103	AUCAGGAGAGAUGACACCGAC	AUUGGUGUCAUCUCUCCUGAU	Cleavage	cdna:novel chromosome:IWGSC1+popseq:1B:290916490:290917311:1 gene:Traes_1BL_19E9499CD transcript:Traes_1BL_19E9499CD.1	1
tae-miR1432	Traes_1AL_D7A903FD2.1	0.5	-1	1	21	175	195	AUCAGGAGAGAUGACACCGAC	GCUGGUGUCAUCUCUCCUGAU	Cleavage	cdna:novel chromosome:IWGSC1+popseq:1A:245055352:245056151:1 gene:Traes_1AL_D7A903FD2 transcript:Traes_1AL_D7A903FD2.1	1
tae-miR1432	TRAES3BF011900010CFD_t1	0.5	-1	1	21	57	77	AUCAGGAGAGAUGACACCGAC	CCCGGUGUCGUCUCUCCUGAU	Cleavage	cdna:pseudogene chromosome:IWGSC1+popseq:3B:76632906:76640325:1 gene:TRAES3BF011900010CFD_g transcript:TRAES3BF011900010CFD_t1	1
tae-miR1436	Traes_4AS_CBEEADECC.1	0.5	-1	1	21	329	349	AUAUUAUGGGACGGAGGGAGU	ACUCCCUCCGUCCCAUAAUGU	Cleavage	cdna:novel scaffold:IWGSC1+popseq:IWGSC_CSS_4AS_scaff_6008870:5025:7549:-1 gene:Traes_4AS_CBEEADECC transcript:Traes_4AS_CBEEADECC.1	1
tae-miR1436	Traes_2DS_9BCFF2B80.1	0.5	-1	1	21	313	333	AUAUUAUGGGACGGAGGGAGU	ACUUCCUCCGUCCCAUAAUAU	Cleavage	cdna:novel scaffold:IWGSC1+popseq:IWGSC_CSS_2DS_scaff_4424576:1:458:1 gene:Traes_2DS_9BCFF2B80 transcript:Traes_2DS_9BCFF2B80.1	1
tae-miR1436	Traes_6BL_9E43B8FCD.1	0.5	-1	1	21	475	495	AUAUUAUGGGACGGAGGGAGU	ACUCCUUCCGUCCCAUAAUAU	Cleavage	cdna:novel chromosome:IWGSC1+popseq:6B:185644093:185646910:-1 gene:Traes_6BL_9E43B8FCD transcript:Traes_6BL_9E43B8FCD.1	1
tae-miR1436	TRAES3BF038300070CFD_t1	0.5	-1	1	21	668	688	AUAUUAUGGGACGGAGGGAGU	ACUCCCUCCGUCCCGUAAUAU	Cleavage	cdna:novel chromosome:IWGSC1+popseq:3B:41580658:41581347:-1 gene:TRAES3BF038300070CFD_g transcript:TRAES3BF038300070CFD_t1	1
tae-miR1436	Traes_7BL_002EE3EC3.1	0.5	-1	1	21	172	192	AUAUUAUGGGACGGAGGGAGU	ACUCCUUCCGUCCCAUAAUAU	Cleavage	cdna:novel scaffold:IWGSC1+popseq:IWGSC_CSS_7BL_scaff_6672969:4:850:-1 gene:Traes_7BL_002EE3EC3 transcript:Traes_7BL_002EE3EC3.1	1
tae-miR1436	Traes_5AS_9DC956868.2	0.5	-1	1	21	351	371	AUAUUAUGGGACGGAGGGAGU	ACUCCCUCUGUCCCAUAAUAU	Cleavage	cdna:novel scaffold:IWGSC1+popseq:IWGSC_CSS_5AS_scaff_1551187:1:1157:1 gene:Traes_5AS_9DC956868 transcript:Traes_5AS_9DC956868.2	1
tae-miR1436	Traes_2AS_537B3DF63.1	0.5	-1	1	21	838	858	AUAUUAUGGGACGGAGGGAGU	ACUCCCUCUGUCCCAUAAUAU	Cleavage	cdna:novel chromosome:IWGSC1+popseq:2A:10185158:10186049:1 gene:Traes_2AS_537B3DF63 transcript:Traes_2AS_537B3DF63.1	1
tae-miR1436	Traes_2DL_7511EDD3D.1	0.5	-1	1	21	758	778	AUAUUAUGGGACGGAGGGAGU	ACUCCCUCCGUCCCGUAAUAU	Cleavage	cdna:novel chromosome:IWGSC1+popseq:2D:142855570:142856932:1 gene:Traes_2DL_7511EDD3D transcript:Traes_2DL_7511EDD3D.1	1
tae-miR1436	Traes_6DS_6190B0566.1	0.5	-1	1	21	988	1008	AUAUUAUGGGACGGAGGGAGU	ACUUCCUCCGUCCCAUAAUAU	Cleavage	cdna:novel chromosome:IWGSC1+popseq:6D:70115778:70117086:1 gene:Traes_6DS_6190B0566 transcript:Traes_6DS_6190B0566.1	1
tae-miR1436	Traes_6AS_E5666AE7C.1	0.5	-1	1	21	1018	1038	AUAUUAUGGGACGGAGGGAGU	ACUCCCUCCGUUCCAUAAUAU	Cleavage	cdna:novel chromosome:IWGSC1+popseq:6A:33118917:33121005:1 gene:Traes_6AS_E5666AE7C transcript:Traes_6AS_E5666AE7C.1	1
tae-miR1436	Traes_1BS_D81E948D7.1	0.5	-1	1	21	992	1012	AUAUUAUGGGACGGAGGGAGU	ACUCCCUCCGUCCCAUAAUGU	Cleavage	cdna:novel chromosome:IWGSC1+popseq:1B:65549769:65565565:1 gene:Traes_1BS_D81E948D7 transcript:Traes_1BS_D81E948D7.1	1
tae-miR1436	Traes_6AL_D85750CB6.2	0.5	-1	1	21	1172	1192	AUAUUAUGGGACGGAGGGAGU	ACUCCUUCCGUCCCAUAAUAU	Cleavage	cdna:novel chromosome:IWGSC1+popseq:6A:196412134:196419508:-1 gene:Traes_6AL_D85750CB6 transcript:Traes_6AL_D85750CB6.2	1
tae-miR1436	Traes_7DS_CA6B7FD1A.1	0.5	-1	1	21	1080	1100	AUAUUAUGGGACGGAGGGAGU	ACUCCCUCCGUCCCAUAAUGU	Cleavage	cdna:novel chromosome:IWGSC1+popseq:7D:20992436:20994629:1 gene:Traes_7DS_CA6B7FD1A transcript:Traes_7DS_CA6B7FD1A.1	1
tae-miR1436	Traes_7DS_CAB1BF6AC.1	0.5	-1	1	21	1226	1246	AUAUUAUGGGACGGAGGGAGU	ACUCCCUCCGUCUCAUAAUAU	Cleavage	cdna:novel chromosome:IWGSC1+popseq:7D:101286924:101288321:1 gene:Traes_7DS_CAB1BF6AC transcript:Traes_7DS_CAB1BF6AC.1	1
tae-miR1436	Traes_7DL_2F413CF0E.2	0.5	-1	1	21	1293	1313	AUAUUAUGGGACGGAGGGAGU	ACUCCCUCCGUCUCAUAAUAU	Cleavage	cdna:novel chromosome:IWGSC1+popseq:7D:205179844:205181752:-1 gene:Traes_7DL_2F413CF0E transcript:Traes_7DL_2F413CF0E.2	1
tae-miR1436	Traes_2AS_D5A07A9C6.1	0.5	-1	1	21	606	626	AUAUUAUGGGACGGAGGGAGU	ACUCCCUCCGUCCCAUAAUGU	Cleavage	cdna:novel chromosome:IWGSC1+popseq:2A:7573270:7574722:-1 gene:Traes_2AS_D5A07A9C6 transcript:Traes_2AS_D5A07A9C6.1	1
tae-miR1436	Traes_3DL_858101A78.2	0.5	-1	1	21	225	245	AUAUUAUGGGACGGAGGGAGU	ACUCCCUCUGUCCCAUAAUAU	Cleavage	cdna:novel chromosome:IWGSC1+popseq:3D:98440198:98442609:1 gene:Traes_3DL_858101A78 transcript:Traes_3DL_858101A78.2	1
tae-miR1436	Traes_1DL_05B4AB2E3.1	0.5	-1	1	21	459	479	AUAUUAUGGGACGGAGGGAGU	ACUCCCUCUGUCCCAUAAUAU	Cleavage	cdna:novel scaffold:IWGSC1+popseq:IWGSC_CSS_1DL_scaff_2015932:34:2008:1 gene:Traes_1DL_05B4AB2E3 transcript:Traes_1DL_05B4AB2E3.1	1
tae-miR1436	Traes_7DL_D2EB7B8DF.1	0.5	-1	1	21	1390	1410	AUAUUAUGGGACGGAGGGAGU	ACUCCCUCCGUCCCAUAAUGU	Cleavage	cdna:novel chromosome:IWGSC1+popseq:7D:84799254:84801047:-1 gene:Traes_7DL_D2EB7B8DF transcript:Traes_7DL_D2EB7B8DF.1	1
tae-miR1436	Traes_6BL_F03DF2949.2	0.5	-1	1	21	20	40	AUAUUAUGGGACGGAGGGAGU	ACUCCCUCCGUCCCAUAAUGU	Cleavage	cdna:novel scaffold:IWGSC1+popseq:IWGSC_CSS_6BL_scaff_4285968:47:4316:-1 gene:Traes_6BL_F03DF2949 transcript:Traes_6BL_F03DF2949.2	1
tae-miR1436	Traes_6BS_CBD931158.4	0.5	-1	1	21	911	931	AUAUUAUGGGACGGAGGGAGU	ACUCCCUCCGUCCCAUAAUGU	Cleavage	cdna:novel chromosome:IWGSC1+popseq:6B:4043702:4045977:1 gene:Traes_6BS_CBD931158 transcript:Traes_6BS_CBD931158.4	1
tae-miR1436	Traes_1AS_59404C639.1	0.5	-1	1	21	853	873	AUAUUAUGGGACGGAGGGAGU	ACUCCCUCUGUCCCAUAAUAU	Cleavage	cdna:novel chromosome:IWGSC1+popseq:1A:154871823:154874026:-1 gene:Traes_1AS_59404C639 transcript:Traes_1AS_59404C639.1	1
tae-miR1436	Traes_5AL_CAF698B25.2	0.5	-1	1	21	495	515	AUAUUAUGGGACGGAGGGAGU	ACUCCCUCCGUCCCAUAAUGU	Cleavage	cdna:novel chromosome:IWGSC1+popseq:5A:143572332:143575311:-1 gene:Traes_5AL_CAF698B25 transcript:Traes_5AL_CAF698B25.2	1
tae-miR1436	Traes_6DS_016F70618.2	0.5	-1	1	21	2145	2165	AUAUUAUGGGACGGAGGGAGU	ACUCCCUCUGUCCCAUAAUAU	Cleavage	cdna:novel chromosome:IWGSC1+popseq:6D:52908651:52917869:1 gene:Traes_6DS_016F70618 transcript:Traes_6DS_016F70618.2	1
tae-miR1436	Traes_6AS_7B38D5B47.2	0.5	-1	1	21	2574	2594	AUAUUAUGGGACGGAGGGAGU	ACUCCCUCUGUCCCAUAAUAU	Cleavage	cdna:novel chromosome:IWGSC1+popseq:6A:22910870:22913557:-1 gene:Traes_6AS_7B38D5B47 transcript:Traes_6AS_7B38D5B47.2	1
tae-miR1436	Traes_1DL_47D137A08.1	0.5	-1	1	21	721	741	AUAUUAUGGGACGGAGGGAGU	ACUCCCUCCGUCCCAUAAUGU	Cleavage	cdna:novel scaffold:IWGSC1+popseq:IWGSC_CSS_1DL_scaff_1640293:3:3058:1 gene:Traes_1DL_47D137A08 transcript:Traes_1DL_47D137A08.1	2
tae-miR1436	Traes_1AL_43F02DB49.1	0.5	-1	1	21	2755	2775	AUAUUAUGGGACGGAGGGAGU	ACUCCCUCUGUCCCAUAAUAU	Cleavage	cdna:novel chromosome:IWGSC1+popseq:1A:228199069:228205686:-1 gene:Traes_1AL_43F02DB49 transcript:Traes_1AL_43F02DB49.1	1
tae-miR1436	Traes_2DL_5750F91AA.1	0.5	-1	1	21	158	178	AUAUUAUGGGACGGAGGGAGU	ACUCCCUCCGUCCCAUAAUGU	Cleavage	cdna:novel scaffold:IWGSC1+popseq:IWGSC_CSS_2DL_scaff_9864942:59:4733:1 gene:Traes_2DL_5750F91AA transcript:Traes_2DL_5750F91AA.1	1
tae-miR1436	Traes_2BL_07C9811CB.1	0.5	-1	1	21	3055	3075	AUAUUAUGGGACGGAGGGAGU	ACUCCCUCCGUCCCAUAAUGU	Cleavage	cdna:novel chromosome:IWGSC1+popseq:2B:235870237:235877560:1 gene:Traes_2BL_07C9811CB transcript:Traes_2BL_07C9811CB.1	1
tae-miR1436	Traes_5DL_DFE47E78E.1	0.5	-1	1	21	3981	4001	AUAUUAUGGGACGGAGGGAGU	ACUCCCUCCGUUCCAUAAUAU	Cleavage	cdna:novel chromosome:IWGSC1+popseq:5D:126327816:126339558:1 gene:Traes_5DL_DFE47E78E transcript:Traes_5DL_DFE47E78E.1	1
tae-miR1436	Traes_4DS_990D31BB1.6	0.5	-1	1	21	844	864	AUAUUAUGGGACGGAGGGAGU	ACUCCCUCCGUCUCAUAAUAU	Cleavage	cdna:novel chromosome:IWGSC1+popseq:4D:446551:450593:-1 gene:Traes_4DS_990D31BB1 transcript:Traes_4DS_990D31BB1.6	1
tae-miR1436	Traes_3B_F66658675.1	0.5	-1	1	21	3869	3889	AUAUUAUGGGACGGAGGGAGU	ACUCCCUCCGUCCCAUAGUAU	Cleavage	cdna:novel scaffold:IWGSC1+popseq:IWGSC_CSS_3B_scaff_10485507:12:8697:1 gene:Traes_3B_F66658675 transcript:Traes_3B_F66658675.1	1
tae-miR1436	Traes_3AS_137C2C208.3	0.5	-1	1	21	4138	4158	AUAUUAUGGGACGGAGGGAGU	ACUCCCUCCGUCCCAUAAUGU	Cleavage	cdna:novel chromosome:IWGSC1+popseq:3A:24115055:24123792:-1 gene:Traes_3AS_137C2C208 transcript:Traes_3AS_137C2C208.3	1
tae-miR1436	Traes_2BL_C963272C8.1	0.5	-1	1	21	4319	4339	AUAUUAUGGGACGGAGGGAGU	ACUCCCUCCGUCCCAUAAUGU	Cleavage	cdna:novel scaffold:IWGSC1+popseq:IWGSC_CSS_2BL_scaff_8026696:1584:7743:1 gene:Traes_2BL_C963272C8 transcript:Traes_2BL_C963272C8.1	1
tae-miR1436	Traes_7DL_ACACA513D.2	0.5	-1	1	21	5068	5088	AUAUUAUGGGACGGAGGGAGU	ACUCCCUCCGUCUCAUAAUAU	Cleavage	cdna:novel scaffold:IWGSC1+popseq:IWGSC_CSS_7DL_scaff_3391562:938:7841:-1 gene:Traes_7DL_ACACA513D transcript:Traes_7DL_ACACA513D.2	1
tae-miR1436	Traes_1BS_2F6DD776E.1	0.5	-1	1	21	5732	5752	AUAUUAUGGGACGGAGGGAGU	ACUCCCUCCGUCUCAUAAUAU	Cleavage	cdna:novel chromosome:IWGSC1+popseq:1B:2832346:2845737:1 gene:Traes_1BS_2F6DD776E transcript:Traes_1BS_2F6DD776E.1 description: tubulin folding cofactor E / Pfifferling (PFI)	1
tae-miR1436	Traes_5DL_432CC0CB0.1	0.5	-1	1	21	1471	1491	AUAUUAUGGGACGGAGGGAGU	ACUUCCUCCGUCCCAUAAUAU	Cleavage	cdna:novel chromosome:IWGSC1+popseq:5D:151396285:151404971:-1 gene:Traes_5DL_432CC0CB0 transcript:Traes_5DL_432CC0CB0.1 description: electron transfer flavoprotein alpha	1
tae-miR1436	Traes_5AL_1311205EE.2	0.5	-1	1	21	7328	7348	AUAUUAUGGGACGGAGGGAGU	ACUCCCUCCGUCUCAUAAUAU	Cleavage	cdna:novel scaffold:IWGSC1+popseq:IWGSC_CSS_5AL_scaff_2741239:26:11706:1 gene:Traes_5AL_1311205EE transcript:Traes_5AL_1311205EE.2	1
tae-miR1436	Traes_2DL_7D7B1B55D.1	0.5	-1	1	21	837	857	AUAUUAUGGGACGGAGGGAGU	GCUCCUUCCGUCCCAUAAUAU	Cleavage	cdna:novel chromosome:IWGSC1+popseq:2D:149583592:149584723:1 gene:Traes_2DL_7D7B1B55D transcript:Traes_2DL_7D7B1B55D.1	1
tae-miR1436	Traes_4DL_6FC6B26E7.2	0.5	-1	1	21	964	984	AUAUUAUGGGACGGAGGGAGU	AUUCCCUCCGUCCCAUAAUGU	Cleavage	cdna:novel chromosome:IWGSC1+popseq:4D:102387347:102389054:-1 gene:Traes_4DL_6FC6B26E7 transcript:Traes_4DL_6FC6B26E7.2	1
tae-miR1439	Traes_2BS_B8F275683.1	0.5	-1	1	22	738	759	UUUUGGGACGGAGGGAGUACUA	UAGUACUCCCUCCGUUCCAAAA	Cleavage	cdna:novel chromosome:IWGSC1+popseq:2B:41316056:41318298:-1 gene:Traes_2BS_B8F275683 transcript:Traes_2BS_B8F275683.1	1
tae-miR1439	Traes_5DS_CAD6C9339.2	0.5	-1	1	22	2202	2223	UUUUGGGACGGAGGGAGUACUA	UAGUACUCCCUCCGUCUCAAAA	Cleavage	cdna:novel chromosome:IWGSC1+popseq:5D:40321929:40325079:-1 gene:Traes_5DS_CAD6C9339 transcript:Traes_5DS_CAD6C9339.2	1
tae-miR1439	Traes_1DL_5D12458FD.1	0.5	-1	1	22	1107	1128	UUUUGGGACGGAGGGAGUACUA	UGGUACUUCCUCCGUCCCAAAA	Cleavage	cdna:novel chromosome:IWGSC1+popseq:1D:116093454:116095663:1 gene:Traes_1DL_5D12458FD transcript:Traes_1DL_5D12458FD.1	1
tae-miR1439	Traes_2BL_E96264564.1	0.5	-1	1	22	1268	1289	UUUUGGGACGGAGGGAGUACUA	AAGUACUCCCUCCGUCCUAAAA	Cleavage	cdna:novel scaffold:IWGSC1+popseq:IWGSC_CSS_2BL_scaff_7965839:5325:7571:-1 gene:Traes_2BL_E96264564 transcript:Traes_2BL_E96264564.1	1
tae-miR1439	Traes_4AS_7018A6800.1	0.5	-1	1	22	1886	1907	UUUUGGGACGGAGGGAGUACUA	GAGUACUCCCUUCGUCCCAAAA	Cleavage	cdna:novel chromosome:IWGSC1+popseq:4A:29401915:29407736:1 gene:Traes_4AS_7018A6800 transcript:Traes_4AS_7018A6800.1 description: Radical SAM superfamily protein	1
tae-miR1439	Traes_1DL_BB1076D6B.1	0.5	-1	1	22	14	35	UUUUGGGACGGAGGGAGUACUA	AAGUACUCCCUCCGUUCCAAAA	Cleavage	cdna:novel chromosome:IWGSC1+popseq:1D:101822527:101826171:1 gene:Traes_1DL_BB1076D6B transcript:Traes_1DL_BB1076D6B.1	1
tae-miR1439	Traes_2AL_CF3ED6421.1	0.5	-1	1	22	2308	2329	UUUUGGGACGGAGGGAGUACUA	AGGUACUCCCUCCGUUCCAAAA	Cleavage	cdna:pseudogene chromosome:IWGSC1+popseq:2A:95072168:95074600:1 gene:Traes_2AL_CF3ED6421 transcript:Traes_2AL_CF3ED6421.1	1
tae-miR1439	Traes_4BL_B5A5FB2EB.2	0.5	-1	1	22	1101	1122	UUUUGGGACGGAGGGAGUACUA	AGGUACUCCCUCCGUUCCAAAA	Cleavage	cdna:novel scaffold:IWGSC1+popseq:IWGSC_CSS_4BL_scaff_7038547:24:5924:-1 gene:Traes_4BL_B5A5FB2EB transcript:Traes_4BL_B5A5FB2EB.2	1
tae-miR1439	Traes_1DL_3114FF3AA.1	0.5	-1	1	22	492	513	UUUUGGGACGGAGGGAGUACUA	UAAUACUCCCUCCGUCCCGAAA	Cleavage	cdna:novel chromosome:IWGSC1+popseq:1D:58316170:58316684:1 gene:Traes_1DL_3114FF3AA transcript:Traes_1DL_3114FF3AA.1	1
tae-miR1439	Traes_2BS_4D515766C.1	0.5	-1	1	22	46	67	UUUUGGGACGGAGGGAGUACUA	UCGUACUCCCUCCGUUCCAAAA	Cleavage	cdna:novel chromosome:IWGSC1+popseq:2B:210879460:210882971:-1 gene:Traes_2BS_4D515766C transcript:Traes_2BS_4D515766C.1	1
tae-miR1439	Traes_2DL_178A3F4B9.2	0.5	-1	1	22	905	926	UUUUGGGACGGAGGGAGUACUA	UUGUACUCCUUCCGUCCCAAAA	Cleavage	cdna:novel chromosome:IWGSC1+popseq:2D:55762807:55764954:1 gene:Traes_2DL_178A3F4B9 transcript:Traes_2DL_178A3F4B9.2	1
tae-miR1439	Traes_7BS_95A9DBA2D.1	0.5	-1	1	22	26	47	UUUUGGGACGGAGGGAGUACUA	UAAUACUCCUUCCGUCCCAAAA	Cleavage	cdna:novel scaffold:IWGSC1+popseq:IWGSC_CSS_7BS_scaff_3164204:33:1095:1 gene:Traes_7BS_95A9DBA2D transcript:Traes_7BS_95A9DBA2D.1	1
tae-miR1439	Traes_7AS_B7BA40D9B.1	0.5	-1	1	22	1056	1077	UUUUGGGACGGAGGGAGUACUA	UAAUACUCUCUCCGUCCCAAAA	Cleavage	cdna:novel chromosome:IWGSC1+popseq:7A:52279727:52281440:1 gene:Traes_7AS_B7BA40D9B transcript:Traes_7AS_B7BA40D9B.1	1
tae-miR1439	Traes_4BS_787A31F78.1	0.5	-1	1	22	1156	1177	UUUUGGGACGGAGGGAGUACUA	UAUUACUCCCUCCGUUCCAAAA	Cleavage	cdna:novel chromosome:IWGSC1+popseq:4B:80148039:80153653:1 gene:Traes_4BS_787A31F78 transcript:Traes_4BS_787A31F78.1	1
tae-miR1439	Traes_1DS_0E91E3E72.2	0.5	-1	1	22	1092	1113	UUUUGGGACGGAGGGAGUACUA	UAAUACUCCCUCCGUUCCAAAA	Cleavage	cdna:novel chromosome:IWGSC1+popseq:1D:80784055:80786260:1 gene:Traes_1DS_0E91E3E72 transcript:Traes_1DS_0E91E3E72.2	2
tae-miR1439	Traes_4DL_97AA63CA2.1	0.5	-1	1	22	1265	1286	UUUUGGGACGGAGGGAGUACUA	UAUUACUCCCUCUGUCCCAAAA	Cleavage	cdna:novel scaffold:IWGSC1+popseq:IWGSC_CSS_4DL_scaff_14406907:4460:6828:1 gene:Traes_4DL_97AA63CA2 transcript:Traes_4DL_97AA63CA2.1	1
tae-miR1439	Traes_4AL_9F373E931.1	0.5	-1	1	22	1291	1312	UUUUGGGACGGAGGGAGUACUA	UACUACUCCCUCCGUUCCAAAA	Cleavage	cdna:novel chromosome:IWGSC1+popseq:4A:174243216:174244695:1 gene:Traes_4AL_9F373E931 transcript:Traes_4AL_9F373E931.1	1
tae-miR1439	Traes_7AS_D0A89CDD4.1	0.5	-1	1	22	39	60	UUUUGGGACGGAGGGAGUACUA	UACUACUCCCUCCGUUCCAAAA	Cleavage	cdna:novel chromosome:IWGSC1+popseq:7A:3057967:3061568:1 gene:Traes_7AS_D0A89CDD4 transcript:Traes_7AS_D0A89CDD4.1	1
tae-miR1439	Traes_4AL_42B8CC574.3	0.5	-1	1	22	1244	1265	UUUUGGGACGGAGGGAGUACUA	UAAUACUCCCUCCGUCCCAAGA	Cleavage	cdna:novel chromosome:IWGSC1+popseq:4A:94536445:94540479:-1 gene:Traes_4AL_42B8CC574 transcript:Traes_4AL_42B8CC574.3	1
tae-miR1439	Traes_1DL_86856070A.1	0.5	-1	1	22	1533	1554	UUUUGGGACGGAGGGAGUACUA	UACUACUCCCUCCGUUCCAAAA	Cleavage	cdna:novel chromosome:IWGSC1+popseq:1D:52113539:52115924:1 gene:Traes_1DL_86856070A transcript:Traes_1DL_86856070A.1	1
tae-miR1439	Traes_5DL_8FBC01EB0.1	0.5	-1	1	22	497	518	UUUUGGGACGGAGGGAGUACUA	UACUACUCCCUCCGUCUCAAAA	Cleavage	cdna:novel chromosome:IWGSC1+popseq:5D:67974877:67976503:1 gene:Traes_5DL_8FBC01EB0 transcript:Traes_5DL_8FBC01EB0.1	1
tae-miR1439	Traes_1DL_BEB975B5B.2	0.5	-1	1	22	1644	1665	UUUUGGGACGGAGGGAGUACUA	UUGUACUCCUUCCGUCCCAAAA	Cleavage	cdna:novel scaffold:IWGSC1+popseq:IWGSC_CSS_1DL_scaff_2283743:1107:7478:-1 gene:Traes_1DL_BEB975B5B transcript:Traes_1DL_BEB975B5B.2	1
tae-miR1439	Traes_5BL_974F53A4E.1	0.5	-1	1	22	1721	1742	UUUUGGGACGGAGGGAGUACUA	UACUACUCCCUUCGUCCCAAAA	Cleavage	cdna:novel chromosome:IWGSC1+popseq:5B:255653106:255655134:-1 gene:Traes_5BL_974F53A4E transcript:Traes_5BL_974F53A4E.1	1
tae-miR1439	Traes_2BS_D4E86AAA6.1	0.5	-1	1	22	1918	1939	UUUUGGGACGGAGGGAGUACUA	UACUACUCCCUCUGUCCCAAAA	Cleavage	cdna:novel scaffold:IWGSC1+popseq:IWGSC_CSS_2BS_scaff_5232389:9135:13886:-1 gene:Traes_2BS_D4E86AAA6 transcript:Traes_2BS_D4E86AAA6.1 description: xylose isomerase family protein	1
tae-miR1439	Traes_6DL_8220431F0.2	0.5	-1	1	22	836	857	UUUUGGGACGGAGGGAGUACUA	UAUUACUCUCUCCGUCCCAAAA	Cleavage	cdna:novel chromosome:IWGSC1+popseq:6D:89356190:89358330:1 gene:Traes_6DL_8220431F0 transcript:Traes_6DL_8220431F0.2	1
tae-miR1439	Traes_3AS_B6A286A65.2	0.5	-1	1	22	2551	2572	UUUUGGGACGGAGGGAGUACUA	UACUACUCCCUCCGUCCUAAAA	Cleavage	cdna:novel chromosome:IWGSC1+popseq:3A:11164250:11167183:-1 gene:Traes_3AS_B6A286A65 transcript:Traes_3AS_B6A286A65.2	1
tae-miR1439	Traes_7DS_543FA5302.1	0.5	-1	1	22	389	410	UUUUGGGACGGAGGGAGUACUA	UACUACUCCCUCCGUUCCAAAA	Cleavage	cdna:novel chromosome:IWGSC1+popseq:7D:40708445:40718735:-1 gene:Traes_7DS_543FA5302 transcript:Traes_7DS_543FA5302.1	1
tae-miR1439	Traes_1AS_10C467127.1	0.5	-1	1	22	2840	2861	UUUUGGGACGGAGGGAGUACUA	UAUUACUCCCUCCGUUCCAAAA	Cleavage	cdna:novel chromosome:IWGSC1+popseq:1A:29319622:29323590:1 gene:Traes_1AS_10C467127 transcript:Traes_1AS_10C467127.1	1
tae-miR1439	Traes_2DL_5C445EE47.1	0.5	-1	1	22	615	636	UUUUGGGACGGAGGGAGUACUA	AUGUACUCCCUCCGUUCCAAAA	Cleavage	cdna:novel scaffold:IWGSC1+popseq:IWGSC_CSS_2DL_scaff_9878493:1:1141:1 gene:Traes_2DL_5C445EE47 transcript:Traes_2DL_5C445EE47.1	1
tae-miR1439	Traes_2AL_F68F429C1.1	0.5	-1	1	22	937	958	UUUUGGGACGGAGGGAGUACUA	AUGUACUCCCUCCGUUCCAAAA	Cleavage	cdna:novel scaffold:IWGSC1+popseq:IWGSC_CSS_2AL_scaff_5693203:2:2031:1 gene:Traes_2AL_F68F429C1 transcript:Traes_2AL_F68F429C1.1	1
tae-miR1439	Traes_2DL_1497E5611.2	0.5	-1	1	22	1070	1091	UUUUGGGACGGAGGGAGUACUA	AUGUGCUCCCUCCGUCCCAAAA	Cleavage	cdna:novel scaffold:IWGSC1+popseq:IWGSC_CSS_2DL_scaff_9864961:1626:3237:-1 gene:Traes_2DL_1497E5611 transcript:Traes_2DL_1497E5611.2	1
tae-miR1439	Traes_7BL_4062FFB27.1	0.5	-1	1	22	909	930	UUUUGGGACGGAGGGAGUACUA	ACGUACUCCCUCCGUUCCAAAA	Cleavage	cdna:novel scaffold:IWGSC1+popseq:IWGSC_CSS_7BL_scaff_6744779:29:6209:-1 gene:Traes_7BL_4062FFB27 transcript:Traes_7BL_4062FFB27.1	1
tae-miR1439	Traes_2BL_928000A2B.2	0.5	-1	1	22	1336	1357	UUUUGGGACGGAGGGAGUACUA	AUGUACUCCCUCCGUUCCAAAA	Cleavage	cdna:novel chromosome:IWGSC1+popseq:2B:117731791:117733542:1 gene:Traes_2BL_928000A2B transcript:Traes_2BL_928000A2B.2	1
tae-miR1439	Traes_5BL_1F9DF8D94.1	0.5	-1	1	22	1127	1148	UUUUGGGACGGAGGGAGUACUA	AUGUACUCCCUCCGUUCCAAAA	Cleavage	cdna:novel scaffold:IWGSC1+popseq:IWGSC_CSS_5BL_scaff_10885453:2636:6226:-1 gene:Traes_5BL_1F9DF8D94 transcript:Traes_5BL_1F9DF8D94.1	1
tae-miR1439	Traes_1AL_6E5BA9C6F.1	0.5	-1	1	22	1257	1278	UUUUGGGACGGAGGGAGUACUA	ACGUACUCCCUCCGUCUCAAAA	Cleavage	cdna:novel chromosome:IWGSC1+popseq:1A:215498740:215500283:-1 gene:Traes_1AL_6E5BA9C6F transcript:Traes_1AL_6E5BA9C6F.1	1
tae-miR1439	Traes_1DS_662CB4990.1	0.5	-1	1	22	1450	1471	UUUUGGGACGGAGGGAGUACUA	GUGUACUCCCUCCGUUCCAAAA	Cleavage	cdna:novel scaffold:IWGSC1+popseq:IWGSC_CSS_1DS_scaff_1891401:4864:6466:1 gene:Traes_1DS_662CB4990 transcript:Traes_1DS_662CB4990.1	1
tae-miR1439	Traes_1BL_29B3ECD16.1	0.5	-1	1	22	1726	1747	UUUUGGGACGGAGGGAGUACUA	AUGUACUCCCUCCGUUCCAAAA	Cleavage	cdna:novel chromosome:IWGSC1+popseq:1B:273663404:273665785:1 gene:Traes_1BL_29B3ECD16 transcript:Traes_1BL_29B3ECD16.1	1
tae-miR1439	Traes_1BL_CC7DEED87.2	0.5	-1	1	22	1796	1817	UUUUGGGACGGAGGGAGUACUA	AUGUACUCCCUCCGUUCCAAAA	Cleavage	cdna:novel scaffold:IWGSC1+popseq:IWGSC_CSS_1BL_scaff_3522757:2162:4809:1 gene:Traes_1BL_CC7DEED87 transcript:Traes_1BL_CC7DEED87.2	1
tae-miR1439	Traes_5BL_6C7389D01.1	0.5	-1	1	22	1624	1645	UUUUGGGACGGAGGGAGUACUA	AUGUACUCCCUCCGUUCCAAAA	Cleavage	cdna:novel chromosome:IWGSC1+popseq:5B:59623424:59627500:-1 gene:Traes_5BL_6C7389D01 transcript:Traes_5BL_6C7389D01.1 description: Aldolase superfamily protein	1
tae-miR1439	Traes_7BS_55410734A1.1	0.5	-1	1	22	2360	2381	UUUUGGGACGGAGGGAGUACUA	AUGUACUCCCUCCGUCCCGAAA	Cleavage	cdna:novel chromosome:IWGSC1+popseq:7B:4465322:4468054:-1 gene:Traes_7BS_55410734A1 transcript:Traes_7BS_55410734A1.1	1
tae-miR1439	Traes_5DL_8EB78B599.1	0.5	-1	1	22	1172	1193	UUUUGGGACGGAGGGAGUACUA	ACGUACUCCCUCCGUUCCAAAA	Cleavage	cdna:novel chromosome:IWGSC1+popseq:5D:157729391:157735717:-1 gene:Traes_5DL_8EB78B599 transcript:Traes_5DL_8EB78B599.1	1
tae-miR1439	Traes_7BL_4F447C19A.1	0.5	-1	1	22	2817	2838	UUUUGGGACGGAGGGAGUACUA	AUGUACUCCCUUCGUCCCAAAA	Cleavage	cdna:novel scaffold:IWGSC1+popseq:IWGSC_CSS_7BL_scaff_6666691:805:4876:-1 gene:Traes_7BL_4F447C19A transcript:Traes_7BL_4F447C19A.1	1
tae-miR1439	Traes_7BL_4437E5002.2	0.5	-1	1	22	2609	2630	UUUUGGGACGGAGGGAGUACUA	AUGUACUCCCUCCGUUCCAAAA	Cleavage	cdna:novel chromosome:IWGSC1+popseq:7B:239351195:239354870:-1 gene:Traes_7BL_4437E5002 transcript:Traes_7BL_4437E5002.2	1
tae-miR1439	Traes_2BL_C94C7EAAF.2	0.5	-1	1	22	603	624	UUUUGGGACGGAGGGAGUACUA	AUGUACUCCCUCCGUUCCAAAA	Cleavage	cdna:novel scaffold:IWGSC1+popseq:IWGSC_CSS_2BL_scaff_8070148:3184:7124:1 gene:Traes_2BL_C94C7EAAF transcript:Traes_2BL_C94C7EAAF.2	1
tae-miR1439	Traes_1BL_FFCAA34BC.1	0.5	-1	1	22	1265	1286	UUUUGGGACGGAGGGAGUACUA	UGAUACUCCCUCCGUUCCAAAA	Cleavage	cdna:novel chromosome:IWGSC1+popseq:1B:268645612:268648761:-1 gene:Traes_1BL_FFCAA34BC transcript:Traes_1BL_FFCAA34BC.1	1
tae-miR1439	Traes_2BL_07AD14DF5.2	0.5	-1	1	22	1020	1041	UUUUGGGACGGAGGGAGUACUA	UGUUACUCCCUCCGUCCCAAAG	Cleavage	cdna:novel chromosome:IWGSC1+popseq:2B:330427274:330432007:-1 gene:Traes_2BL_07AD14DF5 transcript:Traes_2BL_07AD14DF5.2 description: Protein of unknown function (DUF1637)	1
tae-miR1439	Traes_5BL_C83F945F6.2	0.5	-1	1	22	4348	4369	UUUUGGGACGGAGGGAGUACUA	UGUUACUCCCUCCGUUCCAAAA	Cleavage	cdna:novel chromosome:IWGSC1+popseq:5B:64387737:64396714:-1 gene:Traes_5BL_C83F945F6 transcript:Traes_5BL_C83F945F6.2	1
tae-miR1439	Traes_4BL_B4A3BF346.1	0.5	-1	1	22	756	777	UUUUGGGACGGAGGGAGUACUA	AAAUACUCCUUCCGUCCCAAAA	Cleavage	cdna:novel chromosome:IWGSC1+popseq:4B:102845718:102849222:1 gene:Traes_4BL_B4A3BF346 transcript:Traes_4BL_B4A3BF346.1	1
tae-miR1439	Traes_4AL_D971AF25D.2	0.5	-1	1	22	784	805	UUUUGGGACGGAGGGAGUACUA	AAAUACUCCCUCCGUUCCAAAA	Cleavage	cdna:novel chromosome:IWGSC1+popseq:4A:169511953:169515403:1 gene:Traes_4AL_D971AF25D transcript:Traes_4AL_D971AF25D.2	1
tae-miR1439	Traes_1AL_2116059A5.1	0.5	-1	1	22	853	874	UUUUGGGACGGAGGGAGUACUA	AACUACUCCCUCCGUUCCAAAA	Cleavage	cdna:novel chromosome:IWGSC1+popseq:1A:59860462:59864627:1 gene:Traes_1AL_2116059A5 transcript:Traes_1AL_2116059A5.1	1
tae-miR1439	Traes_5AL_E8CAA9375.1	0.5	-1	1	22	157	178	UUUUGGGACGGAGGGAGUACUA	AAAUACUCCCUCCGUUCCAAAA	Cleavage	cdna:novel chromosome:IWGSC1+popseq:5A:32016248:32017550:-1 gene:Traes_5AL_E8CAA9375 transcript:Traes_5AL_E8CAA9375.1	1
tae-miR1439	Traes_7AS_A511E66E6.2	0.5	-1	1	22	1700	1721	UUUUGGGACGGAGGGAGUACUA	AAAUACUCUCUCCGUCCCAAAA	Cleavage	cdna:novel scaffold:IWGSC1+popseq:IWGSC_CSS_7AS_scaff_4137455:45:2431:-1 gene:Traes_7AS_A511E66E6 transcript:Traes_7AS_A511E66E6.2	1
tae-miR1439	Traes_2BL_316434127.1	0.5	-1	1	22	422	443	UUUUGGGACGGAGGGAGUACUA	AUUUACUCCCUCUGUCCCAAAA	Cleavage	cdna:novel scaffold:IWGSC1+popseq:IWGSC_CSS_2BL_scaff_8069916:1564:2092:1 gene:Traes_2BL_316434127 transcript:Traes_2BL_316434127.1	1
tae-miR1439	Traes_4AL_2AF93C16B1.1	0.5	-1	1	22	477	498	UUUUGGGACGGAGGGAGUACUA	UCAUACUCCCUCCGUUCCAAAA	Cleavage	cdna:pseudogene scaffold:IWGSC1+popseq:IWGSC_CSS_4AL_scaff_7107309:521:1079:1 gene:Traes_4AL_2AF93C16B1 transcript:Traes_4AL_2AF93C16B1.1	1
tae-miR1439	Traes_4AL_2AF93C16B.1	0.5	-1	1	22	477	498	UUUUGGGACGGAGGGAGUACUA	UCAUACUCCCUCCGUUCCAAAA	Cleavage	cdna:pseudogene scaffold:IWGSC1+popseq:IWGSC_CSS_4AL_scaff_7107310:521:1079:1 gene:Traes_4AL_2AF93C16B transcript:Traes_4AL_2AF93C16B.1	1
tae-miR1439	Traes_6DL_3BE47318E.1	0.5	-1	1	22	547	568	UUUUGGGACGGAGGGAGUACUA	UCAUACUCCCUCUGUCCCAAAA	Cleavage	cdna:novel scaffold:IWGSC1+popseq:IWGSC_CSS_6DL_scaff_3266469:14:1693:-1 gene:Traes_6DL_3BE47318E transcript:Traes_6DL_3BE47318E.1	1
tae-miR1439	Traes_3AL_30294D0A5.1	0.5	-1	1	22	499	520	UUUUGGGACGGAGGGAGUACUA	UUAUACUCCCUCCGUUCCAAAA	Cleavage	cdna:pseudogene chromosome:IWGSC1+popseq:3A:175571810:175573483:1 gene:Traes_3AL_30294D0A5 transcript:Traes_3AL_30294D0A5.1	1
tae-miR1439	Traes_1DL_6794DEC57.1	0.5	-1	1	22	519	540	UUUUGGGACGGAGGGAGUACUA	ACAUACUCCCUCUGUCCCAAAA	Cleavage	cdna:novel chromosome:IWGSC1+popseq:1D:18567375:18568073:1 gene:Traes_1DL_6794DEC57 transcript:Traes_1DL_6794DEC57.1	1
tae-miR1439	Traes_2BL_4596D18D8.2	0.5	-1	1	22	562	583	UUUUGGGACGGAGGGAGUACUA	UCUUACUCCCUCCGUCUCAAAA	Cleavage	cdna:novel chromosome:IWGSC1+popseq:2B:190773066:190775719:-1 gene:Traes_2BL_4596D18D8 transcript:Traes_2BL_4596D18D8.2	1
tae-miR1439	Traes_4BL_F3D5D7034.2	0.5	-1	1	22	246	267	UUUUGGGACGGAGGGAGUACUA	UUCUACUCCCUCCGUUCCAAAA	Cleavage	cdna:novel scaffold:IWGSC1+popseq:IWGSC_CSS_4BL_scaff_6964029:4477:5457:-1 gene:Traes_4BL_F3D5D7034 transcript:Traes_4BL_F3D5D7034.2	1
tae-miR1439	Traes_7DS_D99B3A427.1	0.5	-1	1	22	827	848	UUUUGGGACGGAGGGAGUACUA	AUAUACUCCCUCCGUCCCGAAA	Cleavage	cdna:novel chromosome:IWGSC1+popseq:7D:98898574:98899495:1 gene:Traes_7DS_D99B3A427 transcript:Traes_7DS_D99B3A427.1	1
tae-miR1439	Traes_6BS_A4F1E63CE.2	0.5	-1	1	22	860	881	UUUUGGGACGGAGGGAGUACUA	AGAUACUCCUUCCGUCCCAAAA	Cleavage	cdna:novel scaffold:IWGSC1+popseq:IWGSC_CSS_6BS_scaff_2360299:1:1261:-1 gene:Traes_6BS_A4F1E63CE transcript:Traes_6BS_A4F1E63CE.2	1
tae-miR1439	Traes_3AL_F267E868C.2	0.5	-1	1	22	1037	1058	UUUUGGGACGGAGGGAGUACUA	UUCUACUCCCUCCGUUCCAAAA	Cleavage	cdna:novel scaffold:IWGSC1+popseq:IWGSC_CSS_3AL_scaff_4452833:4325:6699:-1 gene:Traes_3AL_F267E868C transcript:Traes_3AL_F267E868C.2	1
tae-miR1861a	Traes_1AL_F39892401.1	0.5	-1	1	22	95	116	CGAUCUUGGGGCAAGAACUGAG	CUCAGUUUUUGCCCCAAGAUCG	Cleavage	cdna:novel chromosome:IWGSC1+popseq:1A:248176677:248177462:-1 gene:Traes_1AL_F39892401 transcript:Traes_1AL_F39892401.1	1
tae-miR2118c	Traes_4BL_3C76AB135.2	0.5	-1	1	22	121	142	UUCCUGAUGCCUCUCAUGCCUA	UAGGCAUGGGAGGCAUCAGGAA	Cleavage	cdna:novel chromosome:IWGSC1+popseq:4B:297882958:297886323:-1 gene:Traes_4BL_3C76AB135 transcript:Traes_4BL_3C76AB135.2	4
tae-miR2118d	Traes_4BL_3C76AB135.2	0.5	-1	1	21	121	141	UCCUGAUGCCUCUCAUGCCUA	UAGGCAUGGGAGGCAUCAGGA	Cleavage	cdna:novel chromosome:IWGSC1+popseq:4B:297882958:297886323:-1 gene:Traes_4BL_3C76AB135 transcript:Traes_4BL_3C76AB135.2	4
tae-miR2636	Traes_2BS_9163D91F4.2	0.5	-1	1	21	193	213	GUUGGGUUGUGUGCUGAAUAU	AUAUUCAGCACACAGCCCAAC	Cleavage	cdna:novel chromosome:IWGSC1+popseq:2B:37357065:37363817:1 gene:Traes_2BS_9163D91F4 transcript:Traes_2BS_9163D91F4.2	1
tae-miR2636	Traes_6AS_9024FB1AE.1	0.5	-1	1	21	548	568	GUUGGGUUGUGUGCUGAAUAU	CUAUUCAGCACACAGCCCAAC	Cleavage	cdna:novel scaffold:IWGSC1+popseq:IWGSC_CSS_6AS_scaff_4427075:1236:3698:-1 gene:Traes_6AS_9024FB1AE transcript:Traes_6AS_9024FB1AE.1	1
tae-miR2636	Traes_2DS_2F8D8BB67.2	0.5	-1	1	21	614	634	GUUGGGUUGUGUGCUGAAUAU	CUAUUCAGCACACAGCCCAAC	Cleavage	cdna:novel chromosome:IWGSC1+popseq:2D:9728454:9731203:1 gene:Traes_2DS_2F8D8BB67 transcript:Traes_2DS_2F8D8BB67.2	1
tae-miR4993	Traes_2BL_269E2CEF3.2	0.5	-1	1	21	1385	1405	GAGCGGCGGCGGCGGCGGAGG	CCUCCGCCGCCGCCGCCGCUU	Cleavage	cdna:novel chromosome:IWGSC1+popseq:2B:106211018:106217482:1 gene:Traes_2BL_269E2CEF3 transcript:Traes_2BL_269E2CEF3.2	1
tae-miR4993	Traes_6DS_564251296.1	0.5	-1	1	21	83	103	GAGCGGCGGCGGCGGCGGAGG	CCUCCGCCGCCGCCGCCGUUC	Cleavage	cdna:novel chromosome:IWGSC1+popseq:6D:16613372:16619236:-1 gene:Traes_6DS_564251296 transcript:Traes_6DS_564251296.1 description: 5'-AMP-activated protein kinase-related	1
tae-miR4993	Traes_1AL_775E0D54C.1	0.5	-1	1	21	174	194	GAGCGGCGGCGGCGGCGGAGG	CCUCCGCCGCCGCCGCCGCUU	Cleavage	cdna:novel chromosome:IWGSC1+popseq:1A:219297114:219299508:1 gene:Traes_1AL_775E0D54C transcript:Traes_1AL_775E0D54C.1	2
tae-miR4993	Traes_1BS_902194375.1	0.5	-1	1	21	84	104	GAGCGGCGGCGGCGGCGGAGG	CCUCCGCCGCCGCCGCCGCUU	Cleavage	cdna:novel chromosome:IWGSC1+popseq:1B:16204640:16212641:-1 gene:Traes_1BS_902194375 transcript:Traes_1BS_902194375.1 description: ARM repeat superfamily protein	1
tae-miR4993	Traes_2AL_D00BA883E.1	0.5	-1	1	21	29	49	GAGCGGCGGCGGCGGCGGAGG	CCUCCGCCGCCGCCGCCGCUU	Cleavage	cdna:novel chromosome:IWGSC1+popseq:2A:55365794:55369976:-1 gene:Traes_2AL_D00BA883E transcript:Traes_2AL_D00BA883E.1 description: Ribosome recycling factor	1
tae-miR4993	Traes_2BL_16BE5361C.1	0.5	-1	1	21	129	149	GAGCGGCGGCGGCGGCGGAGG	AGUCCGCCGCCGCCGCCGCUU	Cleavage	cdna:novel chromosome:IWGSC1+popseq:2B:275505426:275507744:-1 gene:Traes_2BL_16BE5361C transcript:Traes_2BL_16BE5361C.1	2
tae-miR5064	Traes_1DS_ACCFFA791.1	0.5	-1	1	21	650	670	UGAAUUUGUCCAUAGCAUCAU	CCGAUGCUAUGGACAAGUUCA	Cleavage	cdna:novel scaffold:IWGSC1+popseq:IWGSC_CSS_1DS_scaff_586227:2:1422:1 gene:Traes_1DS_ACCFFA791 transcript:Traes_1DS_ACCFFA791.1	1
tae-miR5064	Traes_1DS_9D0A687D5.2	0.5	-1	1	21	1272	1292	UGAAUUUGUCCAUAGCAUCAU	CCGAUGCUAUGGACAAGUUCA	Cleavage	cdna:novel scaffold:IWGSC1+popseq:IWGSC_CSS_1DS_scaff_1896439:1742:8005:-1 gene:Traes_1DS_9D0A687D5 transcript:Traes_1DS_9D0A687D5.2	1
tae-miR5161	Traes_2DL_A598C34FD.1	0.5	-1	1	20	502	521	UUUGGAACAGAGGGAGUAUA	UGUACUCCCUCUGUUCCAAA	Cleavage	cdna:novel scaffold:IWGSC1+popseq:IWGSC_CSS_2DL_scaff_9823697:8603:9244:-1 gene:Traes_2DL_A598C34FD transcript:Traes_2DL_A598C34FD.1	1
tae-miR5161	Traes_2AL_24740AC23.1	0.5	-1	1	20	745	764	UUUGGAACAGAGGGAGUAUA	UGUACUCCCUCUGUUCCAAA	Cleavage	cdna:novel scaffold:IWGSC1+popseq:IWGSC_CSS_2AL_scaff_6327530:2580:3467:1 gene:Traes_2AL_24740AC23 transcript:Traes_2AL_24740AC23.1	1
tae-miR5161	Traes_2AS_5A5258192.1	0.5	-1	1	20	7600	7619	UUUGGAACAGAGGGAGUAUA	UGUACUCCCUCUGUUCCAAA	Cleavage	cdna:novel chromosome:IWGSC1+popseq:2A:10042559:10056482:1 gene:Traes_2AS_5A5258192 transcript:Traes_2AS_5A5258192.1	1
tae-miR5161	Traes_2DL_E26A9F576.1	0.5	-1	1	20	451	470	UUUGGAACAGAGGGAGUAUA	GAUACUUCCUCUGUUCCAAA	Cleavage	cdna:novel scaffold:IWGSC1+popseq:IWGSC_CSS_2DL_scaff_9908349:1:691:1 gene:Traes_2DL_E26A9F576 transcript:Traes_2DL_E26A9F576.1	1
tae-miR5161	Traes_7AS_05503EE36.2	0.5	-1	1	20	1024	1043	UUUGGAACAGAGGGAGUAUA	AAUACUCCCUCUGUUUCAAA	Cleavage	cdna:novel scaffold:IWGSC1+popseq:IWGSC_CSS_7AS_scaff_4234568:774:2897:-1 gene:Traes_7AS_05503EE36 transcript:Traes_7AS_05503EE36.2	1
tae-miR5161	Traes_2AL_A711DF57E1.1	0.5	-1	1	20	1047	1066	UUUGGAACAGAGGGAGUAUA	AAUACUUCCUCUGUUCCAAA	Cleavage	cdna:novel chromosome:IWGSC1+popseq:2A:19274165:19275469:-1 gene:Traes_2AL_A711DF57E1 transcript:Traes_2AL_A711DF57E1.1	1
tae-miR5161	Traes_7DL_B88C22CF9.1	0.5	-1	1	20	1381	1400	UUUGGAACAGAGGGAGUAUA	CGUACUCCCUCUGUUCCAAA	Cleavage	cdna:novel chromosome:IWGSC1+popseq:7D:149769278:149770683:1 gene:Traes_7DL_B88C22CF9 transcript:Traes_7DL_B88C22CF9.1	1
tae-miR5161	Traes_1BL_408EABE70.1	0.5	-1	1	20	1761	1780	UUUGGAACAGAGGGAGUAUA	AAUACUCCCUCUGUUCCAGA	Cleavage	cdna:novel chromosome:IWGSC1+popseq:1B:281443152:281446014:1 gene:Traes_1BL_408EABE70 transcript:Traes_1BL_408EABE70.1	1
tae-miR5161	Traes_7BS_B7920BA19.1	0.5	-1	1	20	2096	2115	UUUGGAACAGAGGGAGUAUA	AAUACUCCCUCUGUUUCAAA	Cleavage	cdna:novel chromosome:IWGSC1+popseq:7B:80657988:80661864:-1 gene:Traes_7BS_B7920BA19 transcript:Traes_7BS_B7920BA19.1 description: Haem oxygenase-like, multi-helical	1
tae-miR5174a	Traes_2AS_A84BCA3A7.2	0.5	-1	1	21	1803	1823	CUCCGUUCCAAAAUAGAUGAC	UUCAUCUAUUUUGGAAUGGAG	Cleavage	cdna:novel scaffold:IWGSC1+popseq:IWGSC_CSS_2AS_scaff_5284097:2143:7174:1 gene:Traes_2AS_A84BCA3A7 transcript:Traes_2AS_A84BCA3A7.2 description: photosystem II reaction center PSB29 protein	2
tae-miR5174a	Traes_5DS_60405F11E.2	0.5	-1	1	21	551	571	CUCCGUUCCAAAAUAGAUGAC	GUCAUCUAUUUUGGAAUGGAG	Cleavage	cdna:novel chromosome:IWGSC1+popseq:5D:5979178:5980169:1 gene:Traes_5DS_60405F11E transcript:Traes_5DS_60405F11E.2	1
tae-miR5174a	Traes_5AL_2765E104A.1	0.5	-1	1	21	4694	4714	CUCCGUUCCAAAAUAGAUGAC	GUCAUCUAUUUUGGAAUGGAG	Cleavage	cdna:novel chromosome:IWGSC1+popseq:5A:92898181:92903299:1 gene:Traes_5AL_2765E104A transcript:Traes_5AL_2765E104A.1	1
tae-miR5203	Traes_3DL_905C6A6BC.1	0.5	-1	1	21	905	925	ACUUAUUAUGGAUCGGAGGGA	UCCCUCCGGUCCAUAAUAAGU	Cleavage	cdna:novel scaffold:IWGSC1+popseq:IWGSC_CSS_3DL_scaff_6903516:4464:5483:1 gene:Traes_3DL_905C6A6BC transcript:Traes_3DL_905C6A6BC.1	1
tae-miR5203	Traes_3AS_F46E02204.1	0.5	-1	1	21	948	968	ACUUAUUAUGGAUCGGAGGGA	UCCCUCUGAUCCAUAAUAAGU	Cleavage	cdna:novel chromosome:IWGSC1+popseq:3A:19096034:19097642:1 gene:Traes_3AS_F46E02204 transcript:Traes_3AS_F46E02204.1	1
tae-miR5203	Traes_4BS_EF4C8D5D3.2	0.5	-1	1	21	3251	3271	ACUUAUUAUGGAUCGGAGGGA	UCCCUCCGGUCCAUAAUAAGU	Cleavage	cdna:novel chromosome:IWGSC1+popseq:4B:141867411:141872834:1 gene:Traes_4BS_EF4C8D5D3 transcript:Traes_4BS_EF4C8D5D3.2	1
tae-miR5203	Traes_7DL_8F1B8F5BE.1	0.5	-1	1	21	1189	1209	ACUUAUUAUGGAUCGGAGGGA	UACCUCUGAUCCAUAAUAAGU	Cleavage	cdna:novel chromosome:IWGSC1+popseq:7D:215991602:215994880:1 gene:Traes_7DL_8F1B8F5BE transcript:Traes_7DL_8F1B8F5BE.1	1
tae-miR5203	Traes_5DL_431CCA490.1	0.5	-1	1	21	1762	1782	ACUUAUUAUGGAUCGGAGGGA	UACCUCUGAUCCAUAAUAAGU	Cleavage	cdna:novel chromosome:IWGSC1+popseq:5D:88646164:88651667:-1 gene:Traes_5DL_431CCA490 transcript:Traes_5DL_431CCA490.1 description: heat shock factor 4	1
tae-miR5291	Traes_7DL_32896F263.2	0.5	-1	1	23	1305	1327	GAUUGAUGGAUGGAUGGAUGGAU	UUCUAUCCAUCCAUCCAUCGAUC	Cleavage	cdna:novel chromosome:IWGSC1+popseq:7D:225873647:225875087:1 gene:Traes_7DL_32896F263 transcript:Traes_7DL_32896F263.2	1
tae-miR5291	Traes_2AS_484015532.1	0.5	-1	1	23	69	91	GAUUGAUGGAUGGAUGGAUGGAU	ACCCAUCCAUCCAUCCAUCGAUC	Cleavage	cdna:novel chromosome:IWGSC1+popseq:2A:4217044:4217949:1 gene:Traes_2AS_484015532 transcript:Traes_2AS_484015532.1	1
tae-miR5291	Traes_6AL_0E17312C4.2	0.5	-1	1	23	190	212	GAUUGAUGGAUGGAUGGAUGGAU	AGCCAUCCAUCCAUCCAUCGAUC	Cleavage	cdna:novel chromosome:IWGSC1+popseq:6A:187724896:187729097:1 gene:Traes_6AL_0E17312C4 transcript:Traes_6AL_0E17312C4.2	1
tae-miR5291	Traes_2BL_45604F6DA.1	0.5	-1	1	23	418	440	GAUUGAUGGAUGGAUGGAUGGAU	GCCGAUCCAUCCAUCCAUCGAUC	Cleavage	cdna:novel chromosome:IWGSC1+popseq:2B:292403496:292403936:-1 gene:Traes_2BL_45604F6DA transcript:Traes_2BL_45604F6DA.1	1
tae-miR5291	Traes_2AL_8FC0A673C.1	0.5	-1	1	23	1579	1601	GAUUGAUGGAUGGAUGGAUGGAU	GUGGAUCCAUCCAUCCAUCGAUC	Cleavage	cdna:novel chromosome:IWGSC1+popseq:2A:239981819:239983504:1 gene:Traes_2AL_8FC0A673C transcript:Traes_2AL_8FC0A673C.1	1
tae-miR5564	Traes_1BL_ACCE19371.1	0.5	-1	1	20	149	168	GCAAUUCGUCGAACACCUUG	GAAGGUGUUCGAUGAAUUGC	Cleavage	cdna:novel chromosome:IWGSC1+popseq:1B:282074679:282076316:1 gene:Traes_1BL_ACCE19371 transcript:Traes_1BL_ACCE19371.1	1
tae-miR5568b	Traes_1BL_ABD5C277A.2	0.5	-1	1	21	763	783	ACUUACAUUUCGGAACGGAGG	CCUCUGUUCCGAAAUGUAAGU	Cleavage	cdna:novel chromosome:IWGSC1+popseq:1B:188257145:188258173:1 gene:Traes_1BL_ABD5C277A transcript:Traes_1BL_ABD5C277A.2	1
tae-miR5568e	Traes_4DL_4DFFEB8AA.3	0.5	-1	1	21	1121	1141	AGAACAUCUUAUAAUUUGGAA	UUUCAAAUUAUAAGAUGUUCU	Cleavage	cdna:novel scaffold:IWGSC1+popseq:IWGSC_CSS_4DL_scaff_14335425:90:2796:1 gene:Traes_4DL_4DFFEB8AA transcript:Traes_4DL_4DFFEB8AA.3	1
tae-miR5568e	Traes_5BL_B7A9A15FF.2	0.5	-1	1	21	3648	3668	AGAACAUCUUAUAAUUUGGAA	UACCAAAUUAUAAGAUGUUUU	Cleavage	cdna:novel chromosome:IWGSC1+popseq:5B:137381596:137387292:-1 gene:Traes_5BL_B7A9A15FF transcript:Traes_5BL_B7A9A15FF.2	1
tae-miR6182	Traes_3DL_8FD0F859B.2	0.5	-1	1	22	165	186	UGAGUGUGUGAUGGAUGGCUUU	UCAGCCAUUCAUCACACACUCA	Cleavage	cdna:novel chromosome:IWGSC1+popseq:3D:48880154:48881834:1 gene:Traes_3DL_8FD0F859B transcript:Traes_3DL_8FD0F859B.2	1
tae-miR6191a	Traes_6BL_F37AE8BAB.1	0.5	-1	1	20	1149	1168	UAGAUUUGUCUAGAUAUGGA	UCCGUAUCUAGACAAAUCUA	Cleavage	cdna:novel scaffold:IWGSC1+popseq:IWGSC_CSS_6BL_scaff_4297422:62:3554:-1 gene:Traes_6BL_F37AE8BAB transcript:Traes_6BL_F37AE8BAB.1	1
tae-miR6191a	Traes_1AL_3F65EE35A.1	0.5	-1	1	20	9	28	UAGAUUUGUCUAGAUAUGGA	UCCGUAUCUAGACAAAUCUA	Cleavage	cdna:novel chromosome:IWGSC1+popseq:1A:102409180:102411314:-1 gene:Traes_1AL_3F65EE35A transcript:Traes_1AL_3F65EE35A.1	1
tae-miR6191a	Traes_2BL_AA93EA511.1	0.5	-1	1	20	1849	1868	UAGAUUUGUCUAGAUAUGGA	UCCGUAUCUAGACAAAUCUA	Cleavage	cdna:novel chromosome:IWGSC1+popseq:2B:289226703:289230605:-1 gene:Traes_2BL_AA93EA511 transcript:Traes_2BL_AA93EA511.1	1
tae-miR6192	Traes_6DL_89F7A3672.1	0.5	-1	1	22	5	26	GAGGAGAGGAAGGAGGGGAUCU	CUCUCCUCUCCUUCCUCUCCUC	Cleavage	cdna:novel chromosome:IWGSC1+popseq:6D:46824750:46828625:-1 gene:Traes_6DL_89F7A3672 transcript:Traes_6DL_89F7A3672.1	1
tae-miR6192	Traes_2BS_2E4E870EF.1	0.5	-1	1	22	1	22	GAGGAGAGGAAGGAGGGGAUCU	CCUUCCCCUCCUUCCUCUCCUU	Cleavage	cdna:novel chromosome:IWGSC1+popseq:2B:134259954:134265392:-1 gene:Traes_2BS_2E4E870EF transcript:Traes_2BS_2E4E870EF.1 description: ribosome recycling factor, chloroplast precursor	1
tae-miR6214	Traes_7BL_D1311836E.1	0.5	-1	1	20	226	245	CGACGACGACGAGCACGACA	CGUCGUGUUCGUCGUCGUCG	Cleavage	cdna:novel scaffold:IWGSC1+popseq:IWGSC_CSS_7BL_scaff_6746127:670:1292:-1 gene:Traes_7BL_D1311836E transcript:Traes_7BL_D1311836E.1	1
tae-miR6224a	Traes_6DS_11583F62A.1	0.5	-1	1	21	797	817	CUUAUAUUAUAGGACGGAGGG	CCCUCCGUCCUAUAAUGUAAG	Cleavage	cdna:novel chromosome:IWGSC1+popseq:6D:33230098:33232521:1 gene:Traes_6DS_11583F62A transcript:Traes_6DS_11583F62A.1	1
tae-miR6224a	Traes_7DL_85A6FC0F2.1	0.5	-1	1	21	1002	1022	CUUAUAUUAUAGGACGGAGGG	CCCUCUGUCCUAUAAUAUAAG	Cleavage	cdna:novel chromosome:IWGSC1+popseq:7D:113436165:113437796:1 gene:Traes_7DL_85A6FC0F2 transcript:Traes_7DL_85A6FC0F2.1 description: post-illumination chlorophyll fluorescence increase	1
tae-miR6224a	Traes_5BL_9010C082A.1	0.5	-1	1	21	1687	1707	CUUAUAUUAUAGGACGGAGGG	CCCUCUGUCCUAUAAUAUAAG	Cleavage	cdna:novel chromosome:IWGSC1+popseq:5B:221324886:221327042:1 gene:Traes_5BL_9010C082A transcript:Traes_5BL_9010C082A.1	1
tae-miR6224a	Traes_1BL_A151C620A.5	0.5	-1	1	21	620	640	CUUAUAUUAUAGGACGGAGGG	CCCUCUGUCCUAUAAUAUAAG	Cleavage	cdna:novel chromosome:IWGSC1+popseq:1B:273626674:273632418:1 gene:Traes_1BL_A151C620A transcript:Traes_1BL_A151C620A.5	1
tae-miR6224a	Traes_6BS_E9D7788BF.2	0.5	-1	1	21	664	684	CUUAUAUUAUAGGACGGAGGG	ACCUCUGUCCUAUAAUAUAAG	Cleavage	cdna:novel scaffold:IWGSC1+popseq:IWGSC_CSS_6BS_scaff_3049313:7:2275:1 gene:Traes_6BS_E9D7788BF transcript:Traes_6BS_E9D7788BF.2	1
tae-miR6224a	Traes_1DS_783351B30.1	0.5	-1	1	21	1979	1999	CUUAUAUUAUAGGACGGAGGG	AUCUCCGUCCUAUAAUGUAAG	Cleavage	cdna:novel scaffold:IWGSC1+popseq:IWGSC_CSS_1DS_scaff_1394397:1455:3517:1 gene:Traes_1DS_783351B30 transcript:Traes_1DS_783351B30.1	1
tae-miR6224b	Traes_5AS_E1F692526.1	0.5	-1	1	21	26	46	CUCCGUCCUAUAAUAUAAGAU	AUCUUAUAUUAUGGGACGGAG	Cleavage	cdna:novel scaffold:IWGSC1+popseq:IWGSC_CSS_5AS_scaff_1550377:1139:3114:1 gene:Traes_5AS_E1F692526 transcript:Traes_5AS_E1F692526.1	1
tae-miR6224b	Traes_2AL_240AD61B7.1	0.5	-1	1	21	1078	1098	CUCCGUCCUAUAAUAUAAGAU	AUCUUAUAUUAUGGGACGGAG	Cleavage	cdna:novel scaffold:IWGSC1+popseq:IWGSC_CSS_2AL_scaff_6361042:3972:5071:-1 gene:Traes_2AL_240AD61B7 transcript:Traes_2AL_240AD61B7.1	1
tae-miR6224b	Traes_1DL_CC4D484BB.5	0.5	-1	1	21	547	567	CUCCGUCCUAUAAUAUAAGAU	AUCUUAUAUUAUGGGACGGAG	Cleavage	cdna:novel scaffold:IWGSC1+popseq:IWGSC_CSS_1DL_scaff_554228:996:3445:-1 gene:Traes_1DL_CC4D484BB transcript:Traes_1DL_CC4D484BB.5	1
tae-miR6224b	Traes_6BS_D8B7C37B0.2	0.5	-1	1	21	746	766	CUCCGUCCUAUAAUAUAAGAU	AUCUUAUAUUAUGGGACGGAG	Cleavage	cdna:novel chromosome:IWGSC1+popseq:6B:3267615:3269879:1 gene:Traes_6BS_D8B7C37B0 transcript:Traes_6BS_D8B7C37B0.2	1
tae-miR6224b	Traes_7DL_1D591BE1B.1	0.5	-1	1	21	2037	2057	CUCCGUCCUAUAAUAUAAGAU	AUCUUAUAUUAUGGGACGGAG	Cleavage	cdna:novel chromosome:IWGSC1+popseq:7D:202778626:202783080:1 gene:Traes_7DL_1D591BE1B transcript:Traes_7DL_1D591BE1B.1	1
tae-miR6224b	Traes_7DL_73928596C.1	0.5	-1	1	21	834	854	CUCCGUCCUAUAAUAUAAGAU	GUCUUAUAUUAUGGGACGGAG	Cleavage	cdna:novel chromosome:IWGSC1+popseq:7D:150026778:150027976:1 gene:Traes_7DL_73928596C transcript:Traes_7DL_73928596C.1	1
tae-miR6224b	Traes_1AS_FE5279B08.1	0.5	-1	1	21	647	667	CUCCGUCCUAUAAUAUAAGAU	GUCUUAUAUUAUGGGACGGAG	Cleavage	cdna:novel chromosome:IWGSC1+popseq:1A:165667025:165671406:1 gene:Traes_1AS_FE5279B08 transcript:Traes_1AS_FE5279B08.1	1
tae-miR6224b	Traes_2DS_9BCFF2B80.1	0.5	-1	1	21	343	363	CUCCGUCCUAUAAUAUAAGAU	UUCUUAUAUUAUGGGACGGAG	Cleavage	cdna:novel scaffold:IWGSC1+popseq:IWGSC_CSS_2DS_scaff_4424576:1:458:1 gene:Traes_2DS_9BCFF2B80 transcript:Traes_2DS_9BCFF2B80.1	1
tae-miR6224b	Traes_6AS_F3191CE3B.1	0.5	-1	1	21	489	509	CUCCGUCCUAUAAUAUAAGAU	CUCUUAUAUUAUGGGACGGAG	Cleavage	cdna:novel chromosome:IWGSC1+popseq:6A:45849747:45850407:-1 gene:Traes_6AS_F3191CE3B transcript:Traes_6AS_F3191CE3B.1	1
tae-miR6224b	Traes_3DL_838442186.1	0.5	-1	1	21	54	74	CUCCGUCCUAUAAUAUAAGAU	CUCUUAUAUUAUGGGACGGAG	Cleavage	cdna:novel scaffold:IWGSC1+popseq:IWGSC_CSS_3DL_scaff_6952302:297:1916:1 gene:Traes_3DL_838442186 transcript:Traes_3DL_838442186.1 description: embryo sac development arrest 14	1
tae-miR6224b	Traes_7BL_002EE3EC3.1	0.5	-1	1	21	210	230	CUCCGUCCUAUAAUAUAAGAU	CUCUUAUAUUAUGGGACGGAG	Cleavage	cdna:novel scaffold:IWGSC1+popseq:IWGSC_CSS_7BL_scaff_6672969:4:850:-1 gene:Traes_7BL_002EE3EC3 transcript:Traes_7BL_002EE3EC3.1	1
tae-miR6224b	Traes_4AS_70BE0A0AB.1	0.5	-1	1	21	761	781	CUCCGUCCUAUAAUAUAAGAU	UUCUUAUAUUAUGGGACGGAG	Cleavage	cdna:novel scaffold:IWGSC1+popseq:IWGSC_CSS_4AS_scaff_4243317:2:804:1 gene:Traes_4AS_70BE0A0AB transcript:Traes_4AS_70BE0A0AB.1	1
tae-miR6224b	Traes_4AS_265BF3644.1	0.5	-1	1	21	610	630	CUCCGUCCUAUAAUAUAAGAU	UUCUUAUAUUAUGGGACGGAG	Cleavage	cdna:novel chromosome:IWGSC1+popseq:4A:63591733:63593077:1 gene:Traes_4AS_265BF3644 transcript:Traes_4AS_265BF3644.1	1
tae-miR6224b	Traes_6BL_45831D6F8.1	0.5	-1	1	21	21	41	CUCCGUCCUAUAAUAUAAGAU	CUCUUAUAUUAUGGGACGGAG	Cleavage	cdna:novel scaffold:IWGSC1+popseq:IWGSC_CSS_6BL_scaff_4265964:301:2795:1 gene:Traes_6BL_45831D6F8 transcript:Traes_6BL_45831D6F8.1	1
tae-miR6224b	Traes_6BL_A5A986E6C.1	0.5	-1	1	21	79	99	CUCCGUCCUAUAAUAUAAGAU	CUCUUAUAUUAUGGGACGGAG	Cleavage	cdna:novel scaffold:IWGSC1+popseq:IWGSC_CSS_6BL_scaff_4397975:1665:3350:-1 gene:Traes_6BL_A5A986E6C transcript:Traes_6BL_A5A986E6C.1	1
tae-miR6224b	Traes_7AL_076CFDA60.1	0.5	-1	1	21	1003	1023	CUCCGUCCUAUAAUAUAAGAU	CUCUUAUAUUAUGGGACGGAG	Cleavage	cdna:novel chromosome:IWGSC1+popseq:7A:151930368:151933108:-1 gene:Traes_7AL_076CFDA60 transcript:Traes_7AL_076CFDA60.1	1
tae-miR6224b	Traes_2DS_7B7201B62.1	0.5	-1	1	21	1034	1054	CUCCGUCCUAUAAUAUAAGAU	CUCUUAUAUUAUGGGACGGAG	Cleavage	cdna:novel chromosome:IWGSC1+popseq:2D:3573913:3575835:-1 gene:Traes_2DS_7B7201B62 transcript:Traes_2DS_7B7201B62.1	1
tae-miR6224b	Traes_7DL_EFB19C389.1	0.5	-1	1	21	1063	1083	CUCCGUCCUAUAAUAUAAGAU	CUCUUAUAUUAUGGGACGGAG	Cleavage	cdna:novel chromosome:IWGSC1+popseq:7D:159244895:159246179:1 gene:Traes_7DL_EFB19C389 transcript:Traes_7DL_EFB19C389.1	1
tae-miR6224b	Traes_6BL_102D3B9FB.2	0.5	-1	1	21	1208	1228	CUCCGUCCUAUAAUAUAAGAU	CUCUUAUAUUAUGGGACGGAG	Cleavage	cdna:novel chromosome:IWGSC1+popseq:6B:193494348:193497342:1 gene:Traes_6BL_102D3B9FB transcript:Traes_6BL_102D3B9FB.2	1
tae-miR6224b	Traes_6AS_7EC900F2F.1	0.5	-1	1	21	139	159	CUCCGUCCUAUAAUAUAAGAU	CUCUUAUAUUAUGGGACGGAG	Cleavage	cdna:novel chromosome:IWGSC1+popseq:6A:118962008:118964192:-1 gene:Traes_6AS_7EC900F2F transcript:Traes_6AS_7EC900F2F.1	1
tae-miR6224b	Traes_4AL_42B8CC574.3	0.5	-1	1	21	1269	1289	CUCCGUCCUAUAAUAUAAGAU	UUCUUAUAUUAUGGGACGGAG	Cleavage	cdna:novel chromosome:IWGSC1+popseq:4A:94536445:94540479:-1 gene:Traes_4AL_42B8CC574 transcript:Traes_4AL_42B8CC574.3	1
tae-miR6224b	Traes_7DL_68CB1808C.1	0.5	-1	1	21	1407	1427	CUCCGUCCUAUAAUAUAAGAU	UUCUUAUAUUAUGGGACGGAG	Cleavage	cdna:novel chromosome:IWGSC1+popseq:7D:119349961:119353084:-1 gene:Traes_7DL_68CB1808C transcript:Traes_7DL_68CB1808C.1	1
tae-miR6224b	Traes_3AS_0E7CB4B4A.2	0.5	-1	1	21	1350	1370	CUCCGUCCUAUAAUAUAAGAU	CUCUUAUAUUAUGGGACGGAG	Cleavage	cdna:novel scaffold:IWGSC1+popseq:IWGSC_CSS_3AS_scaff_3338493:603:3255:1 gene:Traes_3AS_0E7CB4B4A transcript:Traes_3AS_0E7CB4B4A.2	1
tae-miR6224b	Traes_1DL_DDCF517E1.1	0.5	-1	1	21	1505	1525	CUCCGUCCUAUAAUAUAAGAU	CUCUUAUAUUAUGGGACGGAG	Cleavage	cdna:novel chromosome:IWGSC1+popseq:1D:119365863:119367425:1 gene:Traes_1DL_DDCF517E1 transcript:Traes_1DL_DDCF517E1.1	1
tae-miR6224b	Traes_4BS_50DC8F474.1	0.5	-1	1	21	1	21	CUCCGUCCUAUAAUAUAAGAU	CUCUUAUAUUAUGGGACGGAG	Cleavage	cdna:novel chromosome:IWGSC1+popseq:4B:178384037:178390169:1 gene:Traes_4BS_50DC8F474 transcript:Traes_4BS_50DC8F474.1	1
tae-miR6224b	Traes_5DL_6ADDEBB8B.1	0.5	-1	1	21	906	926	CUCCGUCCUAUAAUAUAAGAU	CUCUUAUAUUAUGGGACGGAG	Cleavage	cdna:novel chromosome:IWGSC1+popseq:5D:152197988:152200633:-1 gene:Traes_5DL_6ADDEBB8B transcript:Traes_5DL_6ADDEBB8B.1 description: photosystem II reaction center PSB28 protein	1
tae-miR6224b	Traes_7BS_BA937B73D.2	0.5	-1	1	21	1254	1274	CUCCGUCCUAUAAUAUAAGAU	UUCUUAUAUUAUGGGACGGAG	Cleavage	cdna:novel chromosome:IWGSC1+popseq:7B:32172840:32175394:-1 gene:Traes_7BS_BA937B73D transcript:Traes_7BS_BA937B73D.2	1
tae-miR6224b	Traes_7BL_8A0171EF6.1	0.5	-1	1	21	1330	1350	CUCCGUCCUAUAAUAUAAGAU	CUCUUAUAUUAUGGGACGGAG	Cleavage	cdna:novel chromosome:IWGSC1+popseq:7B:237890932:237893494:-1 gene:Traes_7BL_8A0171EF6 transcript:Traes_7BL_8A0171EF6.1	1
tae-miR6224b	Traes_7AL_EAA637F04.1	0.5	-1	1	21	139	159	CUCCGUCCUAUAAUAUAAGAU	CUCUUAUAUUAUGGGACGGAG	Cleavage	cdna:novel chromosome:IWGSC1+popseq:7A:62857861:62861813:-1 gene:Traes_7AL_EAA637F04 transcript:Traes_7AL_EAA637F04.1	1
tae-miR6224b	Traes_3DL_3E215D878.2	0.5	-1	1	21	180	200	CUCCGUCCUAUAAUAUAAGAU	CUCUUAUAUUAUGGGACGGAG	Cleavage	cdna:novel chromosome:IWGSC1+popseq:3D:92460882:92467182:-1 gene:Traes_3DL_3E215D878 transcript:Traes_3DL_3E215D878.2	1
tae-miR6224b	Traes_2AS_DACE53B24.2	0.5	-1	1	21	2319	2339	CUCCGUCCUAUAAUAUAAGAU	CUCUUAUAUUAUGGGACGGAG	Cleavage	cdna:novel chromosome:IWGSC1+popseq:2A:117401807:117408590:-1 gene:Traes_2AS_DACE53B24 transcript:Traes_2AS_DACE53B24.2	2
tae-miR6224b	Traes_2AS_DACE53B24.2	0.5	-1	1	21	3077	3097	CUCCGUCCUAUAAUAUAAGAU	UUCUUAUAUUAUGGGACGGAG	Cleavage	cdna:novel chromosome:IWGSC1+popseq:2A:117401807:117408590:-1 gene:Traes_2AS_DACE53B24 transcript:Traes_2AS_DACE53B24.2	2
tae-miR6224b	Traes_5BL_769E8EB68.1	0.5	-1	1	21	1953	1973	CUCCGUCCUAUAAUAUAAGAU	CUCUUAUAUUAUGGGACGGAG	Cleavage	cdna:novel chromosome:IWGSC1+popseq:5B:107329382:107333356:1 gene:Traes_5BL_769E8EB68 transcript:Traes_5BL_769E8EB68.1	1
tae-miR6224b	Traes_7BS_9B69EEDDB.2	0.5	-1	1	21	2303	2323	CUCCGUCCUAUAAUAUAAGAU	CUCUUAUAUUAUGGGACGGAG	Cleavage	cdna:novel chromosome:IWGSC1+popseq:7B:91087290:91096863:1 gene:Traes_7BS_9B69EEDDB transcript:Traes_7BS_9B69EEDDB.2	1
tae-miR6224b	Traes_1BL_65D58F997.6	0.5	-1	1	21	1932	1952	CUCCGUCCUAUAAUAUAAGAU	CUCUUAUAUUAUGGGACGGAG	Cleavage	cdna:novel scaffold:IWGSC1+popseq:IWGSC_CSS_1BL_scaff_3803326:2386:6485:-1 gene:Traes_1BL_65D58F997 transcript:Traes_1BL_65D58F997.6	1
tae-miR6224b	Traes_2DL_7679795E3.2	0.5	-1	1	21	4482	4502	CUCCGUCCUAUAAUAUAAGAU	UUCUUAUAUUAUGGGACGGAG	Cleavage	cdna:novel scaffold:IWGSC1+popseq:IWGSC_CSS_2DL_scaff_9908024:1835:7855:-1 gene:Traes_2DL_7679795E3 transcript:Traes_2DL_7679795E3.2 description: RNA-binding (RRM/RBD/RNP motifs) family protein	1
tae-miR6224b	Traes_7DL_ACACA513D.2	0.5	-1	1	21	5112	5132	CUCCGUCCUAUAAUAUAAGAU	CUCUUAUAUUAUGGGACGGAG	Cleavage	cdna:novel scaffold:IWGSC1+popseq:IWGSC_CSS_7DL_scaff_3391562:938:7841:-1 gene:Traes_7DL_ACACA513D transcript:Traes_7DL_ACACA513D.2	2
tae-miR6224b	Traes_2BL_ED0C079ED.1	0.5	-1	1	21	765	785	CUCCGUCCUAUAAUAUAAGAU	AGCUUAUAUUAUGGGACGGAG	Cleavage	cdna:novel chromosome:IWGSC1+popseq:2B:287913362:287914991:-1 gene:Traes_2BL_ED0C079ED transcript:Traes_2BL_ED0C079ED.1	2
tae-miR6224b	Traes_6AL_8394C0D62.1	0.5	-1	1	21	92	112	CUCCGUCCUAUAAUAUAAGAU	CACUUAUAUUAUGGGACGGAG	Cleavage	cdna:novel chromosome:IWGSC1+popseq:6A:199053089:199053854:-1 gene:Traes_6AL_8394C0D62 transcript:Traes_6AL_8394C0D62.1	1
tae-miR7714	Traes_7BL_00605285D.2	0.5	-1	1	24	483	506	UACUUCCUCCGAUCCAUAUUACUU	AAGUAAUAUGGAUCGGAGGGAGUA	Cleavage	cdna:novel scaffold:IWGSC1+popseq:IWGSC_CSS_7BL_scaff_6731256:2900:3827:-1 gene:Traes_7BL_00605285D transcript:Traes_7BL_00605285D.2	1
tae-miR7714	Traes_4DL_78EB68CEC.1	0.5	-1	1	24	283	306	UACUUCCUCCGAUCCAUAUUACUU	AAGUAAUAUGGAUCGGAGGGAGUA	Cleavage	cdna:novel chromosome:IWGSC1+popseq:4D:93704525:93705821:1 gene:Traes_4DL_78EB68CEC transcript:Traes_4DL_78EB68CEC.1	1
tae-miR7714	Traes_7BL_2E8D51D7B.2	0.5	-1	1	24	399	422	UACUUCCUCCGAUCCAUAUUACUU	AAGUAAUAUGGAUCGGAGGGAGUA	Cleavage	cdna:novel chromosome:IWGSC1+popseq:7B:200611458:200612489:1 gene:Traes_7BL_2E8D51D7B transcript:Traes_7BL_2E8D51D7B.2	1
tae-miR7714	Traes_2BL_F0E4D42E0.2	0.5	-1	1	24	1697	1720	UACUUCCUCCGAUCCAUAUUACUU	AAGUAAUAUGGAUCGGAGGGAGUA	Cleavage	cdna:novel chromosome:IWGSC1+popseq:2B:285013215:285016340:1 gene:Traes_2BL_F0E4D42E0 transcript:Traes_2BL_F0E4D42E0.2 description: Protein of unknown function (DUF760)	1
tae-miR7714	Traes_7DL_D2F7ABECE.1	0.5	-1	1	24	1175	1198	UACUUCCUCCGAUCCAUAUUACUU	AAGUAAUAUGGAUCGGAGGGAGUA	Cleavage	cdna:novel scaffold:IWGSC1+popseq:IWGSC_CSS_7DL_scaff_469171:1:2040:1 gene:Traes_7DL_D2F7ABECE transcript:Traes_7DL_D2F7ABECE.1	1
tae-miR7714	Traes_3DL_864BD44EB.1	0.5	-1	1	24	439	462	UACUUCCUCCGAUCCAUAUUACUU	AAGUAAUAUGGAUCGGAGGGAGUA	Cleavage	cdna:novel chromosome:IWGSC1+popseq:3D:35213022:35215855:-1 gene:Traes_3DL_864BD44EB transcript:Traes_3DL_864BD44EB.1	2
tae-miR7714	Traes_6AS_B9B4AD633.1	0.5	-1	1	24	611	634	UACUUCCUCCGAUCCAUAUUACUU	AAGUAAUAUGGAUCGGAGGGAGUA	Cleavage	cdna:novel scaffold:IWGSC1+popseq:IWGSC_CSS_6AS_scaff_4346871:14958:18353:-1 gene:Traes_6AS_B9B4AD633 transcript:Traes_6AS_B9B4AD633.1	1
tae-miR7714	Traes_2BL_1DDA22EA3.2	0.5	-1	1	24	986	1009	UACUUCCUCCGAUCCAUAUUACUU	AAUUAAUAUGGAUCGGAGGGAGUA	Cleavage	cdna:novel chromosome:IWGSC1+popseq:2B:297337935:297339107:1 gene:Traes_2BL_1DDA22EA3 transcript:Traes_2BL_1DDA22EA3.2	1
tae-miR7714	Traes_3AL_9654E9178.1	0.5	-1	1	24	1103	1126	UACUUCCUCCGAUCCAUAUUACUU	AAUUAAUAUGGAUCGGAGGGAGUA	Cleavage	cdna:novel scaffold:IWGSC1+popseq:IWGSC_CSS_3AL_scaff_4439710:274:3476:-1 gene:Traes_3AL_9654E9178 transcript:Traes_3AL_9654E9178.1	1
tae-miR7714	Traes_4AL_D576D98B4.3	0.5	-1	1	24	862	885	UACUUCCUCCGAUCCAUAUUACUU	AAUUAAUAUGGAUCGGAGGGAGUA	Cleavage	cdna:novel chromosome:IWGSC1+popseq:4A:117362688:117364020:1 gene:Traes_4AL_D576D98B4 transcript:Traes_4AL_D576D98B4.3	1
tae-miR7714	Traes_1DL_99A04DF9C.2	0.5	-1	1	24	1200	1223	UACUUCCUCCGAUCCAUAUUACUU	AAUUAAUAUGGAUCGGAGGGAGUA	Cleavage	cdna:novel chromosome:IWGSC1+popseq:1D:43696170:43698346:-1 gene:Traes_1DL_99A04DF9C transcript:Traes_1DL_99A04DF9C.2	1
tae-miR7714	Traes_2AL_463692D9F.1	0.5	-1	1	24	1740	1763	UACUUCCUCCGAUCCAUAUUACUU	AAAUAAUAUGGAUCGGAGGGAGUA	Cleavage	cdna:novel scaffold:IWGSC1+popseq:IWGSC_CSS_2AL_scaff_6345017:2681:6001:-1 gene:Traes_2AL_463692D9F transcript:Traes_2AL_463692D9F.1 description: Protein of unknown function (DUF760)	1
tae-miR7714	Traes_5DL_E6D11E867.1	0.5	-1	1	24	396	419	UACUUCCUCCGAUCCAUAUUACUU	AAUUAAUAUGGAUCGGAGGGAGUA	Cleavage	cdna:novel scaffold:IWGSC1+popseq:IWGSC_CSS_5DL_scaff_4566398:1918:7067:-1 gene:Traes_5DL_E6D11E867 transcript:Traes_5DL_E6D11E867.1	1
tae-miR7714	Traes_4DS_1F89C1BCA.1	0.5	-1	1	24	1666	1689	UACUUCCUCCGAUCCAUAUUACUU	AAUUAAUAUGGAUCGGAGGGAGUA	Cleavage	cdna:novel scaffold:IWGSC1+popseq:IWGSC_CSS_4DS_scaff_2278293:545:4697:1 gene:Traes_4DS_1F89C1BCA transcript:Traes_4DS_1F89C1BCA.1	1
tae-miR7714	Traes_7AL_FD64090E6.1	0.5	-1	1	24	1109	1132	UACUUCCUCCGAUCCAUAUUACUU	AAUUAAUAUGGAUCGGAGGGAGUA	Cleavage	cdna:novel chromosome:IWGSC1+popseq:7A:116318175:116321311:1 gene:Traes_7AL_FD64090E6 transcript:Traes_7AL_FD64090E6.1	2
tae-miR7714	Traes_5BL_24E91327E.2	0.5	-1	1	24	1592	1615	UACUUCCUCCGAUCCAUAUUACUU	AAUUAAUAUGGAUCGGAGGGAGUA	Cleavage	cdna:novel chromosome:IWGSC1+popseq:5B:101815508:101819926:1 gene:Traes_5BL_24E91327E transcript:Traes_5BL_24E91327E.2 description: Protein of unknown function (DUF3550/UPF0682)	1
tae-miR7714	Traes_4AS_CA2A48F68.1	0.5	-1	1	24	1926	1949	UACUUCCUCCGAUCCAUAUUACUU	AAUUGAUAUGGAUCGGAGGGAGUA	Cleavage	cdna:novel chromosome:IWGSC1+popseq:4A:52637354:52640693:-1 gene:Traes_4AS_CA2A48F68 transcript:Traes_4AS_CA2A48F68.1	1
tae-miR7714	Traes_6AL_BC800E474.1	0.5	-1	1	24	2828	2851	UACUUCCUCCGAUCCAUAUUACUU	UAUUAAUAUGGAUCGGAGGGAGUA	Cleavage	cdna:novel scaffold:IWGSC1+popseq:IWGSC_CSS_6AL_scaff_5781624:1998:9389:-1 gene:Traes_6AL_BC800E474 transcript:Traes_6AL_BC800E474.1	1
tae-miR7714	Traes_1DL_6C7F8D963.1	0.5	-1	1	24	2752	2775	UACUUCCUCCGAUCCAUAUUACUU	AUUUAAUAUGGAUCGGAGGGAGUA	Cleavage	cdna:novel chromosome:IWGSC1+popseq:1D:128491145:128495877:1 gene:Traes_1DL_6C7F8D963 transcript:Traes_1DL_6C7F8D963.1	1
tae-miR7714	Traes_6BL_2067E82AC.1	0.5	-1	1	24	1788	1811	UACUUCCUCCGAUCCAUAUUACUU	UAUUUAUAUGGAUCGGAGGGAGUA	Cleavage	cdna:novel scaffold:IWGSC1+popseq:IWGSC_CSS_6BL_scaff_1334157:710:4244:-1 gene:Traes_6BL_2067E82AC transcript:Traes_6BL_2067E82AC.1	1
tae-miR7714	Traes_7DS_DA1A4EDAE.1	0.5	-1	1	24	237	260	UACUUCCUCCGAUCCAUAUUACUU	GUAUUAUAUGGAUCGGAGGGAGUA	Cleavage	cdna:novel scaffold:IWGSC1+popseq:IWGSC_CSS_7DS_scaff_1725088:9:346:1 gene:Traes_7DS_DA1A4EDAE transcript:Traes_7DS_DA1A4EDAE.1	1
tae-miR7730	Traes_5DL_E379791F3.1	0.5	-1	1	23	240	262	AGCUUUCUCCCGCAGCUGUUCGU	ACGAGCAGCUGCGGGAGAAAGCU	Cleavage	cdna:novel chromosome:IWGSC1+popseq:5D:118478488:118482929:-1 gene:Traes_5DL_E379791F3 transcript:Traes_5DL_E379791F3.1	1
tae-miR7730	Traes_5BL_DB7BFC529.1	0.5	-1	1	23	219	241	AGCUUUCUCCCGCAGCUGUUCGU	ACGAGCAGCUGCGGGAGAAAGCU	Cleavage	cdna:novel scaffold:IWGSC1+popseq:IWGSC_CSS_5BL_scaff_10899135:2199:6581:1 gene:Traes_5BL_DB7BFC529 transcript:Traes_5BL_DB7BFC529.1	1
tae-miR818a	Traes_5AL_6A1F041A8.1	0.5	-1	1	23	562	584	AAUGCUCUUAUAUUAUGGGACGG	CCGUCCCAUAAUAUAAGAGCGUU	Cleavage	cdna:novel scaffold:IWGSC1+popseq:IWGSC_CSS_5AL_scaff_2680400:1:899:1 gene:Traes_5AL_6A1F041A8 transcript:Traes_5AL_6A1F041A8.1	1
tae-miR818a	Traes_7DL_EFB19C389.1	0.5	-1	1	23	1003	1025	AAUGCUCUUAUAUUAUGGGACGG	CCGUCCCAUAAUAUAAGAGCGUU	Cleavage	cdna:novel chromosome:IWGSC1+popseq:7D:159244895:159246179:1 gene:Traes_7DL_EFB19C389 transcript:Traes_7DL_EFB19C389.1	1
tae-miR818a	Traes_5AL_2D3FB375C.1	0.5	-1	1	23	459	481	AAUGCUCUUAUAUUAUGGGACGG	CCGUCCCAUAAUAUAAGAGCGUU	Cleavage	cdna:novel scaffold:IWGSC1+popseq:IWGSC_CSS_5AL_scaff_2685182:6:1301:1 gene:Traes_5AL_2D3FB375C transcript:Traes_5AL_2D3FB375C.1	1
tae-miR818a	Traes_4DS_1EBE1B4E4.1	0.5	-1	1	23	935	957	AAUGCUCUUAUAUUAUGGGACGG	CCGUCCCAUAAUAUAAGAGCGUU	Cleavage	cdna:novel scaffold:IWGSC1+popseq:IWGSC_CSS_4DS_scaff_2286664:700:2498:1 gene:Traes_4DS_1EBE1B4E4 transcript:Traes_4DS_1EBE1B4E4.1	1
tae-miR818a	Traes_6AL_686E9F639.1	0.5	-1	1	23	1146	1168	AAUGCUCUUAUAUUAUGGGACGG	CCGUCCCAUAAUAUAAGAGCGUU	Cleavage	cdna:novel scaffold:IWGSC1+popseq:IWGSC_CSS_6AL_scaff_5774046:3372:5561:-1 gene:Traes_6AL_686E9F639 transcript:Traes_6AL_686E9F639.1	1
tae-miR818a	Traes_6DL_5CB149734.2	0.5	-1	1	23	2559	2581	AAUGCUCUUAUAUUAUGGGACGG	CCGUCCCAUAAUAUAAGAGCGUU	Cleavage	cdna:novel scaffold:IWGSC1+popseq:IWGSC_CSS_6DL_scaff_3281807:6933:12187:-1 gene:Traes_6DL_5CB149734 transcript:Traes_6DL_5CB149734.2	1
tae-miR818a	Traes_1DL_9FE4D295D.2	0.5	-1	1	23	2003	2025	AAUGCUCUUAUAUUAUGGGACGG	CCGUCCCAUAAUAUAAGAGCGUU	Cleavage	cdna:novel chromosome:IWGSC1+popseq:1D:135000067:135009374:1 gene:Traes_1DL_9FE4D295D transcript:Traes_1DL_9FE4D295D.2	1
tae-miR818a	Traes_3DL_838442186.1	0.5	-1	1	23	4	26	AAUGCUCUUAUAUUAUGGGACGG	CUGUCCCAUAAUAUAAGAGCGUU	Cleavage	cdna:novel scaffold:IWGSC1+popseq:IWGSC_CSS_3DL_scaff_6952302:297:1916:1 gene:Traes_3DL_838442186 transcript:Traes_3DL_838442186.1 description: embryo sac development arrest 14	1
tae-miR818a	Traes_3DL_858101A78.2	0.5	-1	1	23	232	254	AAUGCUCUUAUAUUAUGGGACGG	CUGUCCCAUAAUAUAAGAGCGUU	Cleavage	cdna:novel chromosome:IWGSC1+popseq:3D:98440198:98442609:1 gene:Traes_3DL_858101A78 transcript:Traes_3DL_858101A78.2	1
tae-miR818a	Traes_1DL_05B4AB2E3.1	0.5	-1	1	23	466	488	AAUGCUCUUAUAUUAUGGGACGG	CUGUCCCAUAAUAUAAGAGCGUU	Cleavage	cdna:novel scaffold:IWGSC1+popseq:IWGSC_CSS_1DL_scaff_2015932:34:2008:1 gene:Traes_1DL_05B4AB2E3 transcript:Traes_1DL_05B4AB2E3.1	1
tae-miR818a	Traes_5BL_9010C082A.1	0.5	-1	1	23	1691	1713	AAUGCUCUUAUAUUAUGGGACGG	CUGUCCUAUAAUAUAAGAGCAUU	Cleavage	cdna:novel chromosome:IWGSC1+popseq:5B:221324886:221327042:1 gene:Traes_5BL_9010C082A transcript:Traes_5BL_9010C082A.1	1
tae-miR818a	Traes_1AS_59404C639.1	0.5	-1	1	23	860	882	AAUGCUCUUAUAUUAUGGGACGG	CUGUCCCAUAAUAUAAGAGCGUU	Cleavage	cdna:novel chromosome:IWGSC1+popseq:1A:154871823:154874026:-1 gene:Traes_1AS_59404C639 transcript:Traes_1AS_59404C639.1	1
tae-miR818a	Traes_1AL_88C4E33E6.1	0.5	-1	1	23	332	354	AAUGCUCUUAUAUUAUGGGACGG	CUGUCCCAUAAUAUAAGAGCGUU	Cleavage	cdna:novel scaffold:IWGSC1+popseq:IWGSC_CSS_1AL_scaff_3949184:2851:7146:-1 gene:Traes_1AL_88C4E33E6 transcript:Traes_1AL_88C4E33E6.1	1
tae-miR818a	Traes_6AL_8394C0D62.1	0.5	-1	1	23	64	86	AAUGCUCUUAUAUUAUGGGACGG	CCUUCCCAUAAUAUAAGAGCGUU	Cleavage	cdna:novel chromosome:IWGSC1+popseq:6A:199053089:199053854:-1 gene:Traes_6AL_8394C0D62 transcript:Traes_6AL_8394C0D62.1	1
tae-miR818a	Traes_6DL_36006E6FD.1	0.5	-1	1	23	1586	1608	AAUGCUCUUAUAUUAUGGGACGG	CGGUCCCAUAAUAUAAGAGCGUU	Cleavage	cdna:novel chromosome:IWGSC1+popseq:6D:93466746:93470333:1 gene:Traes_6DL_36006E6FD transcript:Traes_6DL_36006E6FD.1	1
tae-miR818a	Traes_4BL_65AB61144.1	0.5	-1	1	23	1631	1653	AAUGCUCUUAUAUUAUGGGACGG	CCAUCCCAUAAUAUAAGAGCGUU	Cleavage	cdna:novel scaffold:IWGSC1+popseq:IWGSC_CSS_4BL_scaff_7029475:1878:5046:1 gene:Traes_4BL_65AB61144 transcript:Traes_4BL_65AB61144.1	1
tae-miR818b	Traes_5DL_A6EECBC04.1	0.5	-1	1	22	1782	1803	AAUGUCUUAUAUUAUGGGACGG	CCGUCCCAUAAUGUAAGACAUU	Cleavage	cdna:novel chromosome:IWGSC1+popseq:5D:156853191:156855383:1 gene:Traes_5DL_A6EECBC04 transcript:Traes_5DL_A6EECBC04.1	1
tae-miR818b	Traes_7DL_C1366F921.1	0.5	-1	1	22	3323	3344	AAUGUCUUAUAUUAUGGGACGG	CCGUCCCAUAAUAUAAGACGUU	Cleavage	cdna:novel chromosome:IWGSC1+popseq:7D:73917182:73921536:1 gene:Traes_7DL_C1366F921 transcript:Traes_7DL_C1366F921.1 description: Pentatricopeptide repeat (PPR) superfamily protein	1
tae-miR818b	Traes_2DS_F438957FE.1	0.5	-1	1	22	2657	2678	AAUGUCUUAUAUUAUGGGACGG	CCGUCCCAUAAUAUAAGACGUU	Cleavage	cdna:novel scaffold:IWGSC1+popseq:IWGSC_CSS_2DS_scaff_5381058:4107:12849:1 gene:Traes_2DS_F438957FE transcript:Traes_2DS_F438957FE.1 description: Pentatricopeptide repeat (PPR) superfamily protein	1
tae-miR818b	Traes_6AL_3FB51E7F6.1	0.5	-1	1	22	1302	1323	AAUGUCUUAUAUUAUGGGACGG	CUGUCCCAUAAUAUAAGACGUU	Cleavage	cdna:novel chromosome:IWGSC1+popseq:6A:85098571:85100571:-1 gene:Traes_6AL_3FB51E7F6 transcript:Traes_6AL_3FB51E7F6.1	1
tae-miR818b	Traes_6AS_A4F79095B.1	0.5	-1	1	22	2183	2204	AAUGUCUUAUAUUAUGGGACGG	CCAUCCCAUAAUGUAAGACAUU	Cleavage	cdna:novel chromosome:IWGSC1+popseq:6A:49679746:49686658:-1 gene:Traes_6AS_A4F79095B transcript:Traes_6AS_A4F79095B.1	1
tae-miR858	Traes_4AS_3883DC244.1	0.5	-1	1	21	567	587	CUCGUUGUCUGUUCGUCCUGG	CCAGGGCGAACAGACAACGAG	Cleavage	cdna:novel chromosome:IWGSC1+popseq:4A:81126674:81132201:1 gene:Traes_4AS_3883DC244 transcript:Traes_4AS_3883DC244.1 description: myb domain protein 111	1
tae-miR858	Traes_4DL_967152326.1	0.5	-1	1	21	497	517	CUCGUUGUCUGUUCGUCCUGG	CCAGGGCGAACAGACAACGAG	Cleavage	cdna:novel chromosome:IWGSC1+popseq:4D:63432970:63437932:-1 gene:Traes_4DL_967152326 transcript:Traes_4DL_967152326.1	1
tae-miR1436	Traes_1DL_CC4D484BB.5	1	-1	1	21	478	498	AUAUUAUGGGACGGAGGGAGU	ACUCCCUCCGUCCCAUAAUAC	Cleavage	cdna:novel scaffold:IWGSC1+popseq:IWGSC_CSS_1DL_scaff_554228:996:3445:-1 gene:Traes_1DL_CC4D484BB transcript:Traes_1DL_CC4D484BB.5	1
tae-miR1436	Traes_4BS_E52BF8FF4.1	1	-1	1	21	2110	2130	AUAUUAUGGGACGGAGGGAGU	ACUCCCUCCGUCCCAUAAUAG	Cleavage	cdna:novel chromosome:IWGSC1+popseq:4B:204481233:204484312:1 gene:Traes_4BS_E52BF8FF4 transcript:Traes_4BS_E52BF8FF4.1	1
tae-miR1436	Traes_1DS_D08902BD6.1	1	-1	1	21	2176	2196	AUAUUAUGGGACGGAGGGAGU	ACUCCCUCCGUCCCAUAAUAC	Cleavage	cdna:novel chromosome:IWGSC1+popseq:1D:3480591:3483924:1 gene:Traes_1DS_D08902BD6 transcript:Traes_1DS_D08902BD6.1	1
tae-miR1436	Traes_4BS_4BC02509F.1	1	-1	1	21	538	558	AUAUUAUGGGACGGAGGGAGU	ACUCCCUCCGUUCCAUAAUGU	Cleavage	cdna:pseudogene chromosome:IWGSC1+popseq:4B:301336864:301338827:1 gene:Traes_4BS_4BC02509F transcript:Traes_4BS_4BC02509F.1	1
tae-miR1436	Traes_7AS_45F0BB787.2	1	-1	1	21	762	782	AUAUUAUGGGACGGAGGGAGU	ACUCCCUUCGUCCCAUAAUGU	Cleavage	cdna:novel chromosome:IWGSC1+popseq:7A:14881907:14884008:-1 gene:Traes_7AS_45F0BB787 transcript:Traes_7AS_45F0BB787.2	1
tae-miR1436	Traes_7BS_941D0F9E7.1	1	-1	1	21	42	62	AUAUUAUGGGACGGAGGGAGU	ACUCUCUCCGUCCCAUAAUGU	Cleavage	cdna:novel chromosome:IWGSC1+popseq:7B:56008392:56010102:-1 gene:Traes_7BS_941D0F9E7 transcript:Traes_7BS_941D0F9E7.1	1
tae-miR1436	Traes_7DL_85A6FC0F2.1	1	-1	1	21	999	1019	AUAUUAUGGGACGGAGGGAGU	ACUCCCUCUGUCCUAUAAUAU	Cleavage	cdna:novel chromosome:IWGSC1+popseq:7D:113436165:113437796:1 gene:Traes_7DL_85A6FC0F2 transcript:Traes_7DL_85A6FC0F2.1 description: post-illumination chlorophyll fluorescence increase	1
tae-miR1436	Traes_7DL_D1A06F4A0.1	1	-1	1	21	1053	1073	AUAUUAUGGGACGGAGGGAGU	ACUUCCUCCGUCCUAUAAUAU	Cleavage	cdna:novel chromosome:IWGSC1+popseq:7D:218210407:218212286:-1 gene:Traes_7DL_D1A06F4A0 transcript:Traes_7DL_D1A06F4A0.1	1
tae-miR1436	Traes_5BL_FD504C45C.1	1	-1	1	21	1089	1109	AUAUUAUGGGACGGAGGGAGU	ACUCCCUCCGUCCCGUAAUGU	Cleavage	cdna:novel chromosome:IWGSC1+popseq:5B:206187407:206189765:1 gene:Traes_5BL_FD504C45C transcript:Traes_5BL_FD504C45C.1	1
tae-miR1436	Traes_3AL_DDBCC6696.2	1	-1	1	21	1397	1417	AUAUUAUGGGACGGAGGGAGU	ACUCCUUCCGUCCCAUAAUGU	Cleavage	cdna:novel scaffold:IWGSC1+popseq:IWGSC_CSS_3AL_scaff_4289697:2:1519:1 gene:Traes_3AL_DDBCC6696 transcript:Traes_3AL_DDBCC6696.2	1
tae-miR1436	Traes_5DS_BDE53BB5F.1	1	-1	1	21	1308	1328	AUAUUAUGGGACGGAGGGAGU	ACUCCCUUCGUCUCAUAAUAU	Cleavage	cdna:novel chromosome:IWGSC1+popseq:5D:83466762:83468700:1 gene:Traes_5DS_BDE53BB5F transcript:Traes_5DS_BDE53BB5F.1	1
tae-miR1436	Traes_5BL_9010C082A.1	1	-1	1	21	1684	1704	AUAUUAUGGGACGGAGGGAGU	ACUCCCUCUGUCCUAUAAUAU	Cleavage	cdna:novel chromosome:IWGSC1+popseq:5B:221324886:221327042:1 gene:Traes_5BL_9010C082A transcript:Traes_5BL_9010C082A.1	1
tae-miR1436	Traes_4BS_83A556A42.1	1	-1	1	21	1471	1491	AUAUUAUGGGACGGAGGGAGU	ACUCCCUCCGUUCCAUAAUGU	Cleavage	cdna:novel chromosome:IWGSC1+popseq:4B:110525077:110527451:1 gene:Traes_4BS_83A556A42 transcript:Traes_4BS_83A556A42.1	1
tae-miR1436	Traes_2BL_C7C0901D4.2	1	-1	1	21	1698	1718	AUAUUAUGGGACGGAGGGAGU	ACUCCCUCUGUCCCAUAAUGU	Cleavage	cdna:novel chromosome:IWGSC1+popseq:2B:257545630:257548670:1 gene:Traes_2BL_C7C0901D4 transcript:Traes_2BL_C7C0901D4.2 description: S-adenosyl-L-methionine-dependent methyltransferases superfamily protein	1
tae-miR1436	Traes_1DL_66B426FE4.2	1	-1	1	21	1292	1312	AUAUUAUGGGACGGAGGGAGU	ACUCCCUCUGUCUCAUAAUAU	Cleavage	cdna:novel scaffold:IWGSC1+popseq:IWGSC_CSS_1DL_scaff_2265228:4:2107:-1 gene:Traes_1DL_66B426FE4 transcript:Traes_1DL_66B426FE4.2	1
tae-miR1436	Traes_1DL_DC61DA172.1	1	-1	1	21	1563	1583	AUAUUAUGGGACGGAGGGAGU	ACUCCCUCUGUCCCAUAAUGU	Cleavage	cdna:novel chromosome:IWGSC1+popseq:1D:16947992:16950618:-1 gene:Traes_1DL_DC61DA172 transcript:Traes_1DL_DC61DA172.1	1
tae-miR1436	Traes_1BL_A151C620A.5	1	-1	1	21	617	637	AUAUUAUGGGACGGAGGGAGU	ACUCCCUCUGUCCUAUAAUAU	Cleavage	cdna:novel chromosome:IWGSC1+popseq:1B:273626674:273632418:1 gene:Traes_1BL_A151C620A transcript:Traes_1BL_A151C620A.5	1
tae-miR1436	Traes_4BS_1BAD49C4E.2	1	-1	1	21	2049	2069	AUAUUAUGGGACGGAGGGAGU	ACUCCCUCUGUCCCAUAAUGU	Cleavage	cdna:novel chromosome:IWGSC1+popseq:4B:154061382:154072739:-1 gene:Traes_4BS_1BAD49C4E transcript:Traes_4BS_1BAD49C4E.2	1
tae-miR1436	Traes_7DL_313D3CE50.1	1	-1	1	21	754	774	AUAUUAUGGGACGGAGGGAGU	ACUCCCUCCGUUCCAUAAUGU	Cleavage	cdna:novel chromosome:IWGSC1+popseq:7D:168195997:168198611:-1 gene:Traes_7DL_313D3CE50 transcript:Traes_7DL_313D3CE50.1	1
tae-miR1436	Traes_4AL_A99729A05.2	1	-1	1	21	3054	3074	AUAUUAUGGGACGGAGGGAGU	ACUCCUUCCGUUCCAUAAUAU	Cleavage	cdna:novel scaffold:IWGSC1+popseq:IWGSC_CSS_4AL_scaff_7093953:3086:13451:1 gene:Traes_4AL_A99729A05 transcript:Traes_4AL_A99729A05.2	1
tae-miR1436	Traes_2BS_88803DFE6.2	1	-1	1	21	2124	2144	AUAUUAUGGGACGGAGGGAGU	ACUCCCUCCGUCUCAUAAUGU	Cleavage	cdna:novel chromosome:IWGSC1+popseq:2B:1543132:1548380:-1 gene:Traes_2BS_88803DFE6 transcript:Traes_2BS_88803DFE6.2	1
tae-miR1436	Traes_1AL_88C4E33E6.1	1	-1	1	21	325	345	AUAUUAUGGGACGGAGGGAGU	ACUCUCUCUGUCCCAUAAUAU	Cleavage	cdna:novel scaffold:IWGSC1+popseq:IWGSC_CSS_1AL_scaff_3949184:2851:7146:-1 gene:Traes_1AL_88C4E33E6 transcript:Traes_1AL_88C4E33E6.1	1
tae-miR1436	Traes_1BS_A91580A151.2	1	-1	1	21	3191	3211	AUAUUAUGGGACGGAGGGAGU	ACUCCCUCCGUCCCAUGAUGU	Cleavage	cdna:novel chromosome:IWGSC1+popseq:1B:62527152:62537095:-1 gene:Traes_1BS_A91580A151 transcript:Traes_1BS_A91580A151.2	1
tae-miR1436	Traes_2DL_3C9129432.1	1	-1	1	21	160	180	AUAUUAUGGGACGGAGGGAGU	AUUCCUUCCGUCCCAUAAUGU	Cleavage	cdna:pseudogene chromosome:IWGSC1+popseq:2D:136347020:136348219:-1 gene:Traes_2DL_3C9129432 transcript:Traes_2DL_3C9129432.1	1
tae-miR1436	Traes_4DS_1EBE1B4E4.1	1	-1	1	21	928	948	AUAUUAUGGGACGGAGGGAGU	ACCCCCUCCGUCCCAUAAUAU	Cleavage	cdna:novel scaffold:IWGSC1+popseq:IWGSC_CSS_4DS_scaff_2286664:700:2498:1 gene:Traes_4DS_1EBE1B4E4 transcript:Traes_4DS_1EBE1B4E4.1	1
tae-miR1436	Traes_5DL_F243512BC.2	1	-1	1	21	2059	2079	AUAUUAUGGGACGGAGGGAGU	ACUACCUCCGUCCCAUAAUAU	Cleavage	cdna:novel scaffold:IWGSC1+popseq:IWGSC_CSS_5DL_scaff_4514797:7844:13102:-1 gene:Traes_5DL_F243512BC transcript:Traes_5DL_F243512BC.2	1
tae-miR1436	Traes_7AL_2C31E1078.1	1	-1	1	21	745	765	AUAUUAUGGGACGGAGGGAGU	AUUCCAUCCGUCCCAUAAUAU	Cleavage	cdna:novel chromosome:IWGSC1+popseq:7A:144215892:144216764:-1 gene:Traes_7AL_2C31E1078 transcript:Traes_7AL_2C31E1078.1	2
tae-miR1439	TRAES3BF074800080CFD_t1	1	-1	1	22	561	582	UUUUGGGACGGAGGGAGUACUA	UAGUACUUCCUCCGUCCUAAAA	Cleavage	cdna:novel chromosome:IWGSC1+popseq:3B:540024997:540025581:-1 gene:TRAES3BF074800080CFD_g transcript:TRAES3BF074800080CFD_t1	1
tae-miR1439	Traes_5AL_5AF616715.1	1	-1	1	22	1822	1843	UUUUGGGACGGAGGGAGUACUA	UAGUACUCCCUUCGUUCCAAAA	Cleavage	cdna:novel scaffold:IWGSC1+popseq:IWGSC_CSS_5AL_scaff_2767837:2:2092:-1 gene:Traes_5AL_5AF616715 transcript:Traes_5AL_5AF616715.1	1
tae-miR1439	Traes_6DS_4AF05CBB1.3	1	-1	1	22	977	998	UUUUGGGACGGAGGGAGUACUA	UAGUACUCCCUCCGUUCCGAAA	Cleavage	cdna:novel chromosome:IWGSC1+popseq:6D:85495727:85499424:-1 gene:Traes_6DS_4AF05CBB1 transcript:Traes_6DS_4AF05CBB1.3	1
tae-miR1439	Traes_1BL_52343A948.1	1	-1	1	22	1001	1022	UUUUGGGACGGAGGGAGUACUA	UGGUACUUCCUCCGUCCCGAAA	Cleavage	cdna:novel chromosome:IWGSC1+popseq:1B:260417736:260420790:1 gene:Traes_1BL_52343A948 transcript:Traes_1BL_52343A948.1 description: F-box family protein	1
tae-miR1439	Traes_1BL_471B5805D.2	1	-1	1	22	4548	4569	UUUUGGGACGGAGGGAGUACUA	UAGUACUCACUCCGUCCCAAAA	Cleavage	cdna:novel chromosome:IWGSC1+popseq:1B:200404366:200411001:1 gene:Traes_1BL_471B5805D transcript:Traes_1BL_471B5805D.2	1
tae-miR1439	Traes_6BS_0DD7912A4.1	1	-1	1	22	326	347	UUUUGGGACGGAGGGAGUACUA	AAGUACUCCCUCUGUCCCAAGA	Cleavage	cdna:novel chromosome:IWGSC1+popseq:6B:78648785:78652244:-1 gene:Traes_6BS_0DD7912A4 transcript:Traes_6BS_0DD7912A4.1 description: S-adenosyl-L-methionine-dependent methyltransferases superfamily protein	1
tae-miR1439	Traes_1DL_47D137A08.1	1	-1	1	22	2778	2799	UUUUGGGACGGAGGGAGUACUA	AAGUACUUCCUCCGUCCUAAAA	Cleavage	cdna:novel scaffold:IWGSC1+popseq:IWGSC_CSS_1DL_scaff_1640293:3:3058:1 gene:Traes_1DL_47D137A08 transcript:Traes_1DL_47D137A08.1	2
tae-miR1439	Traes_2BL_49CBDC51B.1	1	-1	1	22	663	684	UUUUGGGACGGAGGGAGUACUA	AGGUACUCCCUCCGUUUCAAAA	Cleavage	cdna:novel scaffold:IWGSC1+popseq:IWGSC_CSS_2BL_scaff_7935259:4230:7005:-1 gene:Traes_2BL_49CBDC51B transcript:Traes_2BL_49CBDC51B.1	1
tae-miR1439	Traes_7AS_C24C1C15A.1	1	-1	1	22	218	239	UUUUGGGACGGAGGGAGUACUA	UACUACUCCCUCCGUUCCAGAA	Cleavage	cdna:novel scaffold:IWGSC1+popseq:IWGSC_CSS_7AS_scaff_4175995:3201:3896:-1 gene:Traes_7AS_C24C1C15A transcript:Traes_7AS_C24C1C15A.1	1
tae-miR1439	Traes_5BL_ACFF1FF44.1	1	-1	1	22	976	997	UUUUGGGACGGAGGGAGUACUA	UACUACUCCCUCCGUUCUAAAA	Cleavage	cdna:novel scaffold:IWGSC1+popseq:IWGSC_CSS_5BL_scaff_10901311:2038:4214:1 gene:Traes_5BL_ACFF1FF44 transcript:Traes_5BL_ACFF1FF44.1	1
tae-miR1439	Traes_3DL_AE1EA68FB.2	1	-1	1	22	997	1018	UUUUGGGACGGAGGGAGUACUA	UAAUACUCCCUCCGUUCCGAAA	Cleavage	cdna:novel chromosome:IWGSC1+popseq:3D:72622619:72628297:-1 gene:Traes_3DL_AE1EA68FB transcript:Traes_3DL_AE1EA68FB.2	1
tae-miR1439	Traes_6DS_8FBD67A01.1	1	-1	1	22	1178	1199	UUUUGGGACGGAGGGAGUACUA	UAUUACUCCCUCUGUCUCAAAA	Cleavage	cdna:novel chromosome:IWGSC1+popseq:6D:29595077:29597934:1 gene:Traes_6DS_8FBD67A01 transcript:Traes_6DS_8FBD67A01.1	1
tae-miR1439	Traes_7DL_B88C22CF9.1	1	-1	1	22	1380	1401	UUUUGGGACGGAGGGAGUACUA	UCGUACUCCCUCUGUUCCAAAA	Cleavage	cdna:novel chromosome:IWGSC1+popseq:7D:149769278:149770683:1 gene:Traes_7DL_B88C22CF9 transcript:Traes_7DL_B88C22CF9.1	1
tae-miR1439	Traes_6DS_8C1FC076E.1	1	-1	1	22	1696	1717	UUUUGGGACGGAGGGAGUACUA	UACUACUCCCUCCGUUUCAAAA	Cleavage	cdna:novel scaffold:IWGSC1+popseq:IWGSC_CSS_6DS_scaff_2119601:12131:15390:1 gene:Traes_6DS_8C1FC076E transcript:Traes_6DS_8C1FC076E.1	1
tae-miR1439	Traes_6AL_A25773898.3	1	-1	1	22	764	785	UUUUGGGACGGAGGGAGUACUA	UAUUACUCUCUCCGUCCUAAAA	Cleavage	cdna:novel chromosome:IWGSC1+popseq:6A:170710833:170712875:-1 gene:Traes_6AL_A25773898 transcript:Traes_6AL_A25773898.3	1
tae-miR1439	Traes_4AL_68FAFA3FA.1	1	-1	1	22	1951	1972	UUUUGGGACGGAGGGAGUACUA	UUGUACUUCCUCCGUCCCAAAG	Cleavage	cdna:novel scaffold:IWGSC1+popseq:IWGSC_CSS_4AL_scaff_7089419:743:4394:-1 gene:Traes_4AL_68FAFA3FA transcript:Traes_4AL_68FAFA3FA.1	1
tae-miR1439	Traes_2DL_A598C34FD.1	1	-1	1	22	501	522	UUUUGGGACGGAGGGAGUACUA	AUGUACUCCCUCUGUUCCAAAA	Cleavage	cdna:novel scaffold:IWGSC1+popseq:IWGSC_CSS_2DL_scaff_9823697:8603:9244:-1 gene:Traes_2DL_A598C34FD transcript:Traes_2DL_A598C34FD.1	1
tae-miR1439	Traes_2AL_24740AC23.1	1	-1	1	22	744	765	UUUUGGGACGGAGGGAGUACUA	AUGUACUCCCUCUGUUCCAAAA	Cleavage	cdna:novel scaffold:IWGSC1+popseq:IWGSC_CSS_2AL_scaff_6327530:2580:3467:1 gene:Traes_2AL_24740AC23 transcript:Traes_2AL_24740AC23.1	1
tae-miR1439	Traes_2AL_81B7E39E8.2	1	-1	1	22	733	754	UUUUGGGACGGAGGGAGUACUA	AUGUACUCCCUCUGUCUCAAAA	Cleavage	cdna:novel chromosome:IWGSC1+popseq:2A:205939559:205941577:1 gene:Traes_2AL_81B7E39E8 transcript:Traes_2AL_81B7E39E8.2	1
tae-miR1439	Traes_2AS_AFE8ACE51.3	1	-1	1	22	785	806	UUUUGGGACGGAGGGAGUACUA	AUGUACUCCCUCCGUCCUGAAA	Cleavage	cdna:novel scaffold:IWGSC1+popseq:IWGSC_CSS_2AS_scaff_2223104:9:6346:-1 gene:Traes_2AS_AFE8ACE51 transcript:Traes_2AS_AFE8ACE51.3	1
tae-miR1439	Traes_5BL_45FCF6181.1	1	-1	1	22	3464	3485	UUUUGGGACGGAGGGAGUACUA	AUGUACUCUCUCCGUUCCAAAA	Cleavage	cdna:novel chromosome:IWGSC1+popseq:5B:107184244:107188980:1 gene:Traes_5BL_45FCF6181 transcript:Traes_5BL_45FCF6181.1	1
tae-miR1858	Traes_5BL_8875EC73C.1	1	-1	1	21	236	256	GAGGGGAGGACGGAGCGGGGC	GCCCCUCUCCGUCCUCCCCUC	Cleavage	cdna:novel chromosome:IWGSC1+popseq:5B:116152719:116156719:-1 gene:Traes_5BL_8875EC73C transcript:Traes_5BL_8875EC73C.1	1
tae-miR2122	Traes_7DL_9D207AC31.1	1	-1	1	22	2248	2269	CUUCAAAAAUAACCUGUUUUUC	GAAAAACAAGUUAUUUUUGAAG	Cleavage	cdna:novel chromosome:IWGSC1+popseq:7D:225260176:225267592:-1 gene:Traes_7DL_9D207AC31 transcript:Traes_7DL_9D207AC31.1	1
tae-miR2636	Traes_5AL_E98F2B616.1	1	-1	1	21	632	652	GUUGGGUUGUGUGCUGAAUAU	AUAUUCAGCACAUAGCCCAAC	Cleavage	cdna:novel chromosome:IWGSC1+popseq:5A:73640352:73643605:1 gene:Traes_5AL_E98F2B616 transcript:Traes_5AL_E98F2B616.1	1
tae-miR2924	Traes_6AS_5AE491FA9.1	1	-1	1	21	101	121	AUCGCCGGCUCCGGCCGCGAC	GGCGCCGCCGGAGCCGGCGAU	Cleavage	cdna:novel chromosome:IWGSC1+popseq:6A:33450178:33453250:1 gene:Traes_6AS_5AE491FA9 transcript:Traes_6AS_5AE491FA9.1	1
tae-miR3513	Traes_1BL_0DC9E75CF.1	1	-1	1	21	719	739	UGAACUUCUCAUUUUGUCAUC	GAUGACAAAAUGAGAAGUUCU	Cleavage	cdna:novel chromosome:IWGSC1+popseq:1B:272051531:272054978:-1 gene:Traes_1BL_0DC9E75CF transcript:Traes_1BL_0DC9E75CF.1	1
tae-miR3633	Traes_4BL_3C76AB135.2	1	-1	1	23	357	379	UUUCCCGAUGCCUCCCAUUCCUA	UAGGAAUGAGAGGCAUCGGGAAA	Cleavage	cdna:novel chromosome:IWGSC1+popseq:4B:297882958:297886323:-1 gene:Traes_4BL_3C76AB135 transcript:Traes_4BL_3C76AB135.2	4
tae-miR4993	Traes_7BL_B045871A1.2	1	-1	1	21	179	199	GAGCGGCGGCGGCGGCGGAGG	CCUCCGCCGCUGCCGCCGCUU	Cleavage	cdna:novel chromosome:IWGSC1+popseq:7B:169450041:169453213:-1 gene:Traes_7BL_B045871A1 transcript:Traes_7BL_B045871A1.2	1
tae-miR4993	Traes_4DL_BA5A6A3DF.3	1	-1	1	21	141	161	GAGCGGCGGCGGCGGCGGAGG	CCUCCUCCGCCGCCGCCGCUC	Cleavage	cdna:novel chromosome:IWGSC1+popseq:4D:10276657:10286833:-1 gene:Traes_4DL_BA5A6A3DF transcript:Traes_4DL_BA5A6A3DF.3 description: ubiquitin-specific protease 26	1
tae-miR4993	Traes_4BL_4332984FC.1	1	-1	1	21	123	143	GAGCGGCGGCGGCGGCGGAGG	CCGCCGCCGCCGCCGCCGCUC	Cleavage	cdna:novel chromosome:IWGSC1+popseq:4B:267043938:267055660:1 gene:Traes_4BL_4332984FC transcript:Traes_4BL_4332984FC.1 description: ubiquitin-specific protease 26	1
tae-miR4993	Traes_4AS_54BF97788.1	1	-1	1	21	107	127	GAGCGGCGGCGGCGGCGGAGG	CCGCCGCCGCCGCCGCCGCUC	Cleavage	cdna:novel scaffold:IWGSC1+popseq:IWGSC_CSS_4AS_scaff_5993184:2015:6867:-1 gene:Traes_4AS_54BF97788 transcript:Traes_4AS_54BF97788.1	1
tae-miR4993	Traes_6DL_A4978E238.3	1	-1	1	21	195	215	GAGCGGCGGCGGCGGCGGAGG	CUUCCGCCGCCGCCGCCGCUG	Cleavage	cdna:novel chromosome:IWGSC1+popseq:6D:48888248:48890133:-1 gene:Traes_6DL_A4978E238 transcript:Traes_6DL_A4978E238.3	1
tae-miR4993	Traes_6AL_3E6A41F8F.3	1	-1	1	21	50	70	GAGCGGCGGCGGCGGCGGAGG	CUUCCGCCGCCGCCGCCGCUG	Cleavage	cdna:novel chromosome:IWGSC1+popseq:6A:98296991:98298720:-1 gene:Traes_6AL_3E6A41F8F transcript:Traes_6AL_3E6A41F8F.3	1
tae-miR4993	Traes_1AL_0B9F7C67F.1	1	-1	1	21	107	127	GAGCGGCGGCGGCGGCGGAGG	CCGCCGCCGCCGCCGCCGCUC	Cleavage	cdna:novel chromosome:IWGSC1+popseq:1A:66192172:66196917:1 gene:Traes_1AL_0B9F7C67F transcript:Traes_1AL_0B9F7C67F.1	1
tae-miR4993	Traes_5DL_09AF92311.2	1	-1	1	21	242	262	GAGCGGCGGCGGCGGCGGAGG	CCGCCGCCGCCGCCGCCGCUC	Cleavage	cdna:novel chromosome:IWGSC1+popseq:5D:158461210:158464382:1 gene:Traes_5DL_09AF92311 transcript:Traes_5DL_09AF92311.2	1
tae-miR4993	Traes_1BS_D9A5F7D21.1	1	-1	1	21	273	293	GAGCGGCGGCGGCGGCGGAGG	CCUCCGCGGCCGCCGCCGCUC	Cleavage	cdna:novel chromosome:IWGSC1+popseq:1B:57444035:57448780:-1 gene:Traes_1BS_D9A5F7D21 transcript:Traes_1BS_D9A5F7D21.1	1
tae-miR4993	Traes_1DS_92083D46A.1	1	-1	1	21	281	301	GAGCGGCGGCGGCGGCGGAGG	CCUCCGCGGCCGCCGCCGCUC	Cleavage	cdna:novel scaffold:IWGSC1+popseq:IWGSC_CSS_1DS_scaff_1883244:210:5288:-1 gene:Traes_1DS_92083D46A transcript:Traes_1DS_92083D46A.1	1
tae-miR4993	Traes_5BL_44AF2D5F3.1	1	-1	1	21	371	391	GAGCGGCGGCGGCGGCGGAGG	CCGCCGCCGCCGCCGCCGCUC	Cleavage	cdna:novel chromosome:IWGSC1+popseq:5B:243948884:243951053:1 gene:Traes_5BL_44AF2D5F3 transcript:Traes_5BL_44AF2D5F3.1	1
tae-miR4993	Traes_2AL_9266378A9.2	1	-1	1	21	40	60	GAGCGGCGGCGGCGGCGGAGG	CCGCCGCCGCCGCCGCCGCUC	Cleavage	cdna:novel chromosome:IWGSC1+popseq:2A:252314753:252321307:-1 gene:Traes_2AL_9266378A9 transcript:Traes_2AL_9266378A9.2	1
tae-miR4993	Traes_2AL_E76F4DD7F.1	1	-1	1	21	193	213	GAGCGGCGGCGGCGGCGGAGG	CCGCCGCCGCCGCCGCCGCUC	Cleavage	cdna:novel chromosome:IWGSC1+popseq:2A:217444840:217449132:1 gene:Traes_2AL_E76F4DD7F transcript:Traes_2AL_E76F4DD7F.1	1
tae-miR4993	Traes_2BL_B1E514D52.2	1	-1	1	21	52	72	GAGCGGCGGCGGCGGCGGAGG	CCUCCUCCGCCGCCGCCGCUC	Cleavage	cdna:novel chromosome:IWGSC1+popseq:2B:254420035:254424489:1 gene:Traes_2BL_B1E514D52 transcript:Traes_2BL_B1E514D52.2 description: syntaxin of plants 81	3
tae-miR4993	Traes_2AL_155A9064C.1	1	-1	1	21	17	37	GAGCGGCGGCGGCGGCGGAGG	CCUCCUCCGCCGCCGCCGCUC	Cleavage	cdna:novel scaffold:IWGSC1+popseq:IWGSC_CSS_2AL_scaff_1438962:2668:7504:1 gene:Traes_2AL_155A9064C transcript:Traes_2AL_155A9064C.1 description: syntaxin of plants 81	2
tae-miR4993	Traes_5DS_415E59D0D.1	1	-1	1	21	36	56	GAGCGGCGGCGGCGGCGGAGG	CCGCCGCCGCCGCCGCCGCUC	Cleavage	cdna:novel chromosome:IWGSC1+popseq:5D:2140974:2144856:-1 gene:Traes_5DS_415E59D0D transcript:Traes_5DS_415E59D0D.1 description: FAD/NAD(P)-binding oxidoreductase family protein	1
tae-miR4993	Traes_2BS_FAFC8B1D4.1	1	-1	1	21	267	287	GAGCGGCGGCGGCGGCGGAGG	CCGCCGCCGCCGCCGCCGCUC	Cleavage	cdna:novel chromosome:IWGSC1+popseq:2B:58212401:58217235:-1 gene:Traes_2BS_FAFC8B1D4 transcript:Traes_2BS_FAFC8B1D4.1	1
tae-miR4993	Traes_2BL_7B5A8C708.1	1	-1	1	21	105	125	GAGCGGCGGCGGCGGCGGAGG	CCGCCGCCGCCGCCGCCGCUC	Cleavage	cdna:novel scaffold:IWGSC1+popseq:IWGSC_CSS_2BL_scaff_7939062:85:6286:-1 gene:Traes_2BL_7B5A8C708 transcript:Traes_2BL_7B5A8C708.1 description: Galactose oxidase/kelch repeat superfamily protein	1
tae-miR4993	Traes_5DL_C9E59CEEF.1	1	-1	1	21	232	252	GAGCGGCGGCGGCGGCGGAGG	CCGCCGCCGCCGCCGCCGCUC	Cleavage	cdna:novel chromosome:IWGSC1+popseq:5D:136848947:136851711:1 gene:Traes_5DL_C9E59CEEF transcript:Traes_5DL_C9E59CEEF.1 description: methyltransferases	2
tae-miR4993	TRAES3BF273300030CFD_t1	1	-1	1	21	24	44	GAGCGGCGGCGGCGGCGGAGG	CCGCCGCCGCCGCCGCCGCUC	Cleavage	cdna:novel chromosome:IWGSC1+popseq:3B:55639264:55640622:1 gene:TRAES3BF273300030CFD_g transcript:TRAES3BF273300030CFD_t1	1
tae-miR4993	Traes_6DL_1422A0481.2	1	-1	1	21	130	150	GAGCGGCGGCGGCGGCGGAGG	CCGCCGCCGCCGCCGCCGCUC	Cleavage	cdna:novel chromosome:IWGSC1+popseq:6D:119364053:119365918:1 gene:Traes_6DL_1422A0481 transcript:Traes_6DL_1422A0481.2	1
tae-miR4993	Traes_2BL_6E0B90C7E.4	1	-1	1	21	85	105	GAGCGGCGGCGGCGGCGGAGG	CCGCCGCCGCCGCCGCCGCUC	Cleavage	cdna:novel chromosome:IWGSC1+popseq:2B:342081701:342085418:1 gene:Traes_2BL_6E0B90C7E transcript:Traes_2BL_6E0B90C7E.4	1
tae-miR4993	Traes_2BL_14AB47DA7.1	1	-1	1	21	87	107	GAGCGGCGGCGGCGGCGGAGG	CCGCCGCCGCCGCCGCCGCUC	Cleavage	cdna:novel chromosome:IWGSC1+popseq:2B:328692368:328693730:1 gene:Traes_2BL_14AB47DA7 transcript:Traes_2BL_14AB47DA7.1	1
tae-miR4993	Traes_5DL_7029D827B.2	1	-1	1	21	330	350	GAGCGGCGGCGGCGGCGGAGG	UCGCCGCCGCCGCCGCCGCUC	Cleavage	cdna:novel chromosome:IWGSC1+popseq:5D:159929197:159935819:-1 gene:Traes_5DL_7029D827B transcript:Traes_5DL_7029D827B.2	1
tae-miR4993	Traes_5BL_3DABA2892.1	1	-1	1	21	139	159	GAGCGGCGGCGGCGGCGGAGG	UCGCCGCCGCCGCCGCCGCUC	Cleavage	cdna:novel scaffold:IWGSC1+popseq:IWGSC_CSS_5BL_scaff_10909279:3490:9807:1 gene:Traes_5BL_3DABA2892 transcript:Traes_5BL_3DABA2892.1	1
tae-miR4993	Traes_2BS_C41E04839.1	1	-1	1	21	51	71	GAGCGGCGGCGGCGGCGGAGG	CCGCCGCCGCCGCCGCCGCUC	Cleavage	cdna:novel scaffold:IWGSC1+popseq:IWGSC_CSS_2BS_scaff_5246608:9475:11846:-1 gene:Traes_2BS_C41E04839 transcript:Traes_2BS_C41E04839.1	1
tae-miR4993	Traes_5BS_C3B48D8CC.1	1	-1	1	21	220	240	GAGCGGCGGCGGCGGCGGAGG	CCUCCUCCGCCGCCGCCGCUC	Cleavage	cdna:novel chromosome:IWGSC1+popseq:5B:7458086:7459069:-1 gene:Traes_5BS_C3B48D8CC transcript:Traes_5BS_C3B48D8CC.1	1
tae-miR4993	Traes_3AS_F430E3873.1	1	-1	1	21	93	113	GAGCGGCGGCGGCGGCGGAGG	CCGCCGCCGCCGCCGCCGCUC	Cleavage	cdna:novel chromosome:IWGSC1+popseq:3A:16584942:16587149:1 gene:Traes_3AS_F430E3873 transcript:Traes_3AS_F430E3873.1	1
tae-miR4993	Traes_2AL_3808C9EC7.2	1	-1	1	21	84	104	GAGCGGCGGCGGCGGCGGAGG	CCGCCGCCGCCGCCGCCGCUC	Cleavage	cdna:novel chromosome:IWGSC1+popseq:2A:245973649:245977363:-1 gene:Traes_2AL_3808C9EC7 transcript:Traes_2AL_3808C9EC7.2	1
tae-miR4993	Traes_5BL_AA00F9B3E.2	1	-1	1	21	71	91	GAGCGGCGGCGGCGGCGGAGG	UCCCCGCCGCCGCCGCCGCUC	Cleavage	cdna:novel chromosome:IWGSC1+popseq:5B:211117770:211121452:1 gene:Traes_5BL_AA00F9B3E transcript:Traes_5BL_AA00F9B3E.2	1
tae-miR4993	Traes_1AS_18592F18F.1	1	-1	1	21	222	242	GAGCGGCGGCGGCGGCGGAGG	CCUCCGCGGCCGCCGCCGCUC	Cleavage	cdna:novel chromosome:IWGSC1+popseq:1A:142538399:142539144:-1 gene:Traes_1AS_18592F18F transcript:Traes_1AS_18592F18F.1	1
tae-miR4993	Traes_5DL_876F0FCBE.2	1	-1	1	21	76	96	GAGCGGCGGCGGCGGCGGAGG	CCGCCGCCGCCGCCGCCGCUC	Cleavage	cdna:novel chromosome:IWGSC1+popseq:5D:105458549:105460575:1 gene:Traes_5DL_876F0FCBE transcript:Traes_5DL_876F0FCBE.2	1
tae-miR4993	Traes_4BS_D5FACEFF91.1	1	-1	1	21	72	92	GAGCGGCGGCGGCGGCGGAGG	UCGCCGCCGCCGCCGCCGCUC	Cleavage	cdna:novel chromosome:IWGSC1+popseq:4B:147772036:147775191:1 gene:Traes_4BS_D5FACEFF91 transcript:Traes_4BS_D5FACEFF91.1	1
tae-miR4993	Traes_7DS_17693FCFD.2	1	-1	1	21	38	58	GAGCGGCGGCGGCGGCGGAGG	UCGCCGCCGCCGCCGCCGCUC	Cleavage	cdna:novel chromosome:IWGSC1+popseq:7D:5950159:5954120:1 gene:Traes_7DS_17693FCFD transcript:Traes_7DS_17693FCFD.2	1
tae-miR4993	Traes_5DL_DBCE03B4F.1	1	-1	1	21	71	91	GAGCGGCGGCGGCGGCGGAGG	CCGCCGCCGCCGCCGCCGCUC	Cleavage	cdna:novel chromosome:IWGSC1+popseq:5D:127094638:127095170:1 gene:Traes_5DL_DBCE03B4F transcript:Traes_5DL_DBCE03B4F.1	1
tae-miR4993	Traes_4BL_CDAA64740.1	1	-1	1	21	109	129	GAGCGGCGGCGGCGGCGGAGG	CCGCCGCCGCCGCCGCCGCUC	Cleavage	cdna:novel chromosome:IWGSC1+popseq:4B:300416405:300430922:-1 gene:Traes_4BL_CDAA64740 transcript:Traes_4BL_CDAA64740.1	1
tae-miR4993	Traes_6AS_626A3D38C.1	1	-1	1	21	162	182	GAGCGGCGGCGGCGGCGGAGG	UCGCCGCCGCCGCCGCCGCUC	Cleavage	cdna:novel chromosome:IWGSC1+popseq:6A:147756454:147758344:1 gene:Traes_6AS_626A3D38C transcript:Traes_6AS_626A3D38C.1	1
tae-miR4993	Traes_5BS_7F09D732D.1	1	-1	1	21	199	219	GAGCGGCGGCGGCGGCGGAGG	UCCCCGCCGCCGCCGCCGCUC	Cleavage	cdna:novel chromosome:IWGSC1+popseq:5B:22941164:22942277:1 gene:Traes_5BS_7F09D732D transcript:Traes_5BS_7F09D732D.1 description: Cysteine/Histidine-rich C1 domain family protein	1
tae-miR4993	Traes_1BS_B97B72C87.2	1	-1	1	21	12	32	GAGCGGCGGCGGCGGCGGAGG	CGGCCGCCGCCGCCGCCGCUC	Cleavage	cdna:novel chromosome:IWGSC1+popseq:1B:25975164:25979907:-1 gene:Traes_1BS_B97B72C87 transcript:Traes_1BS_B97B72C87.2	1
tae-miR4993	Traes_6AS_967D58FB4.1	1	-1	1	21	253	273	GAGCGGCGGCGGCGGCGGAGG	GAGCCGCCGCCGCCGCCGCUC	Cleavage	cdna:novel chromosome:IWGSC1+popseq:6A:33514025:33521824:-1 gene:Traes_6AS_967D58FB4 transcript:Traes_6AS_967D58FB4.1	1
tae-miR4993	Traes_1BL_693AAEFE5.1	1	-1	1	21	18	38	GAGCGGCGGCGGCGGCGGAGG	UCGCCGCCGCCGCCGCCGCUC	Cleavage	cdna:novel chromosome:IWGSC1+popseq:1B:182746585:182749155:1 gene:Traes_1BL_693AAEFE5 transcript:Traes_1BL_693AAEFE5.1	1
tae-miR4993	Traes_5DS_1443C593B1.2	1	-1	1	21	181	201	GAGCGGCGGCGGCGGCGGAGG	UCCCCGCCGCCGCCGCCGCUC	Cleavage	cdna:novel chromosome:IWGSC1+popseq:5D:30083905:30084726:-1 gene:Traes_5DS_1443C593B1 transcript:Traes_5DS_1443C593B1.2 description: Cysteine/Histidine-rich C1 domain family protein	1
tae-miR4993	TRAES3BF097000010CFD_t1	1	-1	1	21	47	67	GAGCGGCGGCGGCGGCGGAGG	GAGCCGCCGCCGCCGCCGCUC	Cleavage	cdna:novel chromosome:IWGSC1+popseq:3B:656293931:656304275:1 gene:TRAES3BF097000010CFD_g transcript:TRAES3BF097000010CFD_t1	1
tae-miR4993	Traes_2BL_E3309CCDA.1	1	-1	1	21	216	236	GAGCGGCGGCGGCGGCGGAGG	ACGCCGCCGCCGCCGCCGCUC	Cleavage	cdna:novel chromosome:IWGSC1+popseq:2B:265884662:265888958:-1 gene:Traes_2BL_E3309CCDA transcript:Traes_2BL_E3309CCDA.1	1
tae-miR4993	Traes_1BS_5482C0A74.1	1	-1	1	21	123	143	GAGCGGCGGCGGCGGCGGAGG	UCGCCGCCGCCGCCGCCGCUC	Cleavage	cdna:novel chromosome:IWGSC1+popseq:1B:12758589:12759536:-1 gene:Traes_1BS_5482C0A74 transcript:Traes_1BS_5482C0A74.1	2
tae-miR4993	Traes_4AS_F11702AE2.2	1	-1	1	21	159	179	GAGCGGCGGCGGCGGCGGAGG	CAGCCGCCGCCGCCGCCGCUC	Cleavage	cdna:novel chromosome:IWGSC1+popseq:4A:55083274:55089532:-1 gene:Traes_4AS_F11702AE2 transcript:Traes_4AS_F11702AE2.2	1
tae-miR4993	Traes_5BL_AEAB140B2.1	1	-1	1	21	276	296	GAGCGGCGGCGGCGGCGGAGG	GCGCCGCCGCCGCCGCCGCUC	Cleavage	cdna:novel chromosome:IWGSC1+popseq:5B:133290774:133293705:-1 gene:Traes_5BL_AEAB140B2 transcript:Traes_5BL_AEAB140B2.1	1
tae-miR4993	Traes_6AL_14C1A0B4D.2	1	-1	1	21	65	85	GAGCGGCGGCGGCGGCGGAGG	GCGCCGCCGCCGCCGCCGCUC	Cleavage	cdna:novel chromosome:IWGSC1+popseq:6A:186207699:186209332:1 gene:Traes_6AL_14C1A0B4D transcript:Traes_6AL_14C1A0B4D.2	1
tae-miR4993	Traes_2DS_D09901183.1	1	-1	1	21	125	145	GAGCGGCGGCGGCGGCGGAGG	GCGCCGCCGCCGCCGCCGCUC	Cleavage	cdna:novel chromosome:IWGSC1+popseq:2D:10365500:10368214:-1 gene:Traes_2DS_D09901183 transcript:Traes_2DS_D09901183.1	1
tae-miR5064	Traes_1BS_2C0997E92.1	1	-1	1	21	641	661	UGAAUUUGUCCAUAGCAUCAU	CCGAUGCUAUGGACAGGUUCA	Cleavage	cdna:novel chromosome:IWGSC1+popseq:1B:20953479:20954262:1 gene:Traes_1BS_2C0997E92 transcript:Traes_1BS_2C0997E92.1	2
tae-miR5064	Traes_1DS_F957D1B2C.1	1	-1	1	21	1047	1067	UGAAUUUGUCCAUAGCAUCAU	CCGAUGCUAUGGACAGGUUCA	Cleavage	cdna:novel scaffold:IWGSC1+popseq:IWGSC_CSS_1DS_scaff_1915667:696:1804:-1 gene:Traes_1DS_F957D1B2C transcript:Traes_1DS_F957D1B2C.1	1
tae-miR5064	Traes_1DS_F3DE3946F.1	1	-1	1	21	161	181	UGAAUUUGUCCAUAGCAUCAU	CCGAUGCUAUGGACAGGUUCA	Cleavage	cdna:novel scaffold:IWGSC1+popseq:IWGSC_CSS_1DS_scaff_1883052:1:1269:1 gene:Traes_1DS_F3DE3946F transcript:Traes_1DS_F3DE3946F.1	1
tae-miR5064	Traes_1AS_24BED23E7.1	1	-1	1	21	547	567	UGAAUUUGUCCAUAGCAUCAU	CCGAUGCUAUGGGCAAGUUCA	Cleavage	cdna:novel chromosome:IWGSC1+popseq:1A:10968842:10972558:1 gene:Traes_1AS_24BED23E7 transcript:Traes_1AS_24BED23E7.1	1
tae-miR5064	Traes_1AS_92A698B19.6	1	-1	1	21	1538	1558	UGAAUUUGUCCAUAGCAUCAU	CCGAUGCUAUGGACAGGUUCA	Cleavage	cdna:novel chromosome:IWGSC1+popseq:1A:7521306:7526994:-1 gene:Traes_1AS_92A698B19 transcript:Traes_1AS_92A698B19.6	1
tae-miR5161	Traes_7DS_54B17752F.1	1	-1	1	20	489	508	UUUGGAACAGAGGGAGUAUA	UAUACUCCCUCUGUUCUAGA	Cleavage	cdna:novel chromosome:IWGSC1+popseq:7D:4359902:4361590:1 gene:Traes_7DS_54B17752F transcript:Traes_7DS_54B17752F.1	1
tae-miR5161	Traes_3DS_65A9A46C4.2	1	-1	1	20	198	217	UUUGGAACAGAGGGAGUAUA	UGUACUCCCUUUGUUCCAAA	Cleavage	cdna:novel chromosome:IWGSC1+popseq:3D:18802490:18804557:1 gene:Traes_3DS_65A9A46C4 transcript:Traes_3DS_65A9A46C4.2	1
tae-miR5161	Traes_6BL_88E2FBDC9.1	1	-1	1	20	2426	2445	UUUGGAACAGAGGGAGUAUA	UCUACUCCCUCUGUUCCAAA	Cleavage	cdna:novel chromosome:IWGSC1+popseq:6B:52944851:52951278:-1 gene:Traes_6BL_88E2FBDC9 transcript:Traes_6BL_88E2FBDC9.1	1
tae-miR5161	Traes_6BL_D02A9B434.1	1	-1	1	20	554	573	UUUGGAACAGAGGGAGUAUA	GAUACUCUUUCUGUUCCAAA	Cleavage	cdna:novel chromosome:IWGSC1+popseq:6B:110639482:110640525:1 gene:Traes_6BL_D02A9B434 transcript:Traes_6BL_D02A9B434.1	1
tae-miR5161	Traes_1BL_60607591C.2	1	-1	1	20	2177	2196	UUUGGAACAGAGGGAGUAUA	AGUACUUCCUCUGUUCCAAA	Cleavage	cdna:novel chromosome:IWGSC1+popseq:1B:151268360:151274939:1 gene:Traes_1BL_60607591C transcript:Traes_1BL_60607591C.2	2
tae-miR5169b	Traes_4BS_23C17F5E9.1	1	-1	1	19	3462	3480	UUUGACCAAGUCUAGAAAA	UUUUAUAGACUUGGUCAAA	Cleavage	cdna:novel chromosome:IWGSC1+popseq:4B:155690457:155695699:1 gene:Traes_4BS_23C17F5E9 transcript:Traes_4BS_23C17F5E9.1	1
tae-miR5171	Traes_7AL_A2D163F33.1	1	-1	1	21	817	837	ACUUAUUUUGGGACGGAAGGA	UCUUUCUGUCCCAAAAUAAGU	Cleavage	cdna:novel scaffold:IWGSC1+popseq:IWGSC_CSS_7AL_scaff_4467289:558:1595:-1 gene:Traes_7AL_A2D163F33 transcript:Traes_7AL_A2D163F33.1	1
tae-miR5171	Traes_3DL_8DA1E6EE6.1	1	-1	1	21	414	434	ACUUAUUUUGGGACGGAAGGA	UCCCUCCGUCCCAAAAUAAGU	Cleavage	cdna:novel scaffold:IWGSC1+popseq:IWGSC_CSS_3DL_scaff_6869930:28:817:1 gene:Traes_3DL_8DA1E6EE6 transcript:Traes_3DL_8DA1E6EE6.1	1
tae-miR5171	Traes_1AS_41E7FE70A.1	1	-1	1	21	354	374	ACUUAUUUUGGGACGGAAGGA	UCCCUCCGUCCCAAAAUAAGU	Cleavage	cdna:novel scaffold:IWGSC1+popseq:IWGSC_CSS_1AS_scaff_2509244:1:814:1 gene:Traes_1AS_41E7FE70A transcript:Traes_1AS_41E7FE70A.1	1
tae-miR5171	Traes_3AL_1E04F9AA3.1	1	-1	1	21	33	53	ACUUAUUUUGGGACGGAAGGA	UCCCUCCGUCCCAAAAUAAGU	Cleavage	cdna:novel chromosome:IWGSC1+popseq:3A:141512210:141513031:1 gene:Traes_3AL_1E04F9AA3 transcript:Traes_3AL_1E04F9AA3.1	1
tae-miR5171	Traes_2DS_AC2665947.1	1	-1	1	21	498	518	ACUUAUUUUGGGACGGAAGGA	UCCCUCCGUCCCAAAAUAAGU	Cleavage	cdna:novel chromosome:IWGSC1+popseq:2D:106467813:106468714:1 gene:Traes_2DS_AC2665947 transcript:Traes_2DS_AC2665947.1	1
tae-miR5171	Traes_4DL_9294C72F2.1	1	-1	1	21	719	739	ACUUAUUUUGGGACGGAAGGA	UCCCUCCGUCCCAAAAUAAGU	Cleavage	cdna:novel chromosome:IWGSC1+popseq:4D:86566933:86571179:-1 gene:Traes_4DL_9294C72F2 transcript:Traes_4DL_9294C72F2.1	1
tae-miR5171	Traes_1AS_1DDA1FCAB.1	1	-1	1	21	213	233	ACUUAUUUUGGGACGGAAGGA	UCCCUCCGUCCCAAAAUAAGU	Cleavage	cdna:novel chromosome:IWGSC1+popseq:1A:8489844:8491194:-1 gene:Traes_1AS_1DDA1FCAB transcript:Traes_1AS_1DDA1FCAB.1	1
tae-miR5171	Traes_3AL_0CC239219.1	1	-1	1	21	538	558	ACUUAUUUUGGGACGGAAGGA	UCCCUCCGUCCCAAAAUAAGU	Cleavage	cdna:novel scaffold:IWGSC1+popseq:IWGSC_CSS_3AL_scaff_4235620:26:1838:-1 gene:Traes_3AL_0CC239219 transcript:Traes_3AL_0CC239219.1	1
tae-miR5171	Traes_3DS_FBEB65A89.1	1	-1	1	21	102	122	ACUUAUUUUGGGACGGAAGGA	UCCCUCCGUCCCAAAAUAAGU	Cleavage	cdna:novel scaffold:IWGSC1+popseq:IWGSC_CSS_3DS_scaff_1208194:1:1946:-1 gene:Traes_3DS_FBEB65A89 transcript:Traes_3DS_FBEB65A89.1	1
tae-miR5171	Traes_5AL_D4717382C.1	1	-1	1	21	219	239	ACUUAUUUUGGGACGGAAGGA	UCCCUCCGUCCCAAAAUAAGU	Cleavage	cdna:novel chromosome:IWGSC1+popseq:5A:71567550:71568954:-1 gene:Traes_5AL_D4717382C transcript:Traes_5AL_D4717382C.1 description: DNAJ heat shock N-terminal domain-containing protein	2
tae-miR5171	Traes_1DL_6776BA925.2	1	-1	1	21	1571	1591	ACUUAUUUUGGGACGGAAGGA	UCCCUCCGUCCCAAAAUAAGU	Cleavage	cdna:novel chromosome:IWGSC1+popseq:1D:27206464:27212001:1 gene:Traes_1DL_6776BA925 transcript:Traes_1DL_6776BA925.2	1
tae-miR5171	Traes_2AL_9E2B9DDED.1	1	-1	1	21	1396	1416	ACUUAUUUUGGGACGGAAGGA	UCCCUCCGUCCCAAAAUAAGU	Cleavage	cdna:novel scaffold:IWGSC1+popseq:IWGSC_CSS_2AL_scaff_4499235:819:3626:1 gene:Traes_2AL_9E2B9DDED transcript:Traes_2AL_9E2B9DDED.1	1
tae-miR5171	Traes_6DL_4BEB993D5.2	1	-1	1	21	137	157	ACUUAUUUUGGGACGGAAGGA	UCCCUCCGUCCCAAAAUAAGU	Cleavage	cdna:novel scaffold:IWGSC1+popseq:IWGSC_CSS_6DL_scaff_3256498:2015:5712:1 gene:Traes_6DL_4BEB993D5 transcript:Traes_6DL_4BEB993D5.2	1
tae-miR5171	Traes_2AL_81726A3C0.2	1	-1	1	21	1950	1970	ACUUAUUUUGGGACGGAAGGA	UCCAUCCGUCCCAAAAUAAGU	Cleavage	cdna:novel chromosome:IWGSC1+popseq:2A:250350616:250355108:-1 gene:Traes_2AL_81726A3C0 transcript:Traes_2AL_81726A3C0.2	1
tae-miR5171	Traes_2DL_1F24E4FF8.1	1	-1	1	21	1846	1866	ACUUAUUUUGGGACGGAAGGA	UCCCUCCGUCCCAAAAUAAGU	Cleavage	cdna:novel scaffold:IWGSC1+popseq:IWGSC_CSS_2DL_scaff_9857106:3841:6967:1 gene:Traes_2DL_1F24E4FF8 transcript:Traes_2DL_1F24E4FF8.1	1
tae-miR5171	Traes_6BL_81B30CFDA.2	1	-1	1	21	459	479	ACUUAUUUUGGGACGGAAGGA	UCCCUCCGUCCCAAAAUAAGU	Cleavage	cdna:novel chromosome:IWGSC1+popseq:6B:113540343:113543237:1 gene:Traes_6BL_81B30CFDA transcript:Traes_6BL_81B30CFDA.2	1
tae-miR5171	Traes_4DS_717A43204.1	1	-1	1	21	2425	2445	ACUUAUUUUGGGACGGAAGGA	UCCCUCCGUCCCAAAAUAAGU	Cleavage	cdna:novel chromosome:IWGSC1+popseq:4D:68630846:68633311:-1 gene:Traes_4DS_717A43204 transcript:Traes_4DS_717A43204.1 description: receptor-like kinase in in flowers 3	1
tae-miR5171	Traes_4DL_905A85957.3	1	-1	1	21	1242	1262	ACUUAUUUUGGGACGGAAGGA	UCCCUCCGUCCCAAAAUAAGU	Cleavage	cdna:novel scaffold:IWGSC1+popseq:IWGSC_CSS_4DL_scaff_14321872:1389:5180:-1 gene:Traes_4DL_905A85957 transcript:Traes_4DL_905A85957.3	1
tae-miR5171	Traes_3AS_F781ED536.1	1	-1	1	21	2378	2398	ACUUAUUUUGGGACGGAAGGA	UCCCUCCGUCCCAAAAUAAGU	Cleavage	cdna:novel chromosome:IWGSC1+popseq:3A:13013772:13016364:1 gene:Traes_3AS_F781ED536 transcript:Traes_3AS_F781ED536.1	1
tae-miR5171	Traes_1DS_A8D27A55B.2	1	-1	1	21	1645	1665	ACUUAUUUUGGGACGGAAGGA	UCCCUCCGUCCCAAAAUAAGU	Cleavage	cdna:novel chromosome:IWGSC1+popseq:1D:12660908:12664749:1 gene:Traes_1DS_A8D27A55B transcript:Traes_1DS_A8D27A55B.2	1
tae-miR5171	Traes_4BL_2DC69E686.2	1	-1	1	21	1320	1340	ACUUAUUUUGGGACGGAAGGA	UCCCUCCGUCCCAAAAUAAGU	Cleavage	cdna:novel chromosome:IWGSC1+popseq:4B:249958371:249961946:1 gene:Traes_4BL_2DC69E686 transcript:Traes_4BL_2DC69E686.2	1
tae-miR5171	Traes_6AL_E308E6BC8.1	1	-1	1	21	1422	1442	ACUUAUUUUGGGACGGAAGGA	UCCCUCCGUCCCAAAAUAAGU	Cleavage	cdna:novel scaffold:IWGSC1+popseq:IWGSC_CSS_6AL_scaff_5781288:9668:15091:-1 gene:Traes_6AL_E308E6BC8 transcript:Traes_6AL_E308E6BC8.1	1
tae-miR5171	Traes_4BS_8A5DAED26.2	1	-1	1	21	3211	3231	ACUUAUUUUGGGACGGAAGGA	UCCCUCCGUCCCAAAAUAAGU	Cleavage	cdna:novel chromosome:IWGSC1+popseq:4B:107941434:107947828:-1 gene:Traes_4BS_8A5DAED26 transcript:Traes_4BS_8A5DAED26.2	1
tae-miR5171	Traes_4AL_2A5DEA0BB.1	1	-1	1	21	1321	1341	ACUUAUUUUGGGACGGAAGGA	UUCCUCCGUCCCAAAAUAAGU	Cleavage	cdna:novel chromosome:IWGSC1+popseq:4A:129347151:129350476:-1 gene:Traes_4AL_2A5DEA0BB transcript:Traes_4AL_2A5DEA0BB.1	1
tae-miR5171	Traes_5AS_98B9EF5B2.1	1	-1	1	21	379	399	ACUUAUUUUGGGACGGAAGGA	CCCCUCCGUCCCAAAAUAAGU	Cleavage	cdna:novel scaffold:IWGSC1+popseq:IWGSC_CSS_5AS_scaff_1427756:892:2630:-1 gene:Traes_5AS_98B9EF5B2 transcript:Traes_5AS_98B9EF5B2.1	1
tae-miR5174a	Traes_2BL_07AD14DF5.2	1	-1	1	21	1057	1077	CUCCGUUCCAAAAUAGAUGAC	GUCAUUUAUUUUGGGACGGAG	Cleavage	cdna:novel chromosome:IWGSC1+popseq:2B:330427274:330432007:-1 gene:Traes_2BL_07AD14DF5 transcript:Traes_2BL_07AD14DF5.2 description: Protein of unknown function (DUF1637)	1
tae-miR5174a	Traes_7AS_C24C1C15A.1	1	-1	1	21	280	300	CUCCGUUCCAAAAUAGAUGAC	GUCAUCCAUUUUGGAACGGAG	Cleavage	cdna:novel scaffold:IWGSC1+popseq:IWGSC_CSS_7AS_scaff_4175995:3201:3896:-1 gene:Traes_7AS_C24C1C15A transcript:Traes_7AS_C24C1C15A.1	1
tae-miR5174a	Traes_2AS_70A738C1B.2	1	-1	1	21	1117	1137	CUCCGUUCCAAAAUAGAUGAC	GUCAUCAAUUUUGGAACGGAG	Cleavage	cdna:novel chromosome:IWGSC1+popseq:2A:119261716:119269047:1 gene:Traes_2AS_70A738C1B transcript:Traes_2AS_70A738C1B.2	1
tae-miR5174a	Traes_4BL_165838228.1	1	-1	1	21	226	246	CUCCGUUCCAAAAUAGAUGAC	GACAUUUAUUUUGGGACGGAG	Cleavage	cdna:novel scaffold:IWGSC1+popseq:IWGSC_CSS_4BL_scaff_5194750:1:388:1 gene:Traes_4BL_165838228 transcript:Traes_4BL_165838228.1	1
tae-miR5174a	Traes_4BL_415F0F7C7.2	1	-1	1	21	3023	3043	CUCCGUUCCAAAAUAGAUGAC	GGCAUUUAUUUUGGGACGGAG	Cleavage	cdna:novel chromosome:IWGSC1+popseq:4B:301221013:301226012:-1 gene:Traes_4BL_415F0F7C7 transcript:Traes_4BL_415F0F7C7.2	1
tae-miR5174a	Traes_7BL_F27D01730.1	1	-1	1	21	678	698	CUCCGUUCCAAAAUAGAUGAC	GACACCUAUUUUGGAACGGAG	Cleavage	cdna:novel scaffold:IWGSC1+popseq:IWGSC_CSS_7BL_scaff_6741983:44:1479:-1 gene:Traes_7BL_F27D01730 transcript:Traes_7BL_F27D01730.1	1
tae-miR5183	Traes_1DL_AF10DFC9A.2	1	-1	1	21	1445	1465	UAUUUGGACAAAUUUAAGACA	UGUCUUAAAUUUGUCUAAGUA	Cleavage	cdna:novel chromosome:IWGSC1+popseq:1D:57282677:57287462:-1 gene:Traes_1DL_AF10DFC9A transcript:Traes_1DL_AF10DFC9A.2	1
tae-miR5183	Traes_3AS_47780354D.2	1	-1	1	21	3094	3114	UAUUUGGACAAAUUUAAGACA	UGUCUUAGAUUUGUCUAAAUA	Cleavage	cdna:novel chromosome:IWGSC1+popseq:3A:2800030:2808135:-1 gene:Traes_3AS_47780354D transcript:Traes_3AS_47780354D.2	1
tae-miR5203	Traes_6BL_F8C4F363B.1	1	-1	1	21	5308	5328	ACUUAUUAUGGAUCGGAGGGA	UCCCUCCGAUCCAUAAUAAGA	Cleavage	cdna:novel scaffold:IWGSC1+popseq:IWGSC_CSS_6BL_scaff_4398154:301:7967:-1 gene:Traes_6BL_F8C4F363B transcript:Traes_6BL_F8C4F363B.1	1
tae-miR5203	Traes_3AS_A1E0C9C9C.1	1	-1	1	21	658	678	ACUUAUUAUGGAUCGGAGGGA	UCUCUCCGGUCCAUAAUAAGU	Cleavage	cdna:novel scaffold:IWGSC1+popseq:IWGSC_CSS_3AS_scaff_3439335:2980:4619:-1 gene:Traes_3AS_A1E0C9C9C transcript:Traes_3AS_A1E0C9C9C.1	1
tae-miR5203	Traes_6BL_C8ED6D1AF.2	1	-1	1	21	1537	1557	ACUUAUUAUGGAUCGGAGGGA	UCCCUGCGAUCCAUAAUAAGU	Cleavage	cdna:novel chromosome:IWGSC1+popseq:6B:203301669:203305312:1 gene:Traes_6BL_C8ED6D1AF transcript:Traes_6BL_C8ED6D1AF.2	1
tae-miR5203	Traes_1BL_0720AD5F5.1	1	-1	1	21	2418	2438	ACUUAUUAUGGAUCGGAGGGA	CCCCUCCAAUCCAUAAUAAGU	Cleavage	cdna:novel chromosome:IWGSC1+popseq:1B:39437247:39443289:1 gene:Traes_1BL_0720AD5F5 transcript:Traes_1BL_0720AD5F5.1	1
tae-miR5234	Traes_7BL_F702A0F7D.2	1	-1	1	19	460	478	UUUUGUUGGAUGGCAGAAG	CUUCUGCCAUCCAGCAAAG	Cleavage	cdna:novel chromosome:IWGSC1+popseq:7B:201723193:201726446:1 gene:Traes_7BL_F702A0F7D transcript:Traes_7BL_F702A0F7D.2	1
tae-miR5234	Traes_7DL_6AC3E4622.2	1	-1	1	19	436	454	UUUUGUUGGAUGGCAGAAG	CUUCUGCCAUCCAGCAAAG	Cleavage	cdna:novel chromosome:IWGSC1+popseq:7D:203261743:203265119:-1 gene:Traes_7DL_6AC3E4622 transcript:Traes_7DL_6AC3E4622.2 description: Eukaryotic initiation factor 4A	1
tae-miR5234	Traes_7AL_A761447C9.2	1	-1	1	19	873	891	UUUUGUUGGAUGGCAGAAG	CUUCUGCCAUCCAGCAAAG	Cleavage	cdna:novel chromosome:IWGSC1+popseq:7A:139330372:139333245:-1 gene:Traes_7AL_A761447C9 transcript:Traes_7AL_A761447C9.2	1
tae-miR529	Traes_4AL_B0395ACE3.1	1	-1	1	21	1424	1444	AGAAGAGAGAGAUCACUGCUG	CUGGAGUGAUCUCUCUCUUCU	Cleavage	cdna:novel chromosome:IWGSC1+popseq:4A:146446138:146448081:-1 gene:Traes_4AL_B0395ACE3 transcript:Traes_4AL_B0395ACE3.1	1
tae-miR529	Traes_4DS_1FDE78C1A.4	1	-1	1	21	2731	2751	AGAAGAGAGAGAUCACUGCUG	CUGGAGUGAUCUCUCUCUUCU	Cleavage	cdna:novel chromosome:IWGSC1+popseq:4D:294811:298437:-1 gene:Traes_4DS_1FDE78C1A transcript:Traes_4DS_1FDE78C1A.4	1
tae-miR5298	Traes_7DS_23781E457.1	1	-1	1	24	2344	2367	AGGAUGAUGAUGAUGAAGAUGAAG	CAUCAUCUUCGUCAUCAUCAUCUU	Cleavage	cdna:novel scaffold:IWGSC1+popseq:IWGSC_CSS_7DS_scaff_3962320:1:4799:1 gene:Traes_7DS_23781E457 transcript:Traes_7DS_23781E457.1	1
tae-miR5298	Traes_2BS_E4D5800DD.2	1	-1	1	24	591	614	AGGAUGAUGAUGAUGAAGAUGAAG	CAUCAUCAUCAUCAUCAUCAUCCU	Cleavage	cdna:novel chromosome:IWGSC1+popseq:2B:130939922:130941088:1 gene:Traes_2BS_E4D5800DD transcript:Traes_2BS_E4D5800DD.2	6
tae-miR5298	Traes_2BS_E4D5800DD.2	1	-1	1	24	615	638	AGGAUGAUGAUGAUGAAGAUGAAG	UAUCGUCGUCAUCAUCAUCAUCCU	Cleavage	cdna:novel chromosome:IWGSC1+popseq:2B:130939922:130941088:1 gene:Traes_2BS_E4D5800DD transcript:Traes_2BS_E4D5800DD.2	6
tae-miR5298	Traes_2BS_E4D5800DD.2	1	-1	1	24	639	662	AGGAUGAUGAUGAUGAAGAUGAAG	UAUCGUCGUCAUCAUCAUCAUCCU	Cleavage	cdna:novel chromosome:IWGSC1+popseq:2B:130939922:130941088:1 gene:Traes_2BS_E4D5800DD transcript:Traes_2BS_E4D5800DD.2	6
tae-miR5298	Traes_6DL_802698E58.1	1	-1	1	24	2754	2777	AGGAUGAUGAUGAUGAAGAUGAAG	CCUCCUCCUCAUCAUCAUCAUCCU	Cleavage	cdna:novel chromosome:IWGSC1+popseq:6D:99993727:99999107:1 gene:Traes_6DL_802698E58 transcript:Traes_6DL_802698E58.1	1
tae-miR5338	Traes_7DL_5792A6A86.2	1	-1	1	22	1327	1348	UGAAGCUUCAGUUGAUUGCUAU	UAAGCAAUUAACUGAAGUUUCA	Cleavage	cdna:novel chromosome:IWGSC1+popseq:7D:88521215:88523973:-1 gene:Traes_7DL_5792A6A86 transcript:Traes_7DL_5792A6A86.2	1
tae-miR5523	Traes_2DL_99DF2FB2F.1	1	-1	1	22	116	137	UGGGGAGGAACAUAUUUACUAG	CUAGUGAAUAUGUUCCUCCCCG	Cleavage	cdna:pseudogene chromosome:IWGSC1+popseq:2D:125240814:125241137:-1 gene:Traes_2DL_99DF2FB2F transcript:Traes_2DL_99DF2FB2F.1	1
tae-miR5523	Traes_4DL_B235AC2B5.1	1	-1	1	22	116	137	UGGGGAGGAACAUAUUUACUAG	CUAGUACAUAUGUUCCUCCCCA	Cleavage	cdna:pseudogene scaffold:IWGSC1+popseq:IWGSC_CSS_4DL_scaff_14328285:8192:8890:1 gene:Traes_4DL_B235AC2B5 transcript:Traes_4DL_B235AC2B5.1	1
tae-miR5564	Traes_3B_279246A7F.1	1	-1	1	20	617	636	GCAAUUCGUCGAACACCUUG	UGAGGUGUUCGAUGAAUUGC	Cleavage	cdna:novel scaffold:IWGSC1+popseq:IWGSC_CSS_3B_scaff_10545392:550:5360:-1 gene:Traes_3B_279246A7F transcript:Traes_3B_279246A7F.1	1
tae-miR5564	TRAES3BF095600010CFD_t1	1	-1	1	20	531	550	GCAAUUCGUCGAACACCUUG	UGAGGUGUUCGAUGAAUUGC	Cleavage	cdna:novel chromosome:IWGSC1+popseq:3B:663859813:663864232:1 gene:TRAES3BF095600010CFD_g transcript:TRAES3BF095600010CFD_t1	1
tae-miR5564	TRAES3BF094600020CFD_t1	1	-1	1	20	531	550	GCAAUUCGUCGAACACCUUG	UGAGGUGUUCGAUGAAUUGC	Cleavage	cdna:novel chromosome:IWGSC1+popseq:3B:662564053:662568472:-1 gene:TRAES3BF094600020CFD_g transcript:TRAES3BF094600020CFD_t1	1
tae-miR5564	TRAES3BF105800120CFD_t1	1	-1	1	20	531	550	GCAAUUCGUCGAACACCUUG	UGAGGUGUUCGAUGAAUUGC	Cleavage	cdna:novel chromosome:IWGSC1+popseq:3B:372645204:372649623:1 gene:TRAES3BF105800120CFD_g transcript:TRAES3BF105800120CFD_t1	1
tae-miR5564	Traes_3AL_DBC8BFDAA.1	1	-1	1	20	45	64	GCAAUUCGUCGAACACCUUG	UGAGGUGUUCGAUGAAUUGC	Cleavage	cdna:novel scaffold:IWGSC1+popseq:IWGSC_CSS_3AL_scaff_4452589:317:4466:-1 gene:Traes_3AL_DBC8BFDAA transcript:Traes_3AL_DBC8BFDAA.1 description: GPI transamidase component PIG-S-related	1
tae-miR5564	Traes_1AL_7949994C7.1	1	-1	1	20	542	561	GCAAUUCGUCGAACACCUUG	GAAGGUGUUUGAUGAAUUGC	Cleavage	cdna:novel scaffold:IWGSC1+popseq:IWGSC_CSS_1AL_scaff_3908733:5029:6920:1 gene:Traes_1AL_7949994C7 transcript:Traes_1AL_7949994C7.1	1
tae-miR5564	Traes_4DS_E6EBB0A02.2	1	-1	1	20	472	491	GCAAUUCGUCGAACACCUUG	GAGGGUGUUCGACGAGUUGC	Cleavage	cdna:novel chromosome:IWGSC1+popseq:4D:3863497:3865322:1 gene:Traes_4DS_E6EBB0A02 transcript:Traes_4DS_E6EBB0A02.2	2
tae-miR5564	Traes_4AL_AA326BB25.1	1	-1	1	20	454	473	GCAAUUCGUCGAACACCUUG	GAGGGUGUUCGACGAGUUGC	Cleavage	cdna:novel chromosome:IWGSC1+popseq:4A:146046942:146048679:-1 gene:Traes_4AL_AA326BB25 transcript:Traes_4AL_AA326BB25.1	2
tae-miR5564	Traes_4BS_E26DE403E.3	1	-1	1	20	450	469	GCAAUUCGUCGAACACCUUG	GAGGGUGUUCGACGAGUUGC	Cleavage	cdna:novel chromosome:IWGSC1+popseq:4B:183451106:183452586:-1 gene:Traes_4BS_E26DE403E transcript:Traes_4BS_E26DE403E.3	2
tae-miR5568d	Traes_2BL_9AF083258.2	1	-1	1	21	2307	2327	AUCUUAUAUUUUGGAAUGGAG	CUCCAUUCCAAAAUAUAAGAC	Cleavage	cdna:novel scaffold:IWGSC1+popseq:IWGSC_CSS_2BL_scaff_8036914:6:6243:1 gene:Traes_2BL_9AF083258 transcript:Traes_2BL_9AF083258.2	1
tae-miR5568e	Traes_2DL_568082CD4.1	1	-1	1	21	532	552	AGAACAUCUUAUAAUUUGGAA	UUCUAAAUUAUAAGAUGUUUU	Cleavage	cdna:novel chromosome:IWGSC1+popseq:2D:81607708:81610184:1 gene:Traes_2DL_568082CD4 transcript:Traes_2DL_568082CD4.1	1
tae-miR5783	Traes_5DS_CC88A09DA.2	1	-1	1	22	139	160	GAGGGCGACGGGGAGGACGCGC	CUUCGUCUUCCCCGUCGCUCUC	Cleavage	cdna:novel scaffold:IWGSC1+popseq:IWGSC_CSS_5DS_scaff_2749558:3125:12232:-1 gene:Traes_5DS_CC88A09DA transcript:Traes_5DS_CC88A09DA.2	1
tae-miR5783	Traes_2AL_2A0CFEF95.2	1	-1	1	22	101	122	GAGGGCGACGGGGAGGACGCGC	UUUCGUCCUCCUCGUCGUCCUC	Cleavage	cdna:novel chromosome:IWGSC1+popseq:2A:91965580:91973909:1 gene:Traes_2AL_2A0CFEF95 transcript:Traes_2AL_2A0CFEF95.2 description: Smg-4/UPF3 family protein	1
tae-miR5783	Traes_1AL_A66798759.1	1	-1	1	22	650	671	GAGGGCGACGGGGAGGACGCGC	CCUCGUCCUCCUCGUCGUCCUC	Cleavage	cdna:novel scaffold:IWGSC1+popseq:IWGSC_CSS_1AL_scaff_3963728:1188:2441:-1 gene:Traes_1AL_A66798759 transcript:Traes_1AL_A66798759.1	1
tae-miR5783	Traes_1DL_61C1C0947.1	1	-1	1	22	464	485	GAGGGCGACGGGGAGGACGCGC	CCUCGUCCUCCUCGUCGUCCUC	Cleavage	cdna:novel scaffold:IWGSC1+popseq:IWGSC_CSS_1DL_scaff_2284818:4155:5190:1 gene:Traes_1DL_61C1C0947 transcript:Traes_1DL_61C1C0947.1	1
tae-miR5783	Traes_3AL_A379BDDC5.1	1	-1	1	22	109	130	GAGGGCGACGGGGAGGACGCGC	GGACGUCCUCUCCGUCGCCUUC	Cleavage	cdna:novel chromosome:IWGSC1+popseq:3A:128377363:128379069:-1 gene:Traes_3AL_A379BDDC5 transcript:Traes_3AL_A379BDDC5.1	1
tae-miR5783	TRAES3BF007900030CFD_t1	1	-1	1	22	348	369	GAGGGCGACGGGGAGGACGCGC	GGACGUCCUCUCCGUCGCCUUC	Cleavage	cdna:novel chromosome:IWGSC1+popseq:3B:473734374:473736019:-1 gene:TRAES3BF007900030CFD_g transcript:TRAES3BF007900030CFD_t1	1
tae-miR5809	Traes_5AS_D9981FDDF.2	1	-1	1	20	61	80	UCGUCGCCGGCGAACCCAGC	GCCGGGUUCGCCGGCGACGA	Cleavage	cdna:novel scaffold:IWGSC1+popseq:IWGSC_CSS_5AS_scaff_1548655:2330:3641:-1 gene:Traes_5AS_D9981FDDF transcript:Traes_5AS_D9981FDDF.2	1
tae-miR5809	Traes_5DS_54E3C6084.2	1	-1	1	20	61	80	UCGUCGCCGGCGAACCCAGC	GCCGGGUUCGCCGGCGACGA	Cleavage	cdna:novel chromosome:IWGSC1+popseq:5D:3226857:3228300:-1 gene:Traes_5DS_54E3C6084 transcript:Traes_5DS_54E3C6084.2	1
tae-miR5809	TRAES3BF019000090CFD_t1	1	-1	1	20	58	77	UCGUCGCCGGCGAACCCAGC	GCGGGGUUCGCCGGCGACGA	Cleavage	cdna:novel chromosome:IWGSC1+popseq:3B:628958846:628960186:1 gene:TRAES3BF019000090CFD_g transcript:TRAES3BF019000090CFD_t1	1
tae-miR5809	Traes_4DS_F21151790.1	1	-1	1	20	61	80	UCGUCGCCGGCGAACCCAGC	GCUGGUUUCGCCGGCGACGA	Cleavage	cdna:novel scaffold:IWGSC1+popseq:IWGSC_CSS_4DS_scaff_193539:1:370:-1 gene:Traes_4DS_F21151790 transcript:Traes_4DS_F21151790.1	1
tae-miR5833	Traes_6AL_FB41DAA2A.1	1	-1	1	21	1992	2012	UCCUCCUCGGGCUCCUCCGGC	CCUGGAGGAGCUCGAGGAGGA	Cleavage	cdna:novel chromosome:IWGSC1+popseq:6A:113777148:113779881:-1 gene:Traes_6AL_FB41DAA2A transcript:Traes_6AL_FB41DAA2A.1	1
tae-miR5833	Traes_6DL_351D2E582.1	1	-1	1	21	1953	1973	UCCUCCUCGGGCUCCUCCGGC	CCUGGAGGAGCUCGAGGAGGA	Cleavage	cdna:novel chromosome:IWGSC1+popseq:6D:34031638:34034366:-1 gene:Traes_6DL_351D2E582 transcript:Traes_6DL_351D2E582.1	1
tae-miR5833	Traes_4AS_18663793B.1	1	-1	1	21	756	776	UCCUCCUCGGGCUCCUCCGGC	CUGGGAGGAGCCCGAGGAGGA	Cleavage	cdna:novel chromosome:IWGSC1+popseq:4A:55580246:55581585:-1 gene:Traes_4AS_18663793B transcript:Traes_4AS_18663793B.1	1
tae-miR5833	Traes_4BL_762F09E09.1	1	-1	1	21	616	636	UCCUCCUCGGGCUCCUCCGGC	CUGGGAGGAGCCCGAGGAGGA	Cleavage	cdna:novel scaffold:IWGSC1+popseq:IWGSC_CSS_4BL_scaff_7039694:13:1165:1 gene:Traes_4BL_762F09E09 transcript:Traes_4BL_762F09E09.1	1
tae-miR5833	Traes_4DL_535CDAE7F.1	1	-1	1	21	858	878	UCCUCCUCGGGCUCCUCCGGC	GACCGAGGAGCCCGAGGAGGA	Cleavage	cdna:novel chromosome:IWGSC1+popseq:4D:113335809:113337526:1 gene:Traes_4DL_535CDAE7F transcript:Traes_4DL_535CDAE7F.1	1
tae-miR6111	Traes_4BS_57C731C4D.2	1	-1	1	21	1017	1037	CCUUUAUGUCACGAUGAAUGA	UUCUUCAUCGUGACAUAAAGG	Cleavage	cdna:novel chromosome:IWGSC1+popseq:4B:223512695:223520168:-1 gene:Traes_4BS_57C731C4D transcript:Traes_4BS_57C731C4D.2	1
tae-miR6164	Traes_6BS_F96BE8280.1	1	-1	1	21	782	802	GUCAAUUAAUUUGAAACGGAG	CUCCGAUUCAAAUUAAUUGAC	Cleavage	cdna:novel scaffold:IWGSC1+popseq:IWGSC_CSS_6BS_scaff_2956244:1483:2582:-1 gene:Traes_6BS_F96BE8280 transcript:Traes_6BS_F96BE8280.1	1
tae-miR6181	Traes_6DL_2C4C7176F.2	1	-1	1	23	1653	1675	UGCUCUUCAUGGACUGCGGCGCG	GUCCCCGGAGUCCAUGAAGAGCA	Cleavage	cdna:novel chromosome:IWGSC1+popseq:6D:167913440:167916426:-1 gene:Traes_6DL_2C4C7176F transcript:Traes_6DL_2C4C7176F.2	1
tae-miR6182	TRAES3BF029100010CFD_t1	1	-1	1	22	317	338	UGAGUGUGUGAUGGAUGGCUUU	UCAGCCAUUCAUCACAUACUCA	Cleavage	cdna:novel chromosome:IWGSC1+popseq:3B:514556362:514558384:-1 gene:TRAES3BF029100010CFD_g transcript:TRAES3BF029100010CFD_t1	1
tae-miR6182	Traes_3AL_463ABD4BF.1	1	-1	1	22	218	239	UGAGUGUGUGAUGGAUGGCUUU	UCAGCCAUUCAUCACAUACUCA	Cleavage	cdna:novel chromosome:IWGSC1+popseq:3A:153940139:153942193:1 gene:Traes_3AL_463ABD4BF transcript:Traes_3AL_463ABD4BF.1	1
tae-miR6191a	Traes_6BL_304092BEE.1	1	-1	1	20	61	80	UAGAUUUGUCUAGAUAUGGA	UUCGUAUCUAGACAAAUCUA	Cleavage	cdna:novel scaffold:IWGSC1+popseq:IWGSC_CSS_6BL_scaff_4259887:4187:8138:-1 gene:Traes_6BL_304092BEE transcript:Traes_6BL_304092BEE.1	1
tae-miR6191a	Traes_5AL_6946D4AF8.3	1	-1	1	20	2119	2138	UAGAUUUGUCUAGAUAUGGA	UUCAUAUCUAGACAAAUUUA	Cleavage	cdna:novel chromosome:IWGSC1+popseq:5A:120634751:120638603:-1 gene:Traes_5AL_6946D4AF8 transcript:Traes_5AL_6946D4AF8.3	1
tae-miR6192	Traes_4AL_017BD682A.1	1	-1	1	22	36	57	GAGGAGAGGAAGGAGGGGAUCU	GGCUCUCCUCCUUCCUCUCCUU	Cleavage	cdna:novel scaffold:IWGSC1+popseq:IWGSC_CSS_4AL_scaff_7079361:14848:16931:1 gene:Traes_4AL_017BD682A transcript:Traes_4AL_017BD682A.1	1
tae-miR6192	Traes_5BL_BA0980957.1	1	-1	1	22	2829	2850	GAGGAGAGGAAGGAGGGGAUCU	UCGUUCCUUCCUUCCUCUCCUC	Cleavage	cdna:novel chromosome:IWGSC1+popseq:5B:63249995:63252974:-1 gene:Traes_5BL_BA0980957 transcript:Traes_5BL_BA0980957.1	1
tae-miR6192	Traes_5DL_81D898FB7.3	1	-1	1	22	587	608	GAGGAGAGGAAGGAGGGGAUCU	ACCUCCCCUCCUUCUUUUCCUC	Cleavage	cdna:novel scaffold:IWGSC1+popseq:IWGSC_CSS_5DL_scaff_4562797:6872:10298:1 gene:Traes_5DL_81D898FB7 transcript:Traes_5DL_81D898FB7.3	1
tae-miR6192	Traes_3AS_27B1D22DD.1	1	-1	1	22	871	892	GAGGAGAGGAAGGAGGGGAUCU	UUCUCUCCUCCUUCCUCUUCUC	Cleavage	cdna:novel scaffold:IWGSC1+popseq:IWGSC_CSS_3AS_scaff_628810:464:3423:-1 gene:Traes_3AS_27B1D22DD transcript:Traes_3AS_27B1D22DD.1	3
tae-miR6192	Traes_1AS_214352043.1	1	-1	1	22	100	121	GAGGAGAGGAAGGAGGGGAUCU	UUCUCCCCUCUUUCUUCUCCUC	Cleavage	cdna:novel scaffold:IWGSC1+popseq:IWGSC_CSS_1AS_scaff_3252620:164:2361:-1 gene:Traes_1AS_214352043 transcript:Traes_1AS_214352043.1	1
tae-miR6192	TRAES3BF046300220CFD_t1	1	-1	1	22	104	125	GAGGAGAGGAAGGAGGGGAUCU	ACCUCACCUCCUUCCUCUCCUC	Cleavage	cdna:pseudogene chromosome:IWGSC1+popseq:3B:506746656:506759557:1 gene:TRAES3BF046300220CFD_g transcript:TRAES3BF046300220CFD_t1	1
tae-miR6204	Traes_3DL_96D110879.2	1	-1	1	22	1727	1748	AGGAGAAUAAUUAGAGCUGUGA	CUGCAACUCUAAUUAUUCUCCU	Cleavage	cdna:novel chromosome:IWGSC1+popseq:3D:22676545:22681713:1 gene:Traes_3DL_96D110879 transcript:Traes_3DL_96D110879.2	1
tae-miR6214	Traes_4AS_7018A6800.1	1	-1	1	20	93	112	CGACGACGACGAGCACGACA	UGUCGUCCUCGUCGUCGUCG	Cleavage	cdna:novel chromosome:IWGSC1+popseq:4A:29401915:29407736:1 gene:Traes_4AS_7018A6800 transcript:Traes_4AS_7018A6800.1 description: Radical SAM superfamily protein	1
tae-miR6214	Traes_7DL_7D4AD2BC2.1	1	-1	1	20	915	934	CGACGACGACGAGCACGACA	AGUGGUGCUCGUCGUCGUCG	Cleavage	cdna:novel chromosome:IWGSC1+popseq:7D:215664921:215670626:-1 gene:Traes_7DL_7D4AD2BC2 transcript:Traes_7DL_7D4AD2BC2.1	1
tae-miR6214	Traes_6DL_A913B5D8A1.1	1	-1	1	20	2	21	CGACGACGACGAGCACGACA	CGUCGUACUCGUCGUCGUCG	Cleavage	cdna:novel chromosome:IWGSC1+popseq:6D:159958125:159958686:-1 gene:Traes_6DL_A913B5D8A1 transcript:Traes_6DL_A913B5D8A1.1	1
tae-miR6214	Traes_6DL_1EAC290E0.1	1	-1	1	20	480	499	CGACGACGACGAGCACGACA	CGUCGUACUCGUCGUCGUCG	Cleavage	cdna:novel scaffold:IWGSC1+popseq:IWGSC_CSS_6DL_scaff_3210175:1189:1688:1 gene:Traes_6DL_1EAC290E0 transcript:Traes_6DL_1EAC290E0.1	1
tae-miR6224a	Traes_7DS_1797D4951.1	1	-1	1	21	424	444	CUUAUAUUAUAGGACGGAGGG	CCCUUCGUCCUAUAAUGUAAG	Cleavage	cdna:novel scaffold:IWGSC1+popseq:IWGSC_CSS_7DS_scaff_3967157:1:711:1 gene:Traes_7DS_1797D4951 transcript:Traes_7DS_1797D4951.1	1
tae-miR6224a	Traes_3AL_20BAF937E.2	1	-1	1	21	701	721	CUUAUAUUAUAGGACGGAGGG	CCCUUCGUCCUGUAAUAUAAG	Cleavage	cdna:novel scaffold:IWGSC1+popseq:IWGSC_CSS_3AL_scaff_4230737:1:2392:1 gene:Traes_3AL_20BAF937E transcript:Traes_3AL_20BAF937E.2	1
tae-miR6224a	Traes_4BL_5AF7ACF03.2	1	-1	1	21	1388	1408	CUUAUAUUAUAGGACGGAGGG	CCCUCUGUCCUAUAAUGUAAG	Cleavage	cdna:novel chromosome:IWGSC1+popseq:4B:311453946:311455900:-1 gene:Traes_4BL_5AF7ACF03 transcript:Traes_4BL_5AF7ACF03.2	1
tae-miR6224a	Traes_5AS_A977349961.2	1	-1	1	21	1747	1767	CUUAUAUUAUAGGACGGAGGG	CCCUUUGUCCUAUAAUAUAAG	Cleavage	cdna:novel scaffold:IWGSC1+popseq:IWGSC_CSS_5AS_scaff_1538058:5738:8518:-1 gene:Traes_5AS_A977349961 transcript:Traes_5AS_A977349961.2	1
tae-miR6224a	Traes_7DL_D1A06F4A0.1	1	-1	1	21	1056	1076	CUUAUAUUAUAGGACGGAGGG	UCCUCCGUCCUAUAAUAUAAA	Cleavage	cdna:novel chromosome:IWGSC1+popseq:7D:218210407:218212286:-1 gene:Traes_7DL_D1A06F4A0 transcript:Traes_7DL_D1A06F4A0.1	1
tae-miR6224a	Traes_6BL_76C2C2F3A.2	1	-1	1	21	1479	1499	CUUAUAUUAUAGGACGGAGGG	UCCUCUGUCCUGUAAUAUAAG	Cleavage	cdna:novel chromosome:IWGSC1+popseq:6B:173666591:173668854:-1 gene:Traes_6BL_76C2C2F3A transcript:Traes_6BL_76C2C2F3A.2	1
tae-miR6224a	Traes_2BS_A87D49831.1	1	-1	1	21	1214	1234	CUUAUAUUAUAGGACGGAGGG	GCCUUCGUCUUAUAAUAUAAG	Cleavage	cdna:novel scaffold:IWGSC1+popseq:IWGSC_CSS_2BS_scaff_5164198:20873:23826:-1 gene:Traes_2BS_A87D49831 transcript:Traes_2BS_A87D49831.1	1
tae-miR6224b	Traes_5DL_A061F2DD6.1	1	-1	1	21	1131	1151	CUCCGUCCUAUAAUAUAAGAU	AUCUUAUAUUGUGGGACGGAG	Cleavage	cdna:novel scaffold:IWGSC1+popseq:IWGSC_CSS_5DL_scaff_709394:1:3010:-1 gene:Traes_5DL_A061F2DD6 transcript:Traes_5DL_A061F2DD6.1	1
tae-miR6224b	Traes_7BS_E3E8C9AAE.1	1	-1	1	21	1274	1294	CUCCGUCCUAUAAUAUAAGAU	AUCUUAUAUUGUGGGACGGAG	Cleavage	cdna:novel scaffold:IWGSC1+popseq:IWGSC_CSS_7BS_scaff_3130040:3148:7066:1 gene:Traes_7BS_E3E8C9AAE transcript:Traes_7BS_E3E8C9AAE.1	1
tae-miR6224b	Traes_2AL_1E3B3BC40.2	1	-1	1	21	396	416	CUCCGUCCUAUAAUAUAAGAU	AUCUUAUAUUGUGGGACGGAG	Cleavage	cdna:novel chromosome:IWGSC1+popseq:2A:65485240:65486816:-1 gene:Traes_2AL_1E3B3BC40 transcript:Traes_2AL_1E3B3BC40.2 description: F-box family protein	1
tae-miR6224b	Traes_1BL_1FE978865.2	1	-1	1	21	37	57	CUCCGUCCUAUAAUAUAAGAU	AUCUUAUAUUAUGGGAUGGAG	Cleavage	cdna:novel chromosome:IWGSC1+popseq:1B:208796398:208800967:1 gene:Traes_1BL_1FE978865 transcript:Traes_1BL_1FE978865.2 description: clathrin adaptor complexes medium subunit family protein	1
tae-miR6224b	Traes_7AL_FFC5B8676.1	1	-1	1	21	2120	2140	CUCCGUCCUAUAAUAUAAGAU	AUCUUAUAUUGUGGGACGGAG	Cleavage	cdna:novel scaffold:IWGSC1+popseq:IWGSC_CSS_7AL_scaff_4557619:7:2249:1 gene:Traes_7AL_FFC5B8676 transcript:Traes_7AL_FFC5B8676.1	1
tae-miR6224b	Traes_2DS_F438957FE.1	1	-1	1	21	2716	2736	CUCCGUCCUAUAAUAUAAGAU	AUCUUAUAUUAUGGGAUGGAG	Cleavage	cdna:novel scaffold:IWGSC1+popseq:IWGSC_CSS_2DS_scaff_5381058:4107:12849:1 gene:Traes_2DS_F438957FE transcript:Traes_2DS_F438957FE.1 description: Pentatricopeptide repeat (PPR) superfamily protein	1
tae-miR6224b	Traes_4DL_9F7C8C343.1	1	-1	1	21	4101	4121	CUCCGUCCUAUAAUAUAAGAU	AUCUUGUAUUAUGGGACGGAG	Cleavage	cdna:novel chromosome:IWGSC1+popseq:4D:93821888:93828069:1 gene:Traes_4DL_9F7C8C343 transcript:Traes_4DL_9F7C8C343.1	1
tae-miR6224b	Traes_1DL_C5F65B9D4.2	1	-1	1	21	5008	5028	CUCCGUCCUAUAAUAUAAGAU	AUCUUGUAUUAUGGGACGGAG	Cleavage	cdna:novel chromosome:IWGSC1+popseq:1D:43488090:43495506:-1 gene:Traes_1DL_C5F65B9D4 transcript:Traes_1DL_C5F65B9D4.2	1
tae-miR6224b	Traes_2DL_7D7B1B55D.1	1	-1	1	21	894	914	CUCCGUCCUAUAAUAUAAGAU	GUCUUAUAUUAUGGGAUGGAG	Cleavage	cdna:novel chromosome:IWGSC1+popseq:2D:149583592:149584723:1 gene:Traes_2DL_7D7B1B55D transcript:Traes_2DL_7D7B1B55D.1	1
tae-miR6224b	Traes_6AS_CF374995B.1	1	-1	1	21	234	254	CUCCGUCCUAUAAUAUAAGAU	GUCUUAUAUUAUGGGAUGGAG	Cleavage	cdna:novel chromosome:IWGSC1+popseq:6A:104549493:104555870:-1 gene:Traes_6AS_CF374995B transcript:Traes_6AS_CF374995B.1	1
tae-miR6224b	Traes_5BL_756B1DFCF.7	1	-1	1	21	2809	2829	CUCCGUCCUAUAAUAUAAGAU	GUCUUAUAUUAUGGGAUGGAG	Cleavage	cdna:novel scaffold:IWGSC1+popseq:IWGSC_CSS_5BL_scaff_10843425:629:5091:-1 gene:Traes_5BL_756B1DFCF transcript:Traes_5BL_756B1DFCF.7	1
tae-miR6224b	Traes_3DL_1E1B2925F.1	1	-1	1	21	282	302	CUCCGUCCUAUAAUAUAAGAU	UUCUUAUAUUAUGGGAUGGAG	Cleavage	cdna:novel chromosome:IWGSC1+popseq:3D:101433046:101435468:-1 gene:Traes_3DL_1E1B2925F transcript:Traes_3DL_1E1B2925F.1	1
tae-miR6224b	Traes_2AS_607E72B1A.1	1	-1	1	21	1203	1223	CUCCGUCCUAUAAUAUAAGAU	CUCUUAUAUUAUGGGGCGGAG	Cleavage	cdna:novel chromosome:IWGSC1+popseq:2A:3482676:3484835:-1 gene:Traes_2AS_607E72B1A transcript:Traes_2AS_607E72B1A.1	1
tae-miR6224b	Traes_3DL_71B7E80D2.1	1	-1	1	21	11	31	CUCCGUCCUAUAAUAUAAGAU	CUCUUAUAUUGUGGGACGGAG	Cleavage	cdna:novel chromosome:IWGSC1+popseq:3D:79961971:79963635:1 gene:Traes_3DL_71B7E80D2 transcript:Traes_3DL_71B7E80D2.1	1
tae-miR6224b	Traes_4DS_FEAA10316.1	1	-1	1	21	2232	2252	CUCCGUCCUAUAAUAUAAGAU	CUCUUAUAUUAUGGGAUGGAG	Cleavage	cdna:novel chromosome:IWGSC1+popseq:4D:1820775:1823243:1 gene:Traes_4DS_FEAA10316 transcript:Traes_4DS_FEAA10316.1	1
tae-miR6224b	Traes_1AL_43F02DB49.1	1	-1	1	21	2801	2821	CUCCGUCCUAUAAUAUAAGAU	CUCUUAUAUUAUGGGGCGGAG	Cleavage	cdna:novel chromosome:IWGSC1+popseq:1A:228199069:228205686:-1 gene:Traes_1AL_43F02DB49 transcript:Traes_1AL_43F02DB49.1	1
tae-miR6224b	Traes_5AL_DF67B2B34.1	1	-1	1	21	371	391	CUCCGUCCUAUAAUAUAAGAU	GUCUUACAUUAUAGGACGGAG	Cleavage	cdna:novel chromosome:IWGSC1+popseq:5A:97057084:97059700:-1 gene:Traes_5AL_DF67B2B34 transcript:Traes_5AL_DF67B2B34.1	1
tae-miR6224b	Traes_2AS_45A0E50BF.1	1	-1	1	21	4463	4483	CUCCGUCCUAUAAUAUAAGAU	UACUUAUAUUAUGGGACGGGG	Cleavage	cdna:novel chromosome:IWGSC1+popseq:2A:173341355:173351916:1 gene:Traes_2AS_45A0E50BF transcript:Traes_2AS_45A0E50BF.1	1
tae-miR6276	Traes_6BL_AF1F4B2CF.2	1	-1	1	20	981	1000	CAAGGGGCAUACAAAUAUUC	CAAUUUUUGUAUGCCCCUUG	Cleavage	cdna:novel chromosome:IWGSC1+popseq:6B:177796382:177800374:-1 gene:Traes_6BL_AF1F4B2CF transcript:Traes_6BL_AF1F4B2CF.2 description: YbaK/aminoacyl-tRNA synthetase-associated domain	1
tae-miR7714	Traes_4AS_50F2C4B5D.1	1	-1	1	24	421	444	UACUUCCUCCGAUCCAUAUUACUU	AAGUAAUAUGGAUUGGAGGGAGUA	Cleavage	cdna:novel chromosome:IWGSC1+popseq:4A:82528965:82530489:1 gene:Traes_4AS_50F2C4B5D transcript:Traes_4AS_50F2C4B5D.1	1
tae-miR7714	Traes_6BS_A2D3DBE92.2	1	-1	1	24	12	35	UACUUCCUCCGAUCCAUAUUACUU	AAGUAAUAUGGAUCGGAGGGGGUA	Cleavage	cdna:novel chromosome:IWGSC1+popseq:6B:119712381:119715763:-1 gene:Traes_6BS_A2D3DBE92 transcript:Traes_6BS_A2D3DBE92.2	1
tae-miR7714	Traes_2AL_DF6889ED1.2	1	-1	1	24	965	988	UACUUCCUCCGAUCCAUAUUACUU	AAGUAACAUGGAUCGGAGGAAGUA	Cleavage	cdna:novel scaffold:IWGSC1+popseq:IWGSC_CSS_2AL_scaff_6416485:2857:5515:1 gene:Traes_2AL_DF6889ED1 transcript:Traes_2AL_DF6889ED1.2	1
tae-miR7714	Traes_4BL_3A45CB9E1.1	1	-1	1	24	653	676	UACUUCCUCCGAUCCAUAUUACUU	AAUUAGUAUGGAUCGGAGGGAGUA	Cleavage	cdna:novel chromosome:IWGSC1+popseq:4B:250168140:250169163:1 gene:Traes_4BL_3A45CB9E1 transcript:Traes_4BL_3A45CB9E1.1	1
tae-miR7714	Traes_3DL_6165564FD.2	1	-1	1	24	1158	1181	UACUUCCUCCGAUCCAUAUUACUU	AAUUAAUAUGGAUCGGAGGGGGUA	Cleavage	cdna:novel chromosome:IWGSC1+popseq:3D:121626181:121628585:-1 gene:Traes_3DL_6165564FD transcript:Traes_3DL_6165564FD.2	1
tae-miR7714	Traes_6BL_1294C2F9E.1	1	-1	1	24	694	717	UACUUCCUCCGAUCCAUAUUACUU	AAUUAAUAUGGAUUGGAGGGAGUA	Cleavage	cdna:novel chromosome:IWGSC1+popseq:6B:104846752:104853728:1 gene:Traes_6BL_1294C2F9E transcript:Traes_6BL_1294C2F9E.1	1
tae-miR7714	Traes_2BL_AA93EA511.1	1	-1	1	24	1873	1896	UACUUCCUCCGAUCCAUAUUACUU	ACGUAAUGUGGAUCGGAGGGAGUA	Cleavage	cdna:novel chromosome:IWGSC1+popseq:2B:289226703:289230605:-1 gene:Traes_2BL_AA93EA511 transcript:Traes_2BL_AA93EA511.1	1
tae-miR7714	Traes_5BL_035F15D8B.2	1	-1	1	24	3192	3215	UACUUCCUCCGAUCCAUAUUACUU	AACUAAUAUGGAUCGGGGGGAGUA	Cleavage	cdna:novel chromosome:IWGSC1+popseq:5B:208011756:208018247:1 gene:Traes_5BL_035F15D8B transcript:Traes_5BL_035F15D8B.2	1
tae-miR7714	Traes_2AS_A56BC88C0.1	1	-1	1	24	2118	2141	UACUUCCUCCGAUCCAUAUUACUU	GUAUAAUAUGGGUCGGAGGGAGUA	Cleavage	cdna:novel chromosome:IWGSC1+popseq:2A:113769250:113772036:1 gene:Traes_2AS_A56BC88C0 transcript:Traes_2AS_A56BC88C0.1	1
tae-miR7730	TRAES3BF028700080CFD_t1	1	-1	1	23	1021	1043	AGCUUUCUCCCGCAGCUGUUCGU	GCGGACGGCUGCGGGAGGAAGCU	Cleavage	cdna:novel chromosome:IWGSC1+popseq:3B:21024740:21034244:-1 gene:TRAES3BF028700080CFD_g transcript:TRAES3BF028700080CFD_t1	1
tae-miR7730	TRAES3BF060400170CFD_t1	1	-1	1	23	361	383	AGCUUUCUCCCGCAGCUGUUCGU	GCGGACGGCUGCGGGAGGAAGCU	Cleavage	cdna:novel chromosome:IWGSC1+popseq:3B:13567857:13568830:1 gene:TRAES3BF060400170CFD_g transcript:TRAES3BF060400170CFD_t1	1
tae-miR7733	Traes_2DS_31BABEFBA.1	1	-1	1	24	149	172	UCUGCGUUGGCGACGGCGAGAAGC	GGCCAUCGCCGUCGCCAAUGCGGA	Cleavage	cdna:novel chromosome:IWGSC1+popseq:2D:8760514:8761475:1 gene:Traes_2DS_31BABEFBA transcript:Traes_2DS_31BABEFBA.1	1
tae-miR818a	Traes_2AL_EE1350B36.1	1	-1	1	23	1256	1278	AAUGCUCUUAUAUUAUGGGACGG	CCGUCCCAUAAUAUAAGAGUGUU	Cleavage	cdna:novel chromosome:IWGSC1+popseq:2A:243096282:243097562:-1 gene:Traes_2AL_EE1350B36 transcript:Traes_2AL_EE1350B36.1	1
tae-miR818a	Traes_7DL_2F413CF0E.2	1	-1	1	23	1300	1322	AAUGCUCUUAUAUUAUGGGACGG	CCGUCUCAUAAUAUAAGAGCGUU	Cleavage	cdna:novel chromosome:IWGSC1+popseq:7D:205179844:205181752:-1 gene:Traes_7DL_2F413CF0E transcript:Traes_7DL_2F413CF0E.2	1
tae-miR818a	Traes_5DL_DFE47E78E.1	1	-1	1	23	3988	4010	AAUGCUCUUAUAUUAUGGGACGG	CCGUUCCAUAAUAUAAGAGCGUU	Cleavage	cdna:novel chromosome:IWGSC1+popseq:5D:126327816:126339558:1 gene:Traes_5DL_DFE47E78E transcript:Traes_5DL_DFE47E78E.1	1
tae-miR818a	Traes_7DL_ACACA513D.2	1	-1	1	23	5075	5097	AAUGCUCUUAUAUUAUGGGACGG	CCGUCUCAUAAUAUAAGAGCGUU	Cleavage	cdna:novel scaffold:IWGSC1+popseq:IWGSC_CSS_7DL_scaff_3391562:938:7841:-1 gene:Traes_7DL_ACACA513D transcript:Traes_7DL_ACACA513D.2	1
tae-miR818a	Traes_2AL_79AD48080.1	1	-1	1	23	68	90	AAUGCUCUUAUAUUAUGGGACGG	CUGUCCCGUAAUAUAAGAGCGUU	Cleavage	cdna:novel chromosome:IWGSC1+popseq:2A:32058004:32060443:1 gene:Traes_2AL_79AD48080 transcript:Traes_2AL_79AD48080.1	1
tae-miR818a	Traes_5DS_BDE53BB5F.1	1	-1	1	23	1315	1337	AAUGCUCUUAUAUUAUGGGACGG	UCGUCUCAUAAUAUAAGAGCGUU	Cleavage	cdna:novel chromosome:IWGSC1+popseq:5D:83466762:83468700:1 gene:Traes_5DS_BDE53BB5F transcript:Traes_5DS_BDE53BB5F.1	1
tae-miR818a	Traes_4BL_A2081ED30.1	1	-1	1	23	1656	1678	AAUGCUCUUAUAUUAUGGGACGG	CCGUCCCACAAUAUAAGAGCAUU	Cleavage	cdna:novel scaffold:IWGSC1+popseq:IWGSC_CSS_4BL_scaff_6962047:322:4036:1 gene:Traes_4BL_A2081ED30 transcript:Traes_4BL_A2081ED30.1	1
tae-miR818a	Traes_4DL_39B1F285F.1	1	-1	1	23	741	763	AAUGCUCUUAUAUUAUGGGACGG	GGUAUCCAUAAUAUAAGAGCGUU	Cleavage	cdna:novel chromosome:IWGSC1+popseq:4D:117256516:117258401:-1 gene:Traes_4DL_39B1F285F transcript:Traes_4DL_39B1F285F.1	1
tae-miR818b	Traes_3AS_993B34F61.1	1	-1	1	22	411	432	AAUGUCUUAUAUUAUGGGACGG	CCGUUCCAUAAUGUAAGACAUU	Cleavage	cdna:novel scaffold:IWGSC1+popseq:IWGSC_CSS_3AS_scaff_575779:1:543:1 gene:Traes_3AS_993B34F61 transcript:Traes_3AS_993B34F61.1	1
tae-miR818b	Traes_7BS_941D0F9E7.1	1	-1	1	22	49	70	AAUGUCUUAUAUUAUGGGACGG	CCGUCCCAUAAUGUAAGACGUU	Cleavage	cdna:novel chromosome:IWGSC1+popseq:7B:56008392:56010102:-1 gene:Traes_7BS_941D0F9E7 transcript:Traes_7BS_941D0F9E7.1	1
tae-miR818b	Traes_1BS_D81E948D7.1	1	-1	1	22	999	1020	AAUGUCUUAUAUUAUGGGACGG	CCGUCCCAUAAUGUAAGACGUU	Cleavage	cdna:novel chromosome:IWGSC1+popseq:1B:65549769:65565565:1 gene:Traes_1BS_D81E948D7 transcript:Traes_1BS_D81E948D7.1	1
tae-miR818b	Traes_2DL_3C9129432.1	1	-1	1	22	167	188	AAUGUCUUAUAUUAUGGGACGG	CCGUCCCAUAAUGUAAGACGUU	Cleavage	cdna:pseudogene chromosome:IWGSC1+popseq:2D:136347020:136348219:-1 gene:Traes_2DL_3C9129432 transcript:Traes_2DL_3C9129432.1	1
tae-miR818b	Traes_2AS_D5A07A9C6.1	1	-1	1	22	613	634	AAUGUCUUAUAUUAUGGGACGG	CCGUCCCAUAAUGUAAGACGUU	Cleavage	cdna:novel chromosome:IWGSC1+popseq:2A:7573270:7574722:-1 gene:Traes_2AS_D5A07A9C6 transcript:Traes_2AS_D5A07A9C6.1	1
tae-miR818b	Traes_5DL_A061F2DD6.1	1	-1	1	22	643	664	AAUGUCUUAUAUUAUGGGACGG	CCGUCCCAUAAUAUAAGAUGUU	Cleavage	cdna:novel scaffold:IWGSC1+popseq:IWGSC_CSS_5DL_scaff_709394:1:3010:-1 gene:Traes_5DL_A061F2DD6 transcript:Traes_5DL_A061F2DD6.1	1
tae-miR818b	Traes_1AS_1D5A1B790.2	1	-1	1	22	139	160	AAUGUCUUAUAUUAUGGGACGG	CCGUCCCAUAAUGUAAGACGUU	Cleavage	cdna:novel chromosome:IWGSC1+popseq:1A:105748922:105750556:-1 gene:Traes_1AS_1D5A1B790 transcript:Traes_1AS_1D5A1B790.2	1
tae-miR818b	Traes_7DL_D2EB7B8DF.1	1	-1	1	22	1397	1418	AAUGUCUUAUAUUAUGGGACGG	CCGUCCCAUAAUGUAAGAUAUU	Cleavage	cdna:novel chromosome:IWGSC1+popseq:7D:84799254:84801047:-1 gene:Traes_7DL_D2EB7B8DF transcript:Traes_7DL_D2EB7B8DF.1	1
tae-miR818b	Traes_6BL_F03DF2949.2	1	-1	1	22	27	48	AAUGUCUUAUAUUAUGGGACGG	CCGUCCCAUAAUGUAAGACGUU	Cleavage	cdna:novel scaffold:IWGSC1+popseq:IWGSC_CSS_6BL_scaff_4285968:47:4316:-1 gene:Traes_6BL_F03DF2949 transcript:Traes_6BL_F03DF2949.2	1
tae-miR818b	Traes_5AL_CAF698B25.2	1	-1	1	22	502	523	AAUGUCUUAUAUUAUGGGACGG	CCGUCCCAUAAUGUAAGACGUU	Cleavage	cdna:novel chromosome:IWGSC1+popseq:5A:143572332:143575311:-1 gene:Traes_5AL_CAF698B25 transcript:Traes_5AL_CAF698B25.2	1
tae-miR818b	Traes_1AL_A46B5ED96.2	1	-1	1	22	774	795	AAUGUCUUAUAUUAUGGGACGG	CCGUCCCAUAAUAUAAGAUGUU	Cleavage	cdna:novel chromosome:IWGSC1+popseq:1A:183023506:183028709:1 gene:Traes_1AL_A46B5ED96 transcript:Traes_1AL_A46B5ED96.2	1
tae-miR818b	Traes_5AS_9DC956868.2	1	-1	1	22	358	379	AAUGUCUUAUAUUAUGGGACGG	CUGUCCCAUAAUAUAAGAUGUU	Cleavage	cdna:novel scaffold:IWGSC1+popseq:IWGSC_CSS_5AS_scaff_1551187:1:1157:1 gene:Traes_5AS_9DC956868 transcript:Traes_5AS_9DC956868.2	1
tae-miR818b	Traes_7AS_45F0BB787.2	1	-1	1	22	769	790	AAUGUCUUAUAUUAUGGGACGG	UCGUCCCAUAAUGUAAGACGUU	Cleavage	cdna:novel chromosome:IWGSC1+popseq:7A:14881907:14884008:-1 gene:Traes_7AS_45F0BB787 transcript:Traes_7AS_45F0BB787.2	1
tae-miR818b	Traes_1DS_0CFC1995D.2	1	-1	1	22	1100	1121	AAUGUCUUAUAUUAUGGGACGG	UCGUCUCAUAAUGUAAGACAUU	Cleavage	cdna:novel chromosome:IWGSC1+popseq:1D:59387587:59390151:1 gene:Traes_1DS_0CFC1995D transcript:Traes_1DS_0CFC1995D.2	1
tae-miR818b	Traes_5BS_7C0EA9D4A.1	1	-1	1	22	1898	1919	AAUGUCUUAUAUUAUGGGACGG	CUGUCCCAUAAUAUAAGAUGUU	Cleavage	cdna:novel chromosome:IWGSC1+popseq:5B:93024876:93030377:-1 gene:Traes_5BS_7C0EA9D4A transcript:Traes_5BS_7C0EA9D4A.1	1
tae-miR818b	Traes_2BS_48B2AB466.1	1	-1	1	22	533	554	AAUGUCUUAUAUUAUGGGACGG	CGGUCCCAUAAUAUAAGAUGUU	Cleavage	cdna:novel chromosome:IWGSC1+popseq:2B:157349915:157350613:1 gene:Traes_2BS_48B2AB466 transcript:Traes_2BS_48B2AB466.1	1
tae-miR818b	Traes_7DL_C7C46033E.2	1	-1	1	22	2379	2400	AAUGUCUUAUAUUAUGGGACGG	CCUUUCCAUAAUAUAAGACGUU	Cleavage	cdna:novel chromosome:IWGSC1+popseq:7D:161541814:161544434:1 gene:Traes_7DL_C7C46033E transcript:Traes_7DL_C7C46033E.2	1
tae-miR1436	Traes_2BL_9685774DE.1	1.5	-1	1	21	1264	1284	AUAUUAUGGGACGGAGGGAGU	ACUUCCUCCGUCCCAUAAUAC	Cleavage	cdna:novel scaffold:IWGSC1+popseq:IWGSC_CSS_2BL_scaff_8041862:8337:9725:-1 gene:Traes_2BL_9685774DE transcript:Traes_2BL_9685774DE.1	2
tae-miR1436	Traes_4BL_6CBFA2771.1	1.5	-1	1	21	1398	1418	AUAUUAUGGGACGGAGGGAGU	ACUCCCUCCGUCCCAUAAUGC	Cleavage	cdna:novel scaffold:IWGSC1+popseq:IWGSC_CSS_4BL_scaff_7040611:521:3626:-1 gene:Traes_4BL_6CBFA2771 transcript:Traes_4BL_6CBFA2771.1	1
tae-miR1436	Traes_3DL_4A579C5AE.2	1.5	-1	1	21	1352	1372	AUAUUAUGGGACGGAGGGAGU	ACUCCCUCCGUCCCAUAAUGG	Cleavage	cdna:novel chromosome:IWGSC1+popseq:3D:44204374:44208531:-1 gene:Traes_3DL_4A579C5AE transcript:Traes_3DL_4A579C5AE.2 description: 4-(cytidine 5'-phospho)-2-C-methyl-D-erithritol kinase	1
tae-miR1436	Traes_6BS_812D3A692.1	1.5	-1	1	21	386	406	AUAUUAUGGGACGGAGGGAGU	ACUCCCUCCGUCCUAUAAUAC	Cleavage	cdna:novel chromosome:IWGSC1+popseq:6B:2614813:2617424:-1 gene:Traes_6BS_812D3A692 transcript:Traes_6BS_812D3A692.1	1
tae-miR1436	Traes_3AL_C0D1C4403.1	1.5	-1	1	21	2046	2066	AUAUUAUGGGACGGAGGGAGU	ACUCCCUCCGUCCCAUAAUGC	Cleavage	cdna:novel chromosome:IWGSC1+popseq:3A:154600425:154605046:-1 gene:Traes_3AL_C0D1C4403 transcript:Traes_3AL_C0D1C4403.1 description: NADP-malic enzyme 4	1
tae-miR1436	Traes_6BS_D8B7C37B0.2	1.5	-1	1	21	680	700	AUAUUAUGGGACGGAGGGAGU	ACUCCCUCCGUCCUAUAAUAC	Cleavage	cdna:novel chromosome:IWGSC1+popseq:6B:3267615:3269879:1 gene:Traes_6BS_D8B7C37B0 transcript:Traes_6BS_D8B7C37B0.2	1
tae-miR1436	Traes_3AL_ED29EBD89.2	1.5	-1	1	21	2226	2246	AUAUUAUGGGACGGAGGGAGU	ACUCCCUCCGUCCCAUAAUGC	Cleavage	cdna:novel chromosome:IWGSC1+popseq:3A:108396780:108401447:1 gene:Traes_3AL_ED29EBD89 transcript:Traes_3AL_ED29EBD89.2	1
tae-miR1436	Traes_6BL_E14604962.3	1.5	-1	1	21	33	53	AUAUUAUGGGACGGAGGGAGU	ACUCCCUCUGUUCCAUAAUGU	Cleavage	cdna:novel chromosome:IWGSC1+popseq:6B:163652873:163653729:-1 gene:Traes_6BL_E14604962 transcript:Traes_6BL_E14604962.3	1
tae-miR1436	Traes_1DL_BDDCF33B3.1	1.5	-1	1	21	378	398	AUAUUAUGGGACGGAGGGAGU	ACUUCCUUCGUCCCAUAAUGU	Cleavage	cdna:novel chromosome:IWGSC1+popseq:1D:131596921:131597437:-1 gene:Traes_1DL_BDDCF33B3 transcript:Traes_1DL_BDDCF33B3.1	1
tae-miR1436	Traes_3AS_993B34F61.1	1.5	-1	1	21	404	424	AUAUUAUGGGACGGAGGGAGU	ACUUCCUCCGUUCCAUAAUGU	Cleavage	cdna:novel scaffold:IWGSC1+popseq:IWGSC_CSS_3AS_scaff_575779:1:543:1 gene:Traes_3AS_993B34F61 transcript:Traes_3AS_993B34F61.1	1
tae-miR1436	Traes_2DS_D014BDCA2.1	1.5	-1	1	21	404	424	AUAUUAUGGGACGGAGGGAGU	ACUCCCUCCGUCCCAAAAUAU	Cleavage	cdna:novel chromosome:IWGSC1+popseq:2D:48104736:48105459:-1 gene:Traes_2DS_D014BDCA2 transcript:Traes_2DS_D014BDCA2.1	1
tae-miR1436	Traes_6AL_8394C0D62.1	1.5	-1	1	21	57	77	AUAUUAUGGGACGGAGGGAGU	ACUCCCUCCUUCCCAUAAUAU	Cleavage	cdna:novel chromosome:IWGSC1+popseq:6A:199053089:199053854:-1 gene:Traes_6AL_8394C0D62 transcript:Traes_6AL_8394C0D62.1	1
tae-miR1436	Traes_7AS_97BCB0125.1	1.5	-1	1	21	850	870	AUAUUAUGGGACGGAGGGAGU	ACUCCCUCUGUUCCGUAAUAU	Cleavage	cdna:novel scaffold:IWGSC1+popseq:IWGSC_CSS_7AS_scaff_4244829:1098:2401:1 gene:Traes_7AS_97BCB0125 transcript:Traes_7AS_97BCB0125.1	1
tae-miR1436	Traes_1AL_6B108514B.1	1.5	-1	1	21	829	849	AUAUUAUGGGACGGAGGGAGU	ACUCCCUCCGUCCCAUCAUAU	Cleavage	cdna:novel chromosome:IWGSC1+popseq:1A:194722401:194732084:-1 gene:Traes_1AL_6B108514B transcript:Traes_1AL_6B108514B.1	1
tae-miR1436	Traes_4BL_65EF527FF.1	1.5	-1	1	21	1179	1199	AUAUUAUGGGACGGAGGGAGU	ACUCCCUCCGUCCCAAAAUAU	Cleavage	cdna:novel chromosome:IWGSC1+popseq:4B:293149870:293151083:-1 gene:Traes_4BL_65EF527FF transcript:Traes_4BL_65EF527FF.1	1
tae-miR1436	Traes_7AS_F38BE6DA7.1	1.5	-1	1	21	988	1008	AUAUUAUGGGACGGAGGGAGU	ACUCCCUCCGUCCCACAAUAU	Cleavage	cdna:novel chromosome:IWGSC1+popseq:7A:45340473:45344065:1 gene:Traes_7AS_F38BE6DA7 transcript:Traes_7AS_F38BE6DA7.1	1
tae-miR1436	Traes_4BS_959C97F4F.1	1.5	-1	1	21	974	994	AUAUUAUGGGACGGAGGGAGU	ACUCCCUCCGUCUCAUGAUGU	Cleavage	cdna:novel chromosome:IWGSC1+popseq:4B:206296201:206297520:-1 gene:Traes_4BS_959C97F4F transcript:Traes_4BS_959C97F4F.1	1
tae-miR1436	Traes_1AL_1A1E3798D.1	1.5	-1	1	21	992	1012	AUAUUAUGGGACGGAGGGAGU	ACUUCCUCCGUCUCAUAAUGU	Cleavage	cdna:novel chromosome:IWGSC1+popseq:1A:230923104:230924427:1 gene:Traes_1AL_1A1E3798D transcript:Traes_1AL_1A1E3798D.1	1
tae-miR1436	Traes_2AL_229EBA080.1	1.5	-1	1	21	1325	1345	AUAUUAUGGGACGGAGGGAGU	ACUCCCUCCGUCCCAUAACAU	Cleavage	cdna:novel chromosome:IWGSC1+popseq:2A:246249679:246251053:1 gene:Traes_2AL_229EBA080 transcript:Traes_2AL_229EBA080.1	1
tae-miR1436	Traes_7BS_E3E8C9AAE.1	1.5	-1	1	21	1218	1238	AUAUUAUGGGACGGAGGGAGU	ACUCCCUCCGUCCCACAAUAU	Cleavage	cdna:novel scaffold:IWGSC1+popseq:IWGSC_CSS_7BS_scaff_3130040:3148:7066:1 gene:Traes_7BS_E3E8C9AAE transcript:Traes_7BS_E3E8C9AAE.1	1
tae-miR1436	Traes_7DL_DE178FDB4.1	1.5	-1	1	21	1086	1106	AUAUUAUGGGACGGAGGGAGU	ACUCCCUCCGUCCCAAAAUAU	Cleavage	cdna:novel chromosome:IWGSC1+popseq:7D:209962968:209966639:1 gene:Traes_7DL_DE178FDB4 transcript:Traes_7DL_DE178FDB4.1	1
tae-miR1436	Traes_7AL_E92ABFC84.1	1.5	-1	1	21	1194	1214	AUAUUAUGGGACGGAGGGAGU	ACUCCCUCCGCCCCAUAAUAU	Translation	cdna:novel chromosome:IWGSC1+popseq:7A:135094789:135097035:1 gene:Traes_7AL_E92ABFC84 transcript:Traes_7AL_E92ABFC84.1	1
tae-miR1436	Traes_1DL_23FE5BB47.2	1.5	-1	1	21	1545	1565	AUAUUAUGGGACGGAGGGAGU	ACUCCCUCCAUCCCAUAAUAU	Cleavage	cdna:novel scaffold:IWGSC1+popseq:IWGSC_CSS_1DL_scaff_2226383:1187:11409:-1 gene:Traes_1DL_23FE5BB47 transcript:Traes_1DL_23FE5BB47.2	1
tae-miR1436	Traes_2DS_9520F146E.1	1.5	-1	1	21	195	215	AUAUUAUGGGACGGAGGGAGU	ACUCUCUCCGUUUCAUAAUAU	Cleavage	cdna:novel scaffold:IWGSC1+popseq:IWGSC_CSS_2DS_scaff_5338441:411:2416:1 gene:Traes_2DS_9520F146E transcript:Traes_2DS_9520F146E.1	1
tae-miR1436	Traes_3AL_C9A8E6ED4.1	1.5	-1	1	21	1024	1044	AUAUUAUGGGACGGAGGGAGU	ACUUCCUUCGUCUCAUAAUAU	Cleavage	cdna:novel scaffold:IWGSC1+popseq:IWGSC_CSS_3AL_scaff_1549599:1:1720:-1 gene:Traes_3AL_C9A8E6ED4 transcript:Traes_3AL_C9A8E6ED4.1	1
tae-miR1436	Traes_4BL_5AF7ACF03.2	1.5	-1	1	21	1385	1405	AUAUUAUGGGACGGAGGGAGU	ACUCCCUCUGUCCUAUAAUGU	Cleavage	cdna:novel chromosome:IWGSC1+popseq:4B:311453946:311455900:-1 gene:Traes_4BL_5AF7ACF03 transcript:Traes_4BL_5AF7ACF03.2	2
tae-miR1436	Traes_2BL_171ABA978.1	1.5	-1	1	21	1751	1771	AUAUUAUGGGACGGAGGGAGU	ACUCCCUCCGUGCCAUAAUAU	Translation	cdna:novel chromosome:IWGSC1+popseq:2B:335925478:335927349:-1 gene:Traes_2BL_171ABA978 transcript:Traes_2BL_171ABA978.1 description: DNAJ heat shock N-terminal domain-containing protein	1
tae-miR1436	Traes_2AS_D38A5E045.1	1.5	-1	1	21	1765	1785	AUAUUAUGGGACGGAGGGAGU	ACUCCCUCUGUCUCAUAAUGU	Cleavage	cdna:novel chromosome:IWGSC1+popseq:2A:3531826:3536363:-1 gene:Traes_2AS_D38A5E045 transcript:Traes_2AS_D38A5E045.1	1
tae-miR1436	Traes_7DL_659883F3D.1	1.5	-1	1	21	1779	1799	AUAUUAUGGGACGGAGGGAGU	ACUCCCUCCGUCCCACAAUAU	Cleavage	cdna:novel chromosome:IWGSC1+popseq:7D:60930061:60932376:1 gene:Traes_7DL_659883F3D transcript:Traes_7DL_659883F3D.1 description: Intron maturase, type II family protein	1
tae-miR1436	Traes_5AL_2C26B1FFC.1	1.5	-1	1	21	847	867	AUAUUAUGGGACGGAGGGAGU	ACUCCCUCCGUCCCACAAUAU	Cleavage	cdna:novel scaffold:IWGSC1+popseq:IWGSC_CSS_5AL_scaff_2811340:1:2045:-1 gene:Traes_5AL_2C26B1FFC transcript:Traes_5AL_2C26B1FFC.1	1
tae-miR1436	Traes_5AS_A977349961.2	1.5	-1	1	21	1744	1764	AUAUUAUGGGACGGAGGGAGU	ACUCCCUUUGUCCUAUAAUAU	Cleavage	cdna:novel scaffold:IWGSC1+popseq:IWGSC_CSS_5AS_scaff_1538058:5738:8518:-1 gene:Traes_5AS_A977349961 transcript:Traes_5AS_A977349961.2	1
tae-miR1436	Traes_2DL_BCFBE0E93.2	1.5	-1	1	21	2059	2079	AUAUUAUGGGACGGAGGGAGU	ACUCCCUCCGUCCCACAAUAU	Cleavage	cdna:novel scaffold:IWGSC1+popseq:IWGSC_CSS_2DL_scaff_9837441:3511:8123:1 gene:Traes_2DL_BCFBE0E93 transcript:Traes_2DL_BCFBE0E93.2 description: alpha-amylase-like 2	1
tae-miR1436	Traes_4BL_A2081ED30.1	1.5	-1	1	21	1649	1669	AUAUUAUGGGACGGAGGGAGU	ACUCCCUCCGUCCCACAAUAU	Cleavage	cdna:novel scaffold:IWGSC1+popseq:IWGSC_CSS_4BL_scaff_6962047:322:4036:1 gene:Traes_4BL_A2081ED30 transcript:Traes_4BL_A2081ED30.1	1
tae-miR1436	Traes_3DL_1825C1F9E.1	1.5	-1	1	21	2220	2240	AUAUUAUGGGACGGAGGGAGU	ACUCUUUCCGUCCCAUAAUGU	Cleavage	cdna:novel chromosome:IWGSC1+popseq:3D:37689034:37698993:1 gene:Traes_3DL_1825C1F9E transcript:Traes_3DL_1825C1F9E.1	1
tae-miR1436	Traes_1AL_7FE24229E.2	1.5	-1	1	21	2320	2340	AUAUUAUGGGACGGAGGGAGU	ACUCCCUCCAUCCCAUAAUAU	Cleavage	cdna:novel chromosome:IWGSC1+popseq:1A:218886201:218888756:1 gene:Traes_1AL_7FE24229E transcript:Traes_1AL_7FE24229E.2 description: KRR1 family protein	1
tae-miR1436	Traes_7DL_8711D31FE.4	1.5	-1	1	21	888	908	AUAUUAUGGGACGGAGGGAGU	ACUCCUUCCGUUCCAUAAUGU	Cleavage	cdna:novel chromosome:IWGSC1+popseq:7D:215952725:215959612:1 gene:Traes_7DL_8711D31FE transcript:Traes_7DL_8711D31FE.4	1
tae-miR1436	Traes_2DL_2FB11E18C.1	1.5	-1	1	21	809	829	AUAUUAUGGGACGGAGGGAGU	ACUCCCUCCGUCCCAUAAUCU	Cleavage	cdna:novel chromosome:IWGSC1+popseq:2D:37135210:37138821:-1 gene:Traes_2DL_2FB11E18C transcript:Traes_2DL_2FB11E18C.1	1
tae-miR1436	Traes_6AL_1F3D8B768.1	1.5	-1	1	21	493	513	AUAUUAUGGGACGGAGGGAGU	ACUUCCUCUGUCCCAUAAUGU	Cleavage	cdna:novel scaffold:IWGSC1+popseq:IWGSC_CSS_6AL_scaff_5808929:3:7508:-1 gene:Traes_6AL_1F3D8B768 transcript:Traes_6AL_1F3D8B768.1	1
tae-miR1436	Traes_7AS_7E99B3482.1	1.5	-1	1	21	356	376	AUAUUAUGGGACGGAGGGAGU	ACCCCCUCCGUCCUAUAAUAU	Cleavage	cdna:novel scaffold:IWGSC1+popseq:IWGSC_CSS_7AS_scaff_4115472:1:515:1 gene:Traes_7AS_7E99B3482 transcript:Traes_7AS_7E99B3482.1	1
tae-miR1436	Traes_2DL_1497E5611.2	1.5	-1	1	21	1074	1094	AUAUUAUGGGACGGAGGGAGU	GCUCCCUCCGUCCCAAAAUAU	Cleavage	cdna:novel scaffold:IWGSC1+popseq:IWGSC_CSS_2DL_scaff_9864961:1626:3237:-1 gene:Traes_2DL_1497E5611 transcript:Traes_2DL_1497E5611.2	1
tae-miR1436	Traes_6AL_3FB51E7F6.1	1.5	-1	1	21	1295	1315	AUAUUAUGGGACGGAGGGAGU	ACUACCUCUGUCCCAUAAUAU	Cleavage	cdna:novel chromosome:IWGSC1+popseq:6A:85098571:85100571:-1 gene:Traes_6AL_3FB51E7F6 transcript:Traes_6AL_3FB51E7F6.1	1
tae-miR1436	Traes_5BL_010E1E2A3.1	1.5	-1	1	21	1344	1364	AUAUUAUGGGACGGAGGGAGU	ACUACCUCCGUCCCAUAAUGU	Cleavage	cdna:novel chromosome:IWGSC1+popseq:5B:206126618:206129805:1 gene:Traes_5BL_010E1E2A3 transcript:Traes_5BL_010E1E2A3.1	1
tae-miR1436	Traes_1AS_1D5A1B790.2	1.5	-1	1	21	132	152	AUAUUAUGGGACGGAGGGAGU	ACUCCAUCCGUCCCAUAAUGU	Cleavage	cdna:novel chromosome:IWGSC1+popseq:1A:105748922:105750556:-1 gene:Traes_1AS_1D5A1B790 transcript:Traes_1AS_1D5A1B790.2	1
tae-miR1436	Traes_7AL_FFC5B8676.1	1.5	-1	1	21	2063	2083	AUAUUAUGGGACGGAGGGAGU	ACUACCUCCGUCCCGUAAUAU	Cleavage	cdna:novel scaffold:IWGSC1+popseq:IWGSC_CSS_7AL_scaff_4557619:7:2249:1 gene:Traes_7AL_FFC5B8676 transcript:Traes_7AL_FFC5B8676.1	1
tae-miR1436	Traes_4AL_1C6E2A6BF.1	1.5	-1	1	21	2054	2074	AUAUUAUGGGACGGAGGGAGU	ACCCCUUCCGUCCCAUAAUAU	Cleavage	cdna:novel chromosome:IWGSC1+popseq:4A:124942780:124947677:-1 gene:Traes_4AL_1C6E2A6BF transcript:Traes_4AL_1C6E2A6BF.1	2
tae-miR1436	Traes_6DS_1B409CE95.1	1.5	-1	1	21	2452	2472	AUAUUAUGGGACGGAGGGAGU	ACUCCUUGCGUCCCAUAAUAU	Cleavage	cdna:novel chromosome:IWGSC1+popseq:6D:117072718:117075387:1 gene:Traes_6DS_1B409CE95 transcript:Traes_6DS_1B409CE95.1	1
tae-miR1436	Traes_1AL_A46B5ED96.2	1.5	-1	1	21	767	787	AUAUUAUGGGACGGAGGGAGU	ACUCCUCCCGUCCCAUAAUAU	Cleavage	cdna:novel chromosome:IWGSC1+popseq:1A:183023506:183028709:1 gene:Traes_1AL_A46B5ED96 transcript:Traes_1AL_A46B5ED96.2	1
tae-miR1436	Traes_2AS_CBB2430AD.1	1.5	-1	1	21	631	651	AUAUUAUGGGACGGAGGGAGU	UCUCCCUCCAUCCCAUAAUAU	Cleavage	cdna:novel scaffold:IWGSC1+popseq:IWGSC_CSS_2AS_scaff_5267378:1:752:1 gene:Traes_2AS_CBB2430AD transcript:Traes_2AS_CBB2430AD.1	1
tae-miR1437	Traes_5BS_91BD3E004.1	1.5	-1	1	24	252	275	GAGCCGGCGAGCUCCGCUGCCGCC	GGCGGCAGCGGAGCUCGCGGGCUC	Cleavage	cdna:novel scaffold:IWGSC1+popseq:IWGSC_CSS_5BS_scaff_168385:2508:3754:1 gene:Traes_5BS_91BD3E004 transcript:Traes_5BS_91BD3E004.1	1
tae-miR1437	Traes_5DS_8F312CB951.3	1.5	-1	1	24	296	319	GAGCCGGCGAGCUCCGCUGCCGCC	GGCGGCAGCGGAGCUCGCAGGCUC	Cleavage	cdna:novel scaffold:IWGSC1+popseq:IWGSC_CSS_5DS_scaff_2214126:944:1834:-1 gene:Traes_5DS_8F312CB951 transcript:Traes_5DS_8F312CB951.3	1
tae-miR1439	Traes_7AS_AFF4CD34F.1	1.5	-1	1	22	3205	3226	UUUUGGGACGGAGGGAGUACUA	UAGUACUCCCUCCGUCCCGAAU	Cleavage	cdna:novel scaffold:IWGSC1+popseq:IWGSC_CSS_7AS_scaff_4208133:4646:9869:1 gene:Traes_7AS_AFF4CD34F transcript:Traes_7AS_AFF4CD34F.1	1
tae-miR1439	Traes_7BL_B78FAD060.1	1.5	-1	1	22	23	44	UUUUGGGACGGAGGGAGUACUA	UAGUACUCCCUCCGUCCCAUAA	Cleavage	cdna:novel chromosome:IWGSC1+popseq:7B:242455209:242455868:-1 gene:Traes_7BL_B78FAD060 transcript:Traes_7BL_B78FAD060.1	1
tae-miR1439	Traes_5AL_F7E58998F.1	1.5	-1	1	22	475	496	UUUUGGGACGGAGGGAGUACUA	UAGUACUCUCUCCGUUCUAAAA	Cleavage	cdna:novel scaffold:IWGSC1+popseq:IWGSC_CSS_5AL_scaff_2740012:487:1838:-1 gene:Traes_5AL_F7E58998F transcript:Traes_5AL_F7E58998F.1	1
tae-miR1439	Traes_3DS_04185602B.1	1.5	-1	1	22	838	859	UUUUGGGACGGAGGGAGUACUA	UAGUACUCCCUCCAUCCCAAAA	Cleavage	cdna:novel chromosome:IWGSC1+popseq:3D:340785:342060:1 gene:Traes_3DS_04185602B transcript:Traes_3DS_04185602B.1	1
tae-miR1439	Traes_7AL_A2D163F33.1	1.5	-1	1	22	811	832	UUUUGGGACGGAGGGAGUACUA	UAGUACUCUUUCUGUCCCAAAA	Cleavage	cdna:novel scaffold:IWGSC1+popseq:IWGSC_CSS_7AL_scaff_4467289:558:1595:-1 gene:Traes_7AL_A2D163F33 transcript:Traes_7AL_A2D163F33.1	1
tae-miR1439	Traes_6DL_38B41C198.1	1.5	-1	1	22	983	1004	UUUUGGGACGGAGGGAGUACUA	UAGUACUCCCUCCGUCCCAUAA	Cleavage	cdna:novel chromosome:IWGSC1+popseq:6D:142151211:142152479:1 gene:Traes_6DL_38B41C198 transcript:Traes_6DL_38B41C198.1 description: MSF1-like family protein	1
tae-miR1439	Traes_2AL_229EBA080.1	1.5	-1	1	22	1321	1342	UUUUGGGACGGAGGGAGUACUA	UAGUACUCCCUCCGUCCCAUAA	Cleavage	cdna:novel chromosome:IWGSC1+popseq:2A:246249679:246251053:1 gene:Traes_2AL_229EBA080 transcript:Traes_2AL_229EBA080.1	1
tae-miR1439	Traes_2BL_E8D551BE0.2	1.5	-1	1	22	1543	1564	UUUUGGGACGGAGGGAGUACUA	UAGUACUCCCUCGGUCCCAAAA	Translation	cdna:novel chromosome:IWGSC1+popseq:2B:250711334:250714678:1 gene:Traes_2BL_E8D551BE0 transcript:Traes_2BL_E8D551BE0.2	1
tae-miR1439	Traes_2DL_BCFBE0E93.2	1.5	-1	1	22	2055	2076	UUUUGGGACGGAGGGAGUACUA	UAGUACUCCCUCCGUCCCACAA	Cleavage	cdna:novel scaffold:IWGSC1+popseq:IWGSC_CSS_2DL_scaff_9837441:3511:8123:1 gene:Traes_2DL_BCFBE0E93 transcript:Traes_2DL_BCFBE0E93.2 description: alpha-amylase-like 2	1
tae-miR1439	Traes_3DL_F982BF0FB.1	1.5	-1	1	22	2079	2100	UUUUGGGACGGAGGGAGUACUA	UAGUACUCCCUCCGUCCCACAA	Cleavage	cdna:novel scaffold:IWGSC1+popseq:IWGSC_CSS_3DL_scaff_6906932:483:5170:-1 gene:Traes_3DL_F982BF0FB transcript:Traes_3DL_F982BF0FB.1	1
tae-miR1439	Traes_2BS_8B6A1183D.1	1.5	-1	1	22	1186	1207	UUUUGGGACGGAGGGAGUACUA	UAGUACUCUCUCCGUUCCGAAA	Cleavage	cdna:novel chromosome:IWGSC1+popseq:2B:60005744:60011222:-1 gene:Traes_2BS_8B6A1183D transcript:Traes_2BS_8B6A1183D.1	1
tae-miR1439	Traes_1DL_47D137A08.1	1.5	-1	1	22	717	738	UUUUGGGACGGAGGGAGUACUA	AGCUACUCCCUCCGUCCCAUAA	Cleavage	cdna:novel scaffold:IWGSC1+popseq:IWGSC_CSS_1DL_scaff_1640293:3:3058:1 gene:Traes_1DL_47D137A08 transcript:Traes_1DL_47D137A08.1	2
tae-miR1439	Traes_1DL_CC4D484BB.5	1.5	-1	1	22	474	495	UUUUGGGACGGAGGGAGUACUA	UGGUACUCCCUCCGUCCCAUAA	Cleavage	cdna:novel scaffold:IWGSC1+popseq:IWGSC_CSS_1DL_scaff_554228:996:3445:-1 gene:Traes_1DL_CC4D484BB transcript:Traes_1DL_CC4D484BB.5	1
tae-miR1439	Traes_3AL_C0D1C4403.1	1.5	-1	1	22	2042	2063	UUUUGGGACGGAGGGAGUACUA	UGGUACUCCCUCCGUCCCAUAA	Cleavage	cdna:novel chromosome:IWGSC1+popseq:3A:154600425:154605046:-1 gene:Traes_3AL_C0D1C4403 transcript:Traes_3AL_C0D1C4403.1 description: NADP-malic enzyme 4	1
tae-miR1439	Traes_4AL_0757CD2AE.2	1.5	-1	1	22	2610	2631	UUUUGGGACGGAGGGAGUACUA	UAGUACUACCUCCGUUCCAAAA	Cleavage	cdna:novel scaffold:IWGSC1+popseq:IWGSC_CSS_4AL_scaff_7141887:11685:14526:-1 gene:Traes_4AL_0757CD2AE transcript:Traes_4AL_0757CD2AE.2 description: Pentatricopeptide repeat (PPR) superfamily protein	1
tae-miR1439	Traes_2DL_5750F91AA.1	1.5	-1	1	22	154	175	UUUUGGGACGGAGGGAGUACUA	UGGUACUCCCUCCGUCCCAUAA	Cleavage	cdna:novel scaffold:IWGSC1+popseq:IWGSC_CSS_2DL_scaff_9864942:59:4733:1 gene:Traes_2DL_5750F91AA transcript:Traes_2DL_5750F91AA.1	2
tae-miR1439	Traes_6AS_D0CD3E6F6.1	1.5	-1	1	22	4011	4032	UUUUGGGACGGAGGGAGUACUA	UAGUACGCCCUCUGUCCCAAAA	Cleavage	cdna:novel chromosome:IWGSC1+popseq:6A:51339551:51346805:1 gene:Traes_6AS_D0CD3E6F6 transcript:Traes_6AS_D0CD3E6F6.1	1
tae-miR1439	Traes_4AL_DDB749346.1	1.5	-1	1	22	3428	3449	UUUUGGGACGGAGGGAGUACUA	AAGUACUCCCUCCGUUCCAAAU	Cleavage	cdna:novel chromosome:IWGSC1+popseq:4A:206376030:206380608:1 gene:Traes_4AL_DDB749346 transcript:Traes_4AL_DDB749346.1	1
tae-miR1439	Traes_7DS_016F8E2EA.1	1.5	-1	1	22	4370	4391	UUUUGGGACGGAGGGAGUACUA	AAGUACUCCCUCCGUUCCAAAU	Cleavage	cdna:novel chromosome:IWGSC1+popseq:7D:6152682:6157913:-1 gene:Traes_7DS_016F8E2EA transcript:Traes_7DS_016F8E2EA.1	1
tae-miR1439	Traes_4AS_CBEEADECC.1	1.5	-1	1	22	325	346	UUUUGGGACGGAGGGAGUACUA	AAGUACUCCCUCCGUCCCAUAA	Cleavage	cdna:novel scaffold:IWGSC1+popseq:IWGSC_CSS_4AS_scaff_6008870:5025:7549:-1 gene:Traes_4AS_CBEEADECC transcript:Traes_4AS_CBEEADECC.1	1
tae-miR1439	Traes_6AL_D1FCF6297.2	1.5	-1	1	22	13	34	UUUUGGGACGGAGGGAGUACUA	AAGUACUCCCUCCGUCCGAAAA	Cleavage	cdna:novel chromosome:IWGSC1+popseq:6A:180534384:180535999:1 gene:Traes_6AL_D1FCF6297 transcript:Traes_6AL_D1FCF6297.2	1
tae-miR1439	Traes_1AL_25F25D8A1.1	1.5	-1	1	22	1181	1202	UUUUGGGACGGAGGGAGUACUA	AAGUACUUUCUUCGUCCCAAAA	Cleavage	cdna:novel scaffold:IWGSC1+popseq:IWGSC_CSS_1AL_scaff_3902363:6447:7878:-1 gene:Traes_1AL_25F25D8A1 transcript:Traes_1AL_25F25D8A1.1	1
tae-miR1439	Traes_2BS_C9C1928B7.5	1.5	-1	1	22	1089	1110	UUUUGGGACGGAGGGAGUACUA	GAGUACUCCCUCCGUUCUGAAA	Cleavage	cdna:novel chromosome:IWGSC1+popseq:2B:224376553:224377914:-1 gene:Traes_2BS_C9C1928B7 transcript:Traes_2BS_C9C1928B7.5	1
tae-miR1439	Traes_7AS_5E7A92F55.2	1.5	-1	1	22	2453	2474	UUUUGGGACGGAGGGAGUACUA	AAGUACUCCCUCCGUCCCUAAA	Cleavage	cdna:novel chromosome:IWGSC1+popseq:7A:51183715:51191060:1 gene:Traes_7AS_5E7A92F55 transcript:Traes_7AS_5E7A92F55.2	1
tae-miR1439	Traes_5AL_E5FB83F56.1	1.5	-1	1	22	2578	2599	UUUUGGGACGGAGGGAGUACUA	CAGUACUCCCUCCGUCCGAAAA	Cleavage	cdna:novel scaffold:IWGSC1+popseq:IWGSC_CSS_5AL_scaff_2671066:13:5366:1 gene:Traes_5AL_E5FB83F56 transcript:Traes_5AL_E5FB83F56.1	1
tae-miR1439	Traes_5DL_160DE1CF7.2	1.5	-1	1	22	3776	3797	UUUUGGGACGGAGGGAGUACUA	GAGUACUCCCUUUGUCCCGAAA	Cleavage	cdna:novel scaffold:IWGSC1+popseq:IWGSC_CSS_5DL_scaff_4528168:2262:12174:1 gene:Traes_5DL_160DE1CF7 transcript:Traes_5DL_160DE1CF7.2 description: CONTAINS InterPro DOMAIN/s: Nrap protein (InterPro:IPR005554); Has 396 Blast hits to 382 proteins in 182 species: Archae - 3; Bacteria - 2; Metazoa - 142; Fungi - 146; Plants - 43; Viruses - 0; Other Eukaryotes - 60 (source: NCBI BLink).	1
tae-miR1439	Traes_1DL_9FE4D295D.2	1.5	-1	1	22	1992	2013	UUUUGGGACGGAGGGAGUACUA	AAGUACUCCCUCCGUCCCAUAA	Cleavage	cdna:novel chromosome:IWGSC1+popseq:1D:135000067:135009374:1 gene:Traes_1DL_9FE4D295D transcript:Traes_1DL_9FE4D295D.2	1
tae-miR1439	Traes_4BL_9C8AF6380.1	1.5	-1	1	22	1285	1306	UUUUGGGACGGAGGGAGUACUA	UAUUACUCCCUUCGUCCCAAAU	Cleavage	cdna:novel scaffold:IWGSC1+popseq:IWGSC_CSS_4BL_scaff_6985344:307:2679:1 gene:Traes_4BL_9C8AF6380 transcript:Traes_4BL_9C8AF6380.1	1
tae-miR1439	Traes_2AS_D5A07A9C6.1	1.5	-1	1	22	602	623	UUUUGGGACGGAGGGAGUACUA	AGGUACUCCCUCCGUCCCAUAA	Cleavage	cdna:novel chromosome:IWGSC1+popseq:2A:7573270:7574722:-1 gene:Traes_2AS_D5A07A9C6 transcript:Traes_2AS_D5A07A9C6.1	1
tae-miR1439	Traes_6AL_686E9F639.1	1.5	-1	1	22	1135	1156	UUUUGGGACGGAGGGAGUACUA	AGGUACUCCCUCCGUCCCAUAA	Cleavage	cdna:novel scaffold:IWGSC1+popseq:IWGSC_CSS_6AL_scaff_5774046:3372:5561:-1 gene:Traes_6AL_686E9F639 transcript:Traes_6AL_686E9F639.1	2
tae-miR1439	Traes_1BL_CADC54213.1	1.5	-1	1	22	1385	1406	UUUUGGGACGGAGGGAGUACUA	AGGUACUCCCUCCAUCCCAAAA	Cleavage	cdna:novel scaffold:IWGSC1+popseq:IWGSC_CSS_1BL_scaff_3829102:1759:3730:-1 gene:Traes_1BL_CADC54213 transcript:Traes_1BL_CADC54213.1	1
tae-miR1439	Traes_5DL_F2EB5A102.1	1.5	-1	1	22	1831	1852	UUUUGGGACGGAGGGAGUACUA	UACUACUCCCUCCGUUCCAAAU	Cleavage	cdna:novel chromosome:IWGSC1+popseq:5D:108214250:108217832:1 gene:Traes_5DL_F2EB5A102 transcript:Traes_5DL_F2EB5A102.1	1
tae-miR1439	Traes_2DL_2FB11E18C.1	1.5	-1	1	22	805	826	UUUUGGGACGGAGGGAGUACUA	ACAUACUCCCUCCGUCCCAUAA	Cleavage	cdna:novel chromosome:IWGSC1+popseq:2D:37135210:37138821:-1 gene:Traes_2DL_2FB11E18C transcript:Traes_2DL_2FB11E18C.1	2
tae-miR1439	Traes_7AL_58C877DBF.1	1.5	-1	1	22	325	346	UUUUGGGACGGAGGGAGUACUA	UACUACUCCUUCCGUUCUAAAA	Cleavage	cdna:novel chromosome:IWGSC1+popseq:7A:174580903:174581433:1 gene:Traes_7AL_58C877DBF transcript:Traes_7AL_58C877DBF.1	1
tae-miR1439	Traes_3DS_0240F189D.1	1.5	-1	1	22	695	716	UUUUGGGACGGAGGGAGUACUA	UAUUACUCCCUCCUUCCCAAAA	Cleavage	cdna:novel chromosome:IWGSC1+popseq:3D:9859810:9861295:-1 gene:Traes_3DS_0240F189D transcript:Traes_3DS_0240F189D.1	1
tae-miR1439	Traes_6BL_A5A986E6C.1	1.5	-1	1	22	18	39	UUUUGGGACGGAGGGAGUACUA	UAUUACUCCCUCCGUCCCAUAA	Cleavage	cdna:novel scaffold:IWGSC1+popseq:IWGSC_CSS_6BL_scaff_4397975:1665:3350:-1 gene:Traes_6BL_A5A986E6C transcript:Traes_6BL_A5A986E6C.1	1
tae-miR1439	Traes_1BS_D81E948D7.1	1.5	-1	1	22	988	1009	UUUUGGGACGGAGGGAGUACUA	UACUACUCCCUCCGUCCCAUAA	Cleavage	cdna:novel chromosome:IWGSC1+popseq:1B:65549769:65565565:1 gene:Traes_1BS_D81E948D7 transcript:Traes_1BS_D81E948D7.1	1
tae-miR1439	Traes_5BL_5E94C243F.2	1.5	-1	1	22	1019	1040	UUUUGGGACGGAGGGAGUACUA	UAUUACUCCCUCUGUCCUGAAA	Cleavage	cdna:pseudogene chromosome:IWGSC1+popseq:5B:258240211:258243041:1 gene:Traes_5BL_5E94C243F transcript:Traes_5BL_5E94C243F.2	1
tae-miR1535	Traes_1AS_A12E87FB6.1	1.5	-1	1	21	668	688	GUUGUUUGUGGUGAUGUGUAG	ACACACAUCAACACAAACAAC	Translation	cdna:novel chromosome:IWGSC1+popseq:1A:1418430:1420366:1 gene:Traes_1AS_A12E87FB6 transcript:Traes_1AS_A12E87FB6.1	1
tae-miR1848	Traes_1BL_F618B0862.1	1.5	-1	1	21	110	130	CGUCGCCGGCGCGCGCGUGGA	ACUACGCCCGCGCCGGCGACG	Cleavage	cdna:novel chromosome:IWGSC1+popseq:1B:165889025:165897468:-1 gene:Traes_1BL_F618B0862 transcript:Traes_1BL_F618B0862.1 description: Tetratricopeptide repeat (TPR)-like superfamily protein	1
tae-miR1848	Traes_6DS_94269FDC5.1	1.5	-1	1	21	312	332	CGUCGCCGGCGCGCGCGUGGA	CCCACGCCCGCGCCGGCGGCG	Cleavage	cdna:novel chromosome:IWGSC1+popseq:6D:10748169:10749101:1 gene:Traes_6DS_94269FDC5 transcript:Traes_6DS_94269FDC5.1	1
tae-miR1848	Traes_7DL_4F8085FB6.2	1.5	-1	1	21	604	624	CGUCGCCGGCGCGCGCGUGGA	CGAGCGCGCGCGCCGGCGACG	Cleavage	cdna:novel chromosome:IWGSC1+popseq:7D:219564970:219566031:1 gene:Traes_7DL_4F8085FB6 transcript:Traes_7DL_4F8085FB6.2	1
tae-miR1858	Traes_2BL_0F6AACF7B.1	1.5	-1	1	21	87	107	GAGGGGAGGACGGAGCGGGGC	GCCCCGCUCCGUCAUCCCCUC	Cleavage	cdna:novel scaffold:IWGSC1+popseq:IWGSC_CSS_2BL_scaff_8080062:8256:9816:-1 gene:Traes_2BL_0F6AACF7B transcript:Traes_2BL_0F6AACF7B.1	1
tae-miR1858	Traes_4BS_E87EF45DC.1	1.5	-1	1	21	86	106	GAGGGGAGGACGGAGCGGGGC	ACUCCGCUUCGUCCUCUCCUC	Cleavage	cdna:novel chromosome:IWGSC1+popseq:4B:153186388:153193892:1 gene:Traes_4BS_E87EF45DC transcript:Traes_4BS_E87EF45DC.1	1
tae-miR1858	Traes_4DS_8A39162D6.1	1.5	-1	1	21	155	175	GAGGGGAGGACGGAGCGGGGC	ACUCCGCUUCGUCCUCUCCUC	Cleavage	cdna:novel chromosome:IWGSC1+popseq:4D:46702806:46709377:1 gene:Traes_4DS_8A39162D6 transcript:Traes_4DS_8A39162D6.1	1
tae-miR1858	Traes_2BL_21BEB1963.1	1.5	-1	1	21	94	114	GAGGGGAGGACGGAGCGGGGC	ACCCCUCUCCGUCCUCCUCUC	Cleavage	cdna:novel chromosome:IWGSC1+popseq:2B:107130559:107136678:1 gene:Traes_2BL_21BEB1963 transcript:Traes_2BL_21BEB1963.1 description: translation initiation factor 3 subunit H1	1
tae-miR1858	Traes_2BL_E0FA64132.1	1.5	-1	1	21	433	453	GAGGGGAGGACGGAGCGGGGC	CUUCCCCUCCGUCCUCCCCUC	Cleavage	cdna:novel chromosome:IWGSC1+popseq:2B:323882985:323887674:-1 gene:Traes_2BL_E0FA64132 transcript:Traes_2BL_E0FA64132.1	1
tae-miR2104	Traes_6DL_79FE961B3.1	1.5	-1	1	22	6738	6759	GCGGCGAGCGGAGGCGAGCGCU	GAGGCUCGCCUUUGCUUGCCGC	Cleavage	cdna:novel chromosome:IWGSC1+popseq:6D:176941164:176955956:1 gene:Traes_6DL_79FE961B3 transcript:Traes_6DL_79FE961B3.1	1
tae-miR2118c	Traes_4BL_3C76AB135.2	1.5	-1	1	22	357	378	UUCCUGAUGCCUCUCAUGCCUA	UAGGAAUGAGAGGCAUCGGGAA	Cleavage	cdna:novel chromosome:IWGSC1+popseq:4B:297882958:297886323:-1 gene:Traes_4BL_3C76AB135 transcript:Traes_4BL_3C76AB135.2	4
tae-miR2118c	Traes_4BL_3C76AB135.2	1.5	-1	1	22	832	853	UUCCUGAUGCCUCUCAUGCCUA	UAGGAAUGGGAGGCAUCAGGAA	Cleavage	cdna:novel chromosome:IWGSC1+popseq:4B:297882958:297886323:-1 gene:Traes_4BL_3C76AB135 transcript:Traes_4BL_3C76AB135.2	4
tae-miR2118d	Traes_4BL_3C76AB135.2	1.5	-1	1	21	357	377	UCCUGAUGCCUCUCAUGCCUA	UAGGAAUGAGAGGCAUCGGGA	Cleavage	cdna:novel chromosome:IWGSC1+popseq:4B:297882958:297886323:-1 gene:Traes_4BL_3C76AB135 transcript:Traes_4BL_3C76AB135.2	4
tae-miR2118d	Traes_4BL_3C76AB135.2	1.5	-1	1	21	832	852	UCCUGAUGCCUCUCAUGCCUA	UAGGAAUGGGAGGCAUCAGGA	Cleavage	cdna:novel chromosome:IWGSC1+popseq:4B:297882958:297886323:-1 gene:Traes_4BL_3C76AB135 transcript:Traes_4BL_3C76AB135.2	4
tae-miR2636	Traes_2DL_113F21F4B.2	1.5	-1	1	21	97	117	GUUGGGUUGUGUGCUGAAUAU	CUAUCCAGCACACAGCCCAAC	Cleavage	cdna:novel chromosome:IWGSC1+popseq:2D:141872434:141874326:-1 gene:Traes_2DL_113F21F4B transcript:Traes_2DL_113F21F4B.2	1
tae-miR2636	Traes_7BS_2DB53454A.3	1.5	-1	1	21	146	166	GUUGGGUUGUGUGCUGAAUAU	CUAUUCAACACACAGCCCAAC	Cleavage	cdna:novel chromosome:IWGSC1+popseq:7B:42861835:42864785:1 gene:Traes_7BS_2DB53454A transcript:Traes_7BS_2DB53454A.3	1
tae-miR2636	Traes_6DL_BD6F626D5.4	1.5	-1	1	21	571	591	GUUGGGUUGUGUGCUGAAUAU	CUAUCCAGCACACAGCCCAAC	Cleavage	cdna:novel chromosome:IWGSC1+popseq:6D:163371341:163374574:1 gene:Traes_6DL_BD6F626D5 transcript:Traes_6DL_BD6F626D5.4	1
tae-miR2643	Traes_7DS_BB1E07C79.2	1.5	-1	1	21	646	666	UUUGUAAUCAGAAAUUAGAGA	UGUCUAGUUUUUGAUUGCAAA	Cleavage	cdna:novel chromosome:IWGSC1+popseq:7D:26033515:26038693:1 gene:Traes_7DS_BB1E07C79 transcript:Traes_7DS_BB1E07C79.2	1
tae-miR2643	Traes_7BS_C19A41986.2	1.5	-1	1	21	718	738	UUUGUAAUCAGAAAUUAGAGA	UGUCUAGUUUUUGAUUGCAAA	Cleavage	cdna:novel chromosome:IWGSC1+popseq:7B:17933338:17938279:1 gene:Traes_7BS_C19A41986 transcript:Traes_7BS_C19A41986.2	1
tae-miR2643	Traes_7BS_955956707.1	1.5	-1	1	21	1026	1046	UUUGUAAUCAGAAAUUAGAGA	UGUCUAGUUUUUGAUUGCAAA	Cleavage	cdna:novel chromosome:IWGSC1+popseq:7B:17596293:17604064:1 gene:Traes_7BS_955956707 transcript:Traes_7BS_955956707.1	1
tae-miR2643	Traes_7DS_0D1C03C27.1	1.5	-1	1	21	1219	1239	UUUGUAAUCAGAAAUUAGAGA	UGUCUAGUUUUUGAUUGCAAA	Cleavage	cdna:novel chromosome:IWGSC1+popseq:7D:26478870:26488550:1 gene:Traes_7DS_0D1C03C27 transcript:Traes_7DS_0D1C03C27.1 description: SET domain-containing protein	1
tae-miR2924	Traes_1AS_A4687B896.1	1.5	-1	1	21	144	164	AUCGCCGGCUCCGGCCGCGAC	GAUGCGGCCGGAGCUGGUGAU	Cleavage	cdna:novel chromosome:IWGSC1+popseq:1A:1976138:1976718:1 gene:Traes_1AS_A4687B896 transcript:Traes_1AS_A4687B896.1	1
tae-miR3476	Traes_2DL_84AF4FF18.1	1.5	-1	1	21	238	258	AGUGACUGGAUUUGUUGACAA	AUGUCAACAAAUCCAGCCACU	Cleavage	cdna:novel chromosome:IWGSC1+popseq:2D:72110570:72114461:-1 gene:Traes_2DL_84AF4FF18 transcript:Traes_2DL_84AF4FF18.1	1
tae-miR3627	Traes_4AL_0DF0B6152.1	1.5	-1	1	22	3168	3189	UUGUCGCAGGAGAGACGCCACG	CGUGGCGUCUCUCGUGCGACAA	Cleavage	cdna:novel chromosome:IWGSC1+popseq:4A:207737042:207748109:-1 gene:Traes_4AL_0DF0B6152 transcript:Traes_4AL_0DF0B6152.1	1
tae-miR3633	Traes_4BL_3C76AB135.2	1.5	-1	1	23	588	610	UUUCCCGAUGCCUCCCAUUCCUA	UAGGAAUGGGAGGCACCGGGAAA	Cleavage	cdna:novel chromosome:IWGSC1+popseq:4B:297882958:297886323:-1 gene:Traes_4BL_3C76AB135 transcript:Traes_4BL_3C76AB135.2	4
tae-miR3633	Traes_4BL_3C76AB135.2	1.5	-1	1	23	832	854	UUUCCCGAUGCCUCCCAUUCCUA	UAGGAAUGGGAGGCAUCAGGAAA	Cleavage	cdna:novel chromosome:IWGSC1+popseq:4B:297882958:297886323:-1 gene:Traes_4BL_3C76AB135 transcript:Traes_4BL_3C76AB135.2	4
tae-miR3635	Traes_7DS_361EC0618.1	1.5	-1	1	21	692	712	AUGAUGUCCCAGACAUGCCUC	UGGGCAUGUUUGGGACAUCAA	Cleavage	cdna:novel chromosome:IWGSC1+popseq:7D:151974:158365:1 gene:Traes_7DS_361EC0618 transcript:Traes_7DS_361EC0618.1	1
tae-miR3635	Traes_2AS_45C985CAC.1	1.5	-1	1	21	1276	1296	AUGAUGUCCCAGACAUGCCUC	UUGGCAUGUCUGUGACAUCAU	Cleavage	cdna:novel chromosome:IWGSC1+popseq:2A:176137525:176143120:1 gene:Traes_2AS_45C985CAC transcript:Traes_2AS_45C985CAC.1 description: ZCW7	1
tae-miR3636	Traes_5DL_964A2C94E.1	1.5	-1	1	23	280	302	UCGGUUUGCUUCCUUGAAGAUUG	AGCUCUUCAAGGAGGCAAGCCGG	Cleavage	cdna:novel scaffold:IWGSC1+popseq:IWGSC_CSS_5DL_scaff_4537020:9857:12890:-1 gene:Traes_5DL_964A2C94E transcript:Traes_5DL_964A2C94E.1 description: beta-ureidopropionase	1
tae-miR3636	Traes_5BL_AA36BC1E0.1	1.5	-1	1	23	313	335	UCGGUUUGCUUCCUUGAAGAUUG	AGCUCUUCAAGGAGGCAAGCCGG	Cleavage	cdna:novel chromosome:IWGSC1+popseq:5B:185697378:185700422:1 gene:Traes_5BL_AA36BC1E0 transcript:Traes_5BL_AA36BC1E0.1 description: beta-ureidopropionase	1
tae-miR413	Traes_5BL_57114C2FE.1	1.5	-1	1	21	491	511	GGAGUUUCUCUUGUUCUGCAG	CUGCAGAAAAAGAGAAACUCC	Cleavage	cdna:novel chromosome:IWGSC1+popseq:5B:192647522:192649746:-1 gene:Traes_5BL_57114C2FE transcript:Traes_5BL_57114C2FE.1	1
tae-miR413	Traes_5AL_F860CAF4E.2	1.5	-1	1	21	218	238	GGAGUUUCUCUUGUUCUGCAG	CUGCAGAAAAAGAGAAACUCC	Cleavage	cdna:novel scaffold:IWGSC1+popseq:IWGSC_CSS_5AL_scaff_2758176:1:1824:1 gene:Traes_5AL_F860CAF4E transcript:Traes_5AL_F860CAF4E.2	1
tae-miR413	Traes_5DL_BE544F15F.1	1.5	-1	1	21	624	644	GGAGUUUCUCUUGUUCUGCAG	CCGCAGAAAAAGAGAAACUCC	Cleavage	cdna:novel chromosome:IWGSC1+popseq:5D:116627247:116630238:-1 gene:Traes_5DL_BE544F15F transcript:Traes_5DL_BE544F15F.1	1
tae-miR4367	Traes_5AL_278B5C166.2	1.5	-1	1	21	715	735	AGCAUCAUAUCACCUUCAUUG	AUAUGAAGGUGAUAUGAUGAU	Cleavage	cdna:novel chromosome:IWGSC1+popseq:5A:76347682:76349029:1 gene:Traes_5AL_278B5C166 transcript:Traes_5AL_278B5C166.2	1
tae-miR477a	Traes_2DL_776B9B786.1	1.5	-1	1	21	1834	1854	CCUCUCUCCCUCACCGGCUCC	UGAGUCGGUGAGGGAGAGAGA	Cleavage	cdna:novel chromosome:IWGSC1+popseq:2D:148406706:148410503:-1 gene:Traes_2DL_776B9B786 transcript:Traes_2DL_776B9B786.1	1
tae-miR477a	Traes_2AL_279C94831.1	1.5	-1	1	21	185	205	CCUCUCUCCCUCACCGGCUCC	GCCGCCGGUGAGGGAGGGAGG	Cleavage	cdna:novel chromosome:IWGSC1+popseq:2A:254011765:254015136:-1 gene:Traes_2AL_279C94831 transcript:Traes_2AL_279C94831.1	1
tae-miR477a	Traes_2DL_678E7B37A.1	1.5	-1	1	21	168	188	CCUCUCUCCCUCACCGGCUCC	GCCGCCGGUGAGGGAGGGAGG	Cleavage	cdna:novel chromosome:IWGSC1+popseq:2D:148769759:148772474:1 gene:Traes_2DL_678E7B37A transcript:Traes_2DL_678E7B37A.1	1
tae-miR4993	Traes_6AS_174DF9EAB.1	1.5	-1	1	21	124	144	GAGCGGCGGCGGCGGCGGAGG	CCUCCGCCGCCGCCUCCGCUC	Cleavage	cdna:novel chromosome:IWGSC1+popseq:6A:36416578:36422094:-1 gene:Traes_6AS_174DF9EAB transcript:Traes_6AS_174DF9EAB.1 description: 5'-AMP-activated protein kinase-related	1
tae-miR4993	Traes_7BL_F6C6D23AB.1	1.5	-1	1	21	1898	1918	GAGCGGCGGCGGCGGCGGAGG	CCUCCGCCGCCGUCGUCGUUC	Cleavage	cdna:novel chromosome:IWGSC1+popseq:7B:212558551:212561117:1 gene:Traes_7BL_F6C6D23AB transcript:Traes_7BL_F6C6D23AB.1	1
tae-miR4993	Traes_4DS_C51EA3853.1	1.5	-1	1	21	24	44	GAGCGGCGGCGGCGGCGGAGG	CCUCCGCCGCCGCCGCCUCUC	Cleavage	cdna:novel scaffold:IWGSC1+popseq:IWGSC_CSS_4DS_scaff_2306670:10186:11982:-1 gene:Traes_4DS_C51EA3853 transcript:Traes_4DS_C51EA3853.1	1
tae-miR4993	Traes_5DL_9B03117D6.1	1.5	-1	1	21	216	236	GAGCGGCGGCGGCGGCGGAGG	CCUCCGCCGCCGCCGCCGCCC	Cleavage	cdna:novel scaffold:IWGSC1+popseq:IWGSC_CSS_5DL_scaff_4535084:2599:7353:1 gene:Traes_5DL_9B03117D6 transcript:Traes_5DL_9B03117D6.1 description: Transducin/WD40 repeat-like superfamily protein	1
tae-miR4993	Traes_7BS_D2A48E15A.1	1.5	-1	1	21	195	215	GAGCGGCGGCGGCGGCGGAGG	CCUCCGCCGCCGCCGCCGCCC	Cleavage	cdna:novel chromosome:IWGSC1+popseq:7B:136064572:136067492:1 gene:Traes_7BS_D2A48E15A transcript:Traes_7BS_D2A48E15A.1	1
tae-miR4993	Traes_4BL_46DFECB43.1	1.5	-1	1	21	535	555	GAGCGGCGGCGGCGGCGGAGG	CCUCCGCCGCCGCCGCCGCGC	Cleavage	cdna:novel scaffold:IWGSC1+popseq:IWGSC_CSS_4BL_scaff_6970799:2676:4279:-1 gene:Traes_4BL_46DFECB43 transcript:Traes_4BL_46DFECB43.1	1
tae-miR4993	Traes_4BL_5772B51B8.2	1.5	-1	1	21	84	104	GAGCGGCGGCGGCGGCGGAGG	CCUCCGCCGCCGCCGCCGCCC	Cleavage	cdna:novel chromosome:IWGSC1+popseq:4B:40191250:40193649:1 gene:Traes_4BL_5772B51B8 transcript:Traes_4BL_5772B51B8.2	1
tae-miR4993	Traes_5BL_C5A7BE912.1	1.5	-1	1	21	119	139	GAGCGGCGGCGGCGGCGGAGG	CCUCCGCCGCCGCCGCCGCCC	Cleavage	cdna:novel scaffold:IWGSC1+popseq:IWGSC_CSS_5BL_scaff_5894328:1:3618:-1 gene:Traes_5BL_C5A7BE912 transcript:Traes_5BL_C5A7BE912.1 description: Transducin/WD40 repeat-like superfamily protein	1
tae-miR4993	Traes_4AL_BA55AB0FC.1	1.5	-1	1	21	134	154	GAGCGGCGGCGGCGGCGGAGG	CCUCCGCCGCCGCCGCCGCGC	Cleavage	cdna:novel chromosome:IWGSC1+popseq:4A:171989016:171990913:1 gene:Traes_4AL_BA55AB0FC transcript:Traes_4AL_BA55AB0FC.1	1
tae-miR4993	Traes_7DL_CC8F40D83.1	1.5	-1	1	21	75	95	GAGCGGCGGCGGCGGCGGAGG	CCUCCGCCGCCGCCGCCUCUC	Cleavage	cdna:novel scaffold:IWGSC1+popseq:IWGSC_CSS_7DL_scaff_3339486:3096:4436:-1 gene:Traes_7DL_CC8F40D83 transcript:Traes_7DL_CC8F40D83.1	1
tae-miR4993	Traes_1BS_328CAAF04.2	1.5	-1	1	21	208	228	GAGCGGCGGCGGCGGCGGAGG	CCGCCGCCGCCGCCGCCGUUC	Cleavage	cdna:novel chromosome:IWGSC1+popseq:1B:15354841:15360326:1 gene:Traes_1BS_328CAAF04 transcript:Traes_1BS_328CAAF04.2	2
tae-miR4993	Traes_2BS_0B2869248.1	1.5	-1	1	21	290	310	GAGCGGCGGCGGCGGCGGAGG	CCUCCCUCGCCGCCGCCGCUC	Cleavage	cdna:novel scaffold:IWGSC1+popseq:IWGSC_CSS_2BS_scaff_5245645:2084:8625:-1 gene:Traes_2BS_0B2869248 transcript:Traes_2BS_0B2869248.1 description: aldehyde dehydrogenase 22A1	1
tae-miR4993	Traes_4AL_BC3EC33D9.2	1.5	-1	1	21	36	56	GAGCGGCGGCGGCGGCGGAGG	CCCUCGCCGCCGCCGCCGCUC	Cleavage	cdna:novel scaffold:IWGSC1+popseq:IWGSC_CSS_4AL_scaff_7110456:1581:5531:-1 gene:Traes_4AL_BC3EC33D9 transcript:Traes_4AL_BC3EC33D9.2	1
tae-miR4993	Traes_4BS_C839FA27A.1	1.5	-1	1	21	275	295	GAGCGGCGGCGGCGGCGGAGG	CCGCCGCCGCCGCCGCCGCUU	Cleavage	cdna:novel chromosome:IWGSC1+popseq:4B:75285383:75289647:1 gene:Traes_4BS_C839FA27A transcript:Traes_4BS_C839FA27A.1 description: Transducin/WD40 repeat-like superfamily protein	1
tae-miR4993	Traes_1BS_4A63D1DBC.2	1.5	-1	1	21	125	145	GAGCGGCGGCGGCGGCGGAGG	CCGCCGCCGCCGCCGCUGCUC	Cleavage	cdna:novel chromosome:IWGSC1+popseq:1B:2662605:2668888:1 gene:Traes_1BS_4A63D1DBC transcript:Traes_1BS_4A63D1DBC.2	1
tae-miR4993	Traes_2AL_B0EF4C032.2	1.5	-1	1	21	357	377	GAGCGGCGGCGGCGGCGGAGG	CCGCCGCCGCCGCCGCCGUUC	Cleavage	cdna:novel chromosome:IWGSC1+popseq:2A:198257492:198263494:-1 gene:Traes_2AL_B0EF4C032 transcript:Traes_2AL_B0EF4C032.2	1
tae-miR4993	Traes_1DL_81B7DF816.1	1.5	-1	1	21	470	490	GAGCGGCGGCGGCGGCGGAGG	CCUCCUCCGCCGCCGCCGCUU	Cleavage	cdna:novel chromosome:IWGSC1+popseq:1D:135404524:135410293:1 gene:Traes_1DL_81B7DF816 transcript:Traes_1DL_81B7DF816.1	1
tae-miR4993	Traes_4DS_4616C686D.1	1.5	-1	1	21	43	63	GAGCGGCGGCGGCGGCGGAGG	CCUUGGCCGCCGCCGCCGCUC	Cleavage	cdna:novel chromosome:IWGSC1+popseq:4D:81690376:81694312:1 gene:Traes_4DS_4616C686D transcript:Traes_4DS_4616C686D.1	1
tae-miR4993	Traes_1DS_63BED826C.1	1.5	-1	1	21	78	98	GAGCGGCGGCGGCGGCGGAGG	CCUCCUCCGCCGCCGCUGCUC	Cleavage	cdna:novel scaffold:IWGSC1+popseq:IWGSC_CSS_1DS_scaff_1880133:1:1990:-1 gene:Traes_1DS_63BED826C transcript:Traes_1DS_63BED826C.1	1
tae-miR4993	Traes_2BL_7B1793C3E.2	1.5	-1	1	21	463	483	GAGCGGCGGCGGCGGCGGAGG	UCUCCGCCGCCGCCGCCGCGC	Cleavage	cdna:novel chromosome:IWGSC1+popseq:2B:164098966:164101820:-1 gene:Traes_2BL_7B1793C3E transcript:Traes_2BL_7B1793C3E.2	1
tae-miR4993	Traes_6AS_3083D6F3A.1	1.5	-1	1	21	91	111	GAGCGGCGGCGGCGGCGGAGG	CCGCCGCCGCCGCCGCCGCUU	Cleavage	cdna:novel chromosome:IWGSC1+popseq:6A:21120600:21124968:1 gene:Traes_6AS_3083D6F3A transcript:Traes_6AS_3083D6F3A.1	1
tae-miR4993	Traes_7DL_3547B7B9A.2	1.5	-1	1	21	271	291	GAGCGGCGGCGGCGGCGGAGG	UCUCCGCCGCCGCCGCCGCCC	Cleavage	cdna:novel chromosome:IWGSC1+popseq:7D:189673102:189677646:-1 gene:Traes_7DL_3547B7B9A transcript:Traes_7DL_3547B7B9A.2	2
tae-miR4993	Traes_7DL_3547B7B9A.2	1.5	-1	1	21	408	428	GAGCGGCGGCGGCGGCGGAGG	CUGCCGCCGCCGCCGCCGCUU	Cleavage	cdna:novel chromosome:IWGSC1+popseq:7D:189673102:189677646:-1 gene:Traes_7DL_3547B7B9A transcript:Traes_7DL_3547B7B9A.2	2
tae-miR4993	Traes_2BS_075F12813.2	1.5	-1	1	21	31	51	GAGCGGCGGCGGCGGCGGAGG	UCUCCGCCGCCGCCGCCGCCC	Cleavage	cdna:novel chromosome:IWGSC1+popseq:2B:3122293:3127122:-1 gene:Traes_2BS_075F12813 transcript:Traes_2BS_075F12813.2	1
tae-miR4993	Traes_6DL_3BF4523A7.1	1.5	-1	1	21	4	24	GAGCGGCGGCGGCGGCGGAGG	CCGCCGCCGUCGCCGCCGCUC	Cleavage	cdna:novel chromosome:IWGSC1+popseq:6D:160262289:160266066:1 gene:Traes_6DL_3BF4523A7 transcript:Traes_6DL_3BF4523A7.1	1
tae-miR4993	Traes_5BL_45013F220.1	1.5	-1	1	21	169	189	GAGCGGCGGCGGCGGCGGAGG	CCGCCGCCGCCGCCGCCGCUU	Cleavage	cdna:novel chromosome:IWGSC1+popseq:5B:98308581:98312493:1 gene:Traes_5BL_45013F220 transcript:Traes_5BL_45013F220.1 description: DNA-directed RNA polymerases	1
tae-miR4993	Traes_4DL_23BF1E242.1	1.5	-1	1	21	33	53	GAGCGGCGGCGGCGGCGGAGG	CCGCCGCCGCCGCCGCCGCUU	Cleavage	cdna:novel chromosome:IWGSC1+popseq:4D:120610758:120613171:1 gene:Traes_4DL_23BF1E242 transcript:Traes_4DL_23BF1E242.1 description: ARM repeat superfamily protein	1
tae-miR4993	Traes_1DS_1BE7230F5.1	1.5	-1	1	21	63	83	GAGCGGCGGCGGCGGCGGAGG	CCGUCGCCGCCGCCGCCGCUC	Cleavage	cdna:novel scaffold:IWGSC1+popseq:IWGSC_CSS_1DS_scaff_624684:25:1342:-1 gene:Traes_1DS_1BE7230F5 transcript:Traes_1DS_1BE7230F5.1	2
tae-miR4993	Traes_2DL_3209AE71C.1	1.5	-1	1	21	163	183	GAGCGGCGGCGGCGGCGGAGG	CCGCCGCCGCCGCCGCCGCUU	Cleavage	cdna:novel scaffold:IWGSC1+popseq:IWGSC_CSS_2DL_scaff_9907314:1909:4366:1 gene:Traes_2DL_3209AE71C transcript:Traes_2DL_3209AE71C.1	2
tae-miR4993	Traes_2AL_95F48B96A.2	1.5	-1	1	21	119	139	GAGCGGCGGCGGCGGCGGAGG	CCGCCGCCGCCGCCGCCGCUU	Cleavage	cdna:novel chromosome:IWGSC1+popseq:2A:59097129:59101004:-1 gene:Traes_2AL_95F48B96A transcript:Traes_2AL_95F48B96A.2	1
tae-miR4993	Traes_4AL_9E66EFCF8.2	1.5	-1	1	21	248	268	GAGCGGCGGCGGCGGCGGAGG	UCUCCGUCGUCGUCGCCGCUC	Cleavage	cdna:novel scaffold:IWGSC1+popseq:IWGSC_CSS_4AL_scaff_7104486:5131:8108:-1 gene:Traes_4AL_9E66EFCF8 transcript:Traes_4AL_9E66EFCF8.2	1
tae-miR4993	Traes_4DL_7A27613A1.1	1.5	-1	1	21	61	81	GAGCGGCGGCGGCGGCGGAGG	CCCUCGCCGCCGCCGCCGCUC	Cleavage	cdna:novel scaffold:IWGSC1+popseq:IWGSC_CSS_4DL_scaff_14470923:19:1569:1 gene:Traes_4DL_7A27613A1 transcript:Traes_4DL_7A27613A1.1	1
tae-miR4993	Traes_2AL_705FD974D.2	1.5	-1	1	21	317	337	GAGCGGCGGCGGCGGCGGAGG	ACUCCGCCGCCGCCGCCGCCC	Cleavage	cdna:novel scaffold:IWGSC1+popseq:IWGSC_CSS_2AL_scaff_6331814:3869:7639:1 gene:Traes_2AL_705FD974D transcript:Traes_2AL_705FD974D.2	1
tae-miR4993	Traes_4AL_0F80D14341.1	1.5	-1	1	21	156	176	GAGCGGCGGCGGCGGCGGAGG	CUUCCGCCGCCGCCGCCGCCC	Cleavage	cdna:novel chromosome:IWGSC1+popseq:4A:148983033:148987318:-1 gene:Traes_4AL_0F80D14341 transcript:Traes_4AL_0F80D14341.1	1
tae-miR4993	Traes_4AL_0F80D1434.1	1.5	-1	1	21	156	176	GAGCGGCGGCGGCGGCGGAGG	CUUCCGCCGCCGCCGCCGCCC	Cleavage	cdna:novel scaffold:IWGSC1+popseq:IWGSC_CSS_4AL_scaff_7111987:5998:10283:1 gene:Traes_4AL_0F80D1434 transcript:Traes_4AL_0F80D1434.1	1
tae-miR4993	Traes_2AS_F3D91835A.2	1.5	-1	1	21	836	856	GAGCGGCGGCGGCGGCGGAGG	GCUCCGCCGCCGCCGCCGCGC	Cleavage	cdna:novel scaffold:IWGSC1+popseq:IWGSC_CSS_2AS_scaff_5304818:1:2808:1 gene:Traes_2AS_F3D91835A transcript:Traes_2AS_F3D91835A.2	1
tae-miR4993	Traes_4AS_E960B83C6.1	1.5	-1	1	21	159	179	GAGCGGCGGCGGCGGCGGAGG	CUGCCGCCGCCGCCGCCGCUU	Cleavage	cdna:novel chromosome:IWGSC1+popseq:4A:61611244:61613237:-1 gene:Traes_4AS_E960B83C6 transcript:Traes_4AS_E960B83C6.1	1
tae-miR4993	Traes_2AL_BC7774554.2	1.5	-1	1	21	63	83	GAGCGGCGGCGGCGGCGGAGG	UCGCCGCCGCCGUCGCCGCUC	Cleavage	cdna:novel scaffold:IWGSC1+popseq:IWGSC_CSS_2AL_scaff_6331229:9768:12757:-1 gene:Traes_2AL_BC7774554 transcript:Traes_2AL_BC7774554.2	1
tae-miR5040	Traes_2DL_46A8609AA.1	1.5	-1	1	21	342	362	UUGAUAUAUAACAAGCAUAAG	GGUAUGCUUGUUGUAUGUUAA	Cleavage	cdna:novel scaffold:IWGSC1+popseq:IWGSC_CSS_2DL_scaff_214550:309:1248:-1 gene:Traes_2DL_46A8609AA transcript:Traes_2DL_46A8609AA.1	1
tae-miR5056	Traes_3DS_7C5CA14C9.1	1.5	-1	1	21	94	114	AGGAAGAACCGGUAAUAAGCA	UGCUUAUUACCAGUUCUUCCU	Translation	cdna:pseudogene scaffold:IWGSC1+popseq:IWGSC_CSS_3DS_scaff_2595374:339:1142:-1 gene:Traes_3DS_7C5CA14C9 transcript:Traes_3DS_7C5CA14C9.1	1
tae-miR5064	Traes_1AS_3C84E3ADE.1	1.5	-1	1	21	584	604	UGAAUUUGUCCAUAGCAUCAU	CUGAUGCUAUGGAUAAGUUUA	Cleavage	cdna:novel scaffold:IWGSC1+popseq:IWGSC_CSS_1AS_scaff_1798576:1:828:1 gene:Traes_1AS_3C84E3ADE transcript:Traes_1AS_3C84E3ADE.1	1
tae-miR5064	Traes_1DS_0A4757864.1	1.5	-1	1	21	1397	1417	UGAAUUUGUCCAUAGCAUCAU	CUGAUGCUAUGGGUAAGUUCA	Cleavage	cdna:novel scaffold:IWGSC1+popseq:IWGSC_CSS_1DS_scaff_1879765:763:3267:1 gene:Traes_1DS_0A4757864 transcript:Traes_1DS_0A4757864.1	1
tae-miR5064	Traes_1BS_743E7D07B.1	1.5	-1	1	21	491	511	UGAAUUUGUCCAUAGCAUCAU	CCAAUGCUAUGGACAAGUUCA	Cleavage	cdna:novel scaffold:IWGSC1+popseq:IWGSC_CSS_1BS_scaff_3430193:1:1455:1 gene:Traes_1BS_743E7D07B transcript:Traes_1BS_743E7D07B.1	1
tae-miR5064	Traes_1BS_9495B49F3.1	1.5	-1	1	21	695	715	UGAAUUUGUCCAUAGCAUCAU	CCAAUGCUAUGGACAAGUUCA	Cleavage	cdna:novel scaffold:IWGSC1+popseq:IWGSC_CSS_1BS_scaff_3481555:3903:5987:-1 gene:Traes_1BS_9495B49F3 transcript:Traes_1BS_9495B49F3.1	1
tae-miR5064	Traes_1DS_DE3675D591.2	1.5	-1	1	21	230	250	UGAAUUUGUCCAUAGCAUCAU	CCGAUGCCAUGGACAAAUUUA	Cleavage	cdna:novel scaffold:IWGSC1+popseq:IWGSC_CSS_1DS_scaff_712130:3459:5572:-1 gene:Traes_1DS_DE3675D591 transcript:Traes_1DS_DE3675D591.2	1
tae-miR5076	Traes_1DL_5A32FE8B8.1	1.5	-1	1	22	787	808	UAAAUGGGAGCAGAGCAGGUUU	UUACCUGCUUUGCUCCCAUUUU	Cleavage	cdna:novel chromosome:IWGSC1+popseq:1D:52848848:52849836:-1 gene:Traes_1DL_5A32FE8B8 transcript:Traes_1DL_5A32FE8B8.1	1
tae-miR5076	Traes_5DL_73C03C686.1	1.5	-1	1	22	745	766	UAAAUGGGAGCAGAGCAGGUUU	UCACCUGUUCUGCUCUUAUUUA	Cleavage	cdna:novel chromosome:IWGSC1+popseq:5D:106003317:106004660:1 gene:Traes_5DL_73C03C686 transcript:Traes_5DL_73C03C686.1	1
tae-miR5161	Traes_2DL_568082CD4.1	1.5	-1	1	20	519	538	UUUGGAACAGAGGGAGUAUA	UGUACUUCCUCUGUUCUAAA	Cleavage	cdna:novel chromosome:IWGSC1+popseq:2D:81607708:81610184:1 gene:Traes_2DL_568082CD4 transcript:Traes_2DL_568082CD4.1	1
tae-miR5161	Traes_3AL_30294D0A5.1	1.5	-1	1	20	500	519	UUUGGAACAGAGGGAGUAUA	UAUACUCCCUCCGUUCCAAA	Cleavage	cdna:pseudogene chromosome:IWGSC1+popseq:3A:175571810:175573483:1 gene:Traes_3AL_30294D0A5 transcript:Traes_3AL_30294D0A5.1	1
tae-miR5161	Traes_5BL_303D0B7DE.1	1.5	-1	1	20	948	967	UUUGGAACAGAGGGAGUAUA	UAUACUCUUUCUGUUCCGAA	Cleavage	cdna:novel chromosome:IWGSC1+popseq:5B:224674654:224675621:1 gene:Traes_5BL_303D0B7DE transcript:Traes_5BL_303D0B7DE.1	1
tae-miR5161	Traes_5DL_1CF8096A9.1	1.5	-1	1	20	978	997	UUUGGAACAGAGGGAGUAUA	UAUACUCCCUCUGUGCCAAA	Cleavage	cdna:novel scaffold:IWGSC1+popseq:IWGSC_CSS_5DL_scaff_4601502:3772:6497:-1 gene:Traes_5DL_1CF8096A9 transcript:Traes_5DL_1CF8096A9.1	1
tae-miR5161	Traes_2BS_B0758F329.1	1.5	-1	1	20	1078	1097	UUUGGAACAGAGGGAGUAUA	UAUACUCCCUCCGUUCCAAA	Cleavage	cdna:novel scaffold:IWGSC1+popseq:IWGSC_CSS_2BS_scaff_4974389:110:3332:1 gene:Traes_2BS_B0758F329 transcript:Traes_2BS_B0758F329.1	1
tae-miR5161	Traes_4AS_D13EBCE43.2	1.5	-1	1	20	1166	1185	UUUGGAACAGAGGGAGUAUA	UAUACUCCCUCCGUUCCAAA	Cleavage	cdna:novel chromosome:IWGSC1+popseq:4A:32138287:32139587:-1 gene:Traes_4AS_D13EBCE43 transcript:Traes_4AS_D13EBCE43.2	1
tae-miR5161	Traes_4AS_6C23CE2D6.1	1.5	-1	1	20	385	404	UUUGGAACAGAGGGAGUAUA	UAUACUCCCUCUGUCCCAAA	Cleavage	cdna:novel scaffold:IWGSC1+popseq:IWGSC_CSS_4AS_scaff_5975174:3846:5912:-1 gene:Traes_4AS_6C23CE2D6 transcript:Traes_4AS_6C23CE2D6.1	1
tae-miR5161	Traes_2AS_70A738C1B.2	1.5	-1	1	20	1056	1075	UUUGGAACAGAGGGAGUAUA	UAUACUCCCUCCGUUCCAAA	Cleavage	cdna:novel chromosome:IWGSC1+popseq:2A:119261716:119269047:1 gene:Traes_2AS_70A738C1B transcript:Traes_2AS_70A738C1B.2	1
tae-miR5161	Traes_3AL_77C1A835E.2	1.5	-1	1	20	1877	1896	UUUGGAACAGAGGGAGUAUA	UAUACUCCCUCCGUUCCAAA	Cleavage	cdna:novel chromosome:IWGSC1+popseq:3A:120308506:120313234:-1 gene:Traes_3AL_77C1A835E transcript:Traes_3AL_77C1A835E.2	1
tae-miR5161	Traes_3AL_9323E9786.1	1.5	-1	1	20	2000	2019	UUUGGAACAGAGGGAGUAUA	UAUACUCCCUCCGUUCCAAA	Cleavage	cdna:novel chromosome:IWGSC1+popseq:3A:162753325:162755645:1 gene:Traes_3AL_9323E9786 transcript:Traes_3AL_9323E9786.1	1
tae-miR5161	Traes_3DL_7EF7BC2E0.1	1.5	-1	1	20	1536	1555	UUUGGAACAGAGGGAGUAUA	UAUACUCCCUCCGUUCCAAA	Cleavage	cdna:novel chromosome:IWGSC1+popseq:3D:94015094:94023264:-1 gene:Traes_3DL_7EF7BC2E0 transcript:Traes_3DL_7EF7BC2E0.1	1
tae-miR5161	Traes_5DL_D9C09E026.3	1.5	-1	1	20	1421	1440	UUUGGAACAGAGGGAGUAUA	UAUACUCCCUCUGUCCCAAA	Cleavage	cdna:novel chromosome:IWGSC1+popseq:5D:115146770:115149339:-1 gene:Traes_5DL_D9C09E026 transcript:Traes_5DL_D9C09E026.3	1
tae-miR5161	Traes_6DL_B04B4C48D.1	1.5	-1	1	20	750	769	UUUGGAACAGAGGGAGUAUA	UAUACUACCUCUGUUCCGAA	Cleavage	cdna:novel chromosome:IWGSC1+popseq:6D:156527040:156527921:-1 gene:Traes_6DL_B04B4C48D transcript:Traes_6DL_B04B4C48D.1	1
tae-miR5161	Traes_2DS_C857F4D3E.2	1.5	-1	1	20	45	64	UUUGGAACAGAGGGAGUAUA	CCUACUCCCUCUGUUCCGAA	Cleavage	cdna:novel chromosome:IWGSC1+popseq:2D:127592673:127593291:1 gene:Traes_2DS_C857F4D3E transcript:Traes_2DS_C857F4D3E.2	1
tae-miR5161	Traes_2BL_00DCFB102.2	1.5	-1	1	20	901	920	UUUGGAACAGAGGGAGUAUA	ACUACUCCCUCUGUUUCAAA	Cleavage	cdna:novel chromosome:IWGSC1+popseq:2B:302698132:302699969:1 gene:Traes_2BL_00DCFB102 transcript:Traes_2BL_00DCFB102.2	1
tae-miR5161	Traes_7BS_B6E41024D.2	1.5	-1	1	20	860	879	UUUGGAACAGAGGGAGUAUA	AUUACUCCCUCUGUUUCAAA	Cleavage	cdna:novel chromosome:IWGSC1+popseq:7B:82277802:82279281:1 gene:Traes_7BS_B6E41024D transcript:Traes_7BS_B6E41024D.2	1
tae-miR5161	Traes_6BL_E14604962.3	1.5	-1	1	20	30	49	UUUGGAACAGAGGGAGUAUA	AAUACUCCCUCUGUUCCAUA	Cleavage	cdna:novel chromosome:IWGSC1+popseq:6B:163652873:163653729:-1 gene:Traes_6BL_E14604962 transcript:Traes_6BL_E14604962.3	1
tae-miR5161	Traes_4AL_2AF93C16B1.1	1.5	-1	1	20	478	497	UUUGGAACAGAGGGAGUAUA	CAUACUCCCUCCGUUCCAAA	Cleavage	cdna:pseudogene scaffold:IWGSC1+popseq:IWGSC_CSS_4AL_scaff_7107309:521:1079:1 gene:Traes_4AL_2AF93C16B1 transcript:Traes_4AL_2AF93C16B1.1	1
tae-miR5161	Traes_4AL_2AF93C16B.1	1.5	-1	1	20	478	497	UUUGGAACAGAGGGAGUAUA	CAUACUCCCUCCGUUCCAAA	Cleavage	cdna:pseudogene scaffold:IWGSC1+popseq:IWGSC_CSS_4AL_scaff_7107310:521:1079:1 gene:Traes_4AL_2AF93C16B transcript:Traes_4AL_2AF93C16B.1	1
tae-miR5161	Traes_6DL_3BE47318E.1	1.5	-1	1	20	548	567	UUUGGAACAGAGGGAGUAUA	CAUACUCCCUCUGUCCCAAA	Cleavage	cdna:novel scaffold:IWGSC1+popseq:IWGSC_CSS_6DL_scaff_3266469:14:1693:-1 gene:Traes_6DL_3BE47318E transcript:Traes_6DL_3BE47318E.1	1
tae-miR5161	Traes_1DL_6794DEC57.1	1.5	-1	1	20	520	539	UUUGGAACAGAGGGAGUAUA	CAUACUCCCUCUGUCCCAAA	Cleavage	cdna:novel chromosome:IWGSC1+popseq:1D:18567375:18568073:1 gene:Traes_1DL_6794DEC57 transcript:Traes_1DL_6794DEC57.1	1
tae-miR5161	Traes_4AL_D971AF25D.2	1.5	-1	1	20	785	804	UUUGGAACAGAGGGAGUAUA	AAUACUCCCUCCGUUCCAAA	Cleavage	cdna:novel chromosome:IWGSC1+popseq:4A:169511953:169515403:1 gene:Traes_4AL_D971AF25D transcript:Traes_4AL_D971AF25D.2	1
tae-miR5161	Traes_1BL_ABD5C277A.2	1.5	-1	1	20	756	775	UUUGGAACAGAGGGAGUAUA	AGUACUUCCUCUGUUCCGAA	Cleavage	cdna:novel chromosome:IWGSC1+popseq:1B:188257145:188258173:1 gene:Traes_1BL_ABD5C277A transcript:Traes_1BL_ABD5C277A.2	1
tae-miR5161	Traes_1DS_0E91E3E72.2	1.5	-1	1	20	1093	1112	UUUGGAACAGAGGGAGUAUA	AAUACUCCCUCCGUUCCAAA	Cleavage	cdna:novel chromosome:IWGSC1+popseq:1D:80784055:80786260:1 gene:Traes_1DS_0E91E3E72 transcript:Traes_1DS_0E91E3E72.2	1
tae-miR5161	Traes_1BL_FFCAA34BC.1	1.5	-1	1	20	1266	1285	UUUGGAACAGAGGGAGUAUA	GAUACUCCCUCCGUUCCAAA	Cleavage	cdna:novel chromosome:IWGSC1+popseq:1B:268645612:268648761:-1 gene:Traes_1BL_FFCAA34BC transcript:Traes_1BL_FFCAA34BC.1	1
tae-miR5161	Traes_5AL_E8CAA9375.1	1.5	-1	1	20	158	177	UUUGGAACAGAGGGAGUAUA	AAUACUCCCUCCGUUCCAAA	Cleavage	cdna:novel chromosome:IWGSC1+popseq:5A:32016248:32017550:-1 gene:Traes_5AL_E8CAA9375 transcript:Traes_5AL_E8CAA9375.1	1
tae-miR5161	Traes_1AL_830763C49.1	1.5	-1	1	20	1929	1948	UUUGGAACAGAGGGAGUAUA	CAUACUCCCUCCGUUCCAAA	Cleavage	cdna:novel chromosome:IWGSC1+popseq:1A:81566640:81568675:1 gene:Traes_1AL_830763C49 transcript:Traes_1AL_830763C49.1	1
tae-miR5161	Traes_2BS_F698CECA3.2	1.5	-1	1	20	1041	1060	UUUGGAACAGAGGGAGUAUA	AAUACUCCCUCCGUUCCAAA	Cleavage	cdna:novel chromosome:IWGSC1+popseq:2B:203344688:203347115:1 gene:Traes_2BS_F698CECA3 transcript:Traes_2BS_F698CECA3.2	1
tae-miR5161	Traes_2AL_A2F36EF77.2	1.5	-1	1	20	1312	1331	UUUGGAACAGAGGGAGUAUA	CAUACUCCCUCCGUUCCAAA	Cleavage	cdna:novel chromosome:IWGSC1+popseq:2A:245016870:245019176:1 gene:Traes_2AL_A2F36EF77 transcript:Traes_2AL_A2F36EF77.2	1
tae-miR5161	Traes_4BL_B2C3C5616.2	1.5	-1	1	20	3859	3878	UUUGGAACAGAGGGAGUAUA	GAUACUCCCUCCGUUCCAAA	Cleavage	cdna:novel chromosome:IWGSC1+popseq:4B:295386379:295393596:1 gene:Traes_4BL_B2C3C5616 transcript:Traes_4BL_B2C3C5616.2	1
tae-miR5161	Traes_6DL_59537CE7A.2	1.5	-1	1	20	2185	2204	UUUGGAACAGAGGGAGUAUA	CAUACUCCCUCCGUUCCAAA	Cleavage	cdna:novel chromosome:IWGSC1+popseq:6D:163851792:163859538:-1 gene:Traes_6DL_59537CE7A transcript:Traes_6DL_59537CE7A.2	1
tae-miR5161	Traes_7BL_772B2DB6F.7	1.5	-1	1	20	5021	5040	UUUGGAACAGAGGGAGUAUA	AAUACUCCCUCUGAUCCAAA	Cleavage	cdna:novel chromosome:IWGSC1+popseq:7B:249232220:249239451:-1 gene:Traes_7BL_772B2DB6F transcript:Traes_7BL_772B2DB6F.7	1
tae-miR5161	Traes_7BS_C541DF41A.1	1.5	-1	1	20	7208	7227	UUUGGAACAGAGGGAGUAUA	CAUACUCCCUCUGUUCCAUA	Cleavage	cdna:novel chromosome:IWGSC1+popseq:7B:19289138:19298099:-1 gene:Traes_7BS_C541DF41A transcript:Traes_7BS_C541DF41A.1	1
tae-miR5161	Traes_3AL_B0A5AA3FD.1	1.5	-1	1	20	736	755	UUUGGAACAGAGGGAGUAUA	CGUACUACCUCUGUUCCAAA	Cleavage	cdna:novel chromosome:IWGSC1+popseq:3A:178672637:178675978:-1 gene:Traes_3AL_B0A5AA3FD transcript:Traes_3AL_B0A5AA3FD.1	1
tae-miR5167a	Traes_6AS_11466A986.2	1.5	-1	1	21	2739	2759	CCACUUUGGGUGUCAUUGGUG	GGCCGAUGGCACCCAAGGUGG	Cleavage	cdna:novel scaffold:IWGSC1+popseq:IWGSC_CSS_6AS_scaff_4383140:5140:17513:-1 gene:Traes_6AS_11466A986 transcript:Traes_6AS_11466A986.2	1
tae-miR5167b	Traes_5BL_25CE08553.1	1.5	-1	1	21	810	830	CCAAUGACACCCAAAGUGGCG	UGCAAUUUUGGGUGUCAUUGG	Cleavage	cdna:novel chromosome:IWGSC1+popseq:5B:120628930:120635606:1 gene:Traes_5BL_25CE08553 transcript:Traes_5BL_25CE08553.1	1
tae-miR5167b	Traes_5DL_7907FFE85.1	1.5	-1	1	21	1166	1186	CCAAUGACACCCAAAGUGGCG	UGCAAUUUUGGGUGUCAUUGG	Cleavage	cdna:novel chromosome:IWGSC1+popseq:5D:42327610:42341262:1 gene:Traes_5DL_7907FFE85 transcript:Traes_5DL_7907FFE85.1	1
tae-miR5167b	Traes_5AL_45BEDB1DF.5	1.5	-1	1	21	1639	1659	CCAAUGACACCCAAAGUGGCG	UGCAAUUUUGGGUGUCAUUGG	Cleavage	cdna:novel chromosome:IWGSC1+popseq:5A:45151306:45164979:1 gene:Traes_5AL_45BEDB1DF transcript:Traes_5AL_45BEDB1DF.5	1
tae-miR5171	Traes_4AS_512DDDECB.2	1.5	-1	1	21	1700	1720	ACUUAUUUUGGGACGGAAGGA	UCCUUCUGUCUUAAAAUAAGU	Cleavage	cdna:novel chromosome:IWGSC1+popseq:4A:146277764:146280732:1 gene:Traes_4AS_512DDDECB transcript:Traes_4AS_512DDDECB.2	1
tae-miR5171	Traes_3AL_30294D0A5.1	1.5	-1	1	21	505	525	ACUUAUUUUGGGACGGAAGGA	UCCCUCCGUUCCAAAAUAAGU	Cleavage	cdna:pseudogene chromosome:IWGSC1+popseq:3A:175571810:175573483:1 gene:Traes_3AL_30294D0A5 transcript:Traes_3AL_30294D0A5.1	1
tae-miR5171	Traes_1DL_6794DEC57.1	1.5	-1	1	21	525	545	ACUUAUUUUGGGACGGAAGGA	UCCCUCUGUCCCAAAAUAAGU	Cleavage	cdna:novel chromosome:IWGSC1+popseq:1D:18567375:18568073:1 gene:Traes_1DL_6794DEC57 transcript:Traes_1DL_6794DEC57.1	1
tae-miR5171	Traes_2BS_4D515766C.1	1.5	-1	1	21	52	72	ACUUAUUUUGGGACGGAAGGA	UCCCUCCGUUCCAAAAUAAGU	Cleavage	cdna:novel chromosome:IWGSC1+popseq:2B:210879460:210882971:-1 gene:Traes_2BS_4D515766C transcript:Traes_2BS_4D515766C.1	1
tae-miR5171	Traes_4AL_D971AF25D.2	1.5	-1	1	21	790	810	ACUUAUUUUGGGACGGAAGGA	UCCCUCCGUUCCAAAAUAAGU	Cleavage	cdna:novel chromosome:IWGSC1+popseq:4A:169511953:169515403:1 gene:Traes_4AL_D971AF25D transcript:Traes_4AL_D971AF25D.2	1
tae-miR5171	Traes_2BL_4596D18D8.2	1.5	-1	1	21	568	588	ACUUAUUUUGGGACGGAAGGA	UCCCUCCGUCUCAAAAUAAGU	Cleavage	cdna:novel chromosome:IWGSC1+popseq:2B:190773066:190775719:-1 gene:Traes_2BL_4596D18D8 transcript:Traes_2BL_4596D18D8.2	1
tae-miR5171	Traes_1DS_0E91E3E72.2	1.5	-1	1	21	1098	1118	ACUUAUUUUGGGACGGAAGGA	UCCCUCCGUUCCAAAAUAAGU	Cleavage	cdna:novel chromosome:IWGSC1+popseq:1D:80784055:80786260:1 gene:Traes_1DS_0E91E3E72 transcript:Traes_1DS_0E91E3E72.2	1
tae-miR5171	Traes_4DL_97AA63CA2.1	1.5	-1	1	21	1271	1291	ACUUAUUUUGGGACGGAAGGA	UCCCUCUGUCCCAAAAUAAGU	Cleavage	cdna:novel scaffold:IWGSC1+popseq:IWGSC_CSS_4DL_scaff_14406907:4460:6828:1 gene:Traes_4DL_97AA63CA2 transcript:Traes_4DL_97AA63CA2.1	1
tae-miR5171	Traes_1AL_D0CB07C73.1	1.5	-1	1	21	347	367	ACUUAUUUUGGGACGGAAGGA	UCCCUCCGUCUCAAAAUAAGU	Cleavage	cdna:novel chromosome:IWGSC1+popseq:1A:242675151:242677757:1 gene:Traes_1AL_D0CB07C73 transcript:Traes_1AL_D0CB07C73.1	1
tae-miR5171	Traes_7AS_A511E66E6.2	1.5	-1	1	21	1706	1726	ACUUAUUUUGGGACGGAAGGA	UCUCUCCGUCCCAAAAUAAGU	Cleavage	cdna:novel scaffold:IWGSC1+popseq:IWGSC_CSS_7AS_scaff_4137455:45:2431:-1 gene:Traes_7AS_A511E66E6 transcript:Traes_7AS_A511E66E6.2	1
tae-miR5171	Traes_5BL_974F53A4E.1	1.5	-1	1	21	1727	1747	ACUUAUUUUGGGACGGAAGGA	UCCCUUCGUCCCAAAAUAAGU	Cleavage	cdna:novel chromosome:IWGSC1+popseq:5B:255653106:255655134:-1 gene:Traes_5BL_974F53A4E transcript:Traes_5BL_974F53A4E.1	1
tae-miR5171	Traes_6DL_8220431F0.2	1.5	-1	1	21	842	862	ACUUAUUUUGGGACGGAAGGA	UCUCUCCGUCCCAAAAUAAGU	Cleavage	cdna:novel chromosome:IWGSC1+popseq:6D:89356190:89358330:1 gene:Traes_6DL_8220431F0 transcript:Traes_6DL_8220431F0.2	1
tae-miR5171	Traes_5DL_D9C09E026.3	1.5	-1	1	21	1426	1446	ACUUAUUUUGGGACGGAAGGA	UCCCUCUGUCCCAAAAUAAGU	Cleavage	cdna:novel chromosome:IWGSC1+popseq:5D:115146770:115149339:-1 gene:Traes_5DL_D9C09E026 transcript:Traes_5DL_D9C09E026.3	1
tae-miR5171	Traes_5DS_CAD6C9339.2	1.5	-1	1	21	2208	2228	ACUUAUUUUGGGACGGAAGGA	UCCCUCCGUCUCAAAAUAAGU	Cleavage	cdna:novel chromosome:IWGSC1+popseq:5D:40321929:40325079:-1 gene:Traes_5DS_CAD6C9339 transcript:Traes_5DS_CAD6C9339.2	1
tae-miR5171	Traes_7DS_543FA5302.1	1.5	-1	1	21	395	415	ACUUAUUUUGGGACGGAAGGA	UCCCUCCGUUCCAAAAUAAGU	Cleavage	cdna:novel chromosome:IWGSC1+popseq:7D:40708445:40718735:-1 gene:Traes_7DS_543FA5302 transcript:Traes_7DS_543FA5302.1	1
tae-miR5171	Traes_2BL_37BE86019.1	1.5	-1	1	21	1004	1024	ACUUAUUUUGGGACGGAAGGA	UUCAUCUGUCCCAAAAUAAGU	Cleavage	cdna:novel scaffold:IWGSC1+popseq:IWGSC_CSS_2BL_scaff_8062751:274:2013:-1 gene:Traes_2BL_37BE86019 transcript:Traes_2BL_37BE86019.1	1
tae-miR5171	Traes_5DL_8056E2830.1	1.5	-1	1	21	1854	1874	ACUUAUUUUGGGACGGAAGGA	UUCCUCUGUCCCAAAAUAAGU	Cleavage	cdna:novel scaffold:IWGSC1+popseq:IWGSC_CSS_5DL_scaff_4591909:5189:8858:-1 gene:Traes_5DL_8056E2830 transcript:Traes_5DL_8056E2830.1 description: Peptidase S41 family protein	1
tae-miR5171	Traes_1DL_47D137A08.1	1.5	-1	1	21	2784	2804	ACUUAUUUUGGGACGGAAGGA	UUCCUCCGUCCUAAAAUAAGU	Cleavage	cdna:novel scaffold:IWGSC1+popseq:IWGSC_CSS_1DL_scaff_1640293:3:3058:1 gene:Traes_1DL_47D137A08 transcript:Traes_1DL_47D137A08.1	1
tae-miR5171	Traes_7DL_5B27EFCFC.1	1.5	-1	1	21	1841	1861	ACUUAUUUUGGGACGGAAGGA	CCUCUCCGUCCCAAAAUAAGU	Cleavage	cdna:novel chromosome:IWGSC1+popseq:7D:74706424:74710755:1 gene:Traes_7DL_5B27EFCFC transcript:Traes_7DL_5B27EFCFC.1	1
tae-miR5171	Traes_3DS_3F3B9441D.1	1.5	-1	1	21	744	764	ACUUAUUUUGGGACGGAAGGA	CUCCUCCGUCUCAAAAUAAGU	Cleavage	cdna:novel chromosome:IWGSC1+popseq:3D:13176710:13178746:1 gene:Traes_3DS_3F3B9441D transcript:Traes_3DS_3F3B9441D.1	1
tae-miR5171	Traes_6DS_04FCFB069.1	1.5	-1	1	21	89	109	ACUUAUUUUGGGACGGAAGGA	UGCCUCUGUCCCAAAAUAAGU	Cleavage	cdna:novel chromosome:IWGSC1+popseq:6D:58056345:58057979:-1 gene:Traes_6DS_04FCFB069 transcript:Traes_6DS_04FCFB069.1	1
tae-miR5171	Traes_6BS_C198E6AE4.2	1.5	-1	1	21	118	138	ACUUAUUUUGGGACGGAAGGA	UGCCUCUGUCCCAAAAUAAGU	Cleavage	cdna:novel chromosome:IWGSC1+popseq:6B:78507996:78509725:1 gene:Traes_6BS_C198E6AE4 transcript:Traes_6BS_C198E6AE4.2	1
tae-miR5171	Traes_6AL_686E9F639.1	1.5	-1	1	21	862	882	ACUUAUUUUGGGACGGAAGGA	UACAUCCGUUCCAAAAUAAGU	Cleavage	cdna:novel scaffold:IWGSC1+popseq:IWGSC_CSS_6AL_scaff_5774046:3372:5561:-1 gene:Traes_6AL_686E9F639 transcript:Traes_6AL_686E9F639.1	1
tae-miR5171	Traes_4AL_0757CD2AE.2	1.5	-1	1	21	2616	2636	ACUUAUUUUGGGACGGAAGGA	UACCUCCGUUCCAAAAUAAGU	Cleavage	cdna:novel scaffold:IWGSC1+popseq:IWGSC_CSS_4AL_scaff_7141887:11685:14526:-1 gene:Traes_4AL_0757CD2AE transcript:Traes_4AL_0757CD2AE.2 description: Pentatricopeptide repeat (PPR) superfamily protein	1
tae-miR5174a	Traes_2BL_4EAE12D10.1	1.5	-1	1	21	466	486	CUCCGUUCCAAAAUAGAUGAC	GUCAUCUAUUUUAGAACGGAG	Cleavage	cdna:novel scaffold:IWGSC1+popseq:IWGSC_CSS_2BL_scaff_8047645:2:507:1 gene:Traes_2BL_4EAE12D10 transcript:Traes_2BL_4EAE12D10.1	1
tae-miR5174a	Traes_2BS_B8F275683.1	1.5	-1	1	21	800	820	CUCCGUUCCAAAAUAGAUGAC	GUCAUCUAUUUUGGAACAGAG	Cleavage	cdna:novel chromosome:IWGSC1+popseq:2B:41316056:41318298:-1 gene:Traes_2BS_B8F275683 transcript:Traes_2BS_B8F275683.1	1
tae-miR5174a	Traes_5AL_3021F14D8.1	1.5	-1	1	21	315	335	CUCCGUUCCAAAAUAGAUGAC	GUCAUCUAUUCUGGAACGGAG	Translation	cdna:novel chromosome:IWGSC1+popseq:5A:98898822:98899954:-1 gene:Traes_5AL_3021F14D8 transcript:Traes_5AL_3021F14D8.1	1
tae-miR5174a	Traes_7DL_5B4B21BA0.1	1.5	-1	1	21	1498	1518	CUCCGUUCCAAAAUAGAUGAC	GUCAUCUAUUUUGGAACAGAG	Cleavage	cdna:novel chromosome:IWGSC1+popseq:7D:204945444:204947193:1 gene:Traes_7DL_5B4B21BA0 transcript:Traes_7DL_5B4B21BA0.1	1
tae-miR5174a	Traes_2DS_CA627938A.1	1.5	-1	1	21	1507	1527	CUCCGUUCCAAAAUAGAUGAC	GUCAUCUAUUUUGAAACGGAG	Cleavage	cdna:novel chromosome:IWGSC1+popseq:2D:108200438:108204783:1 gene:Traes_2DS_CA627938A transcript:Traes_2DS_CA627938A.1	1
tae-miR5174a	Traes_3DL_64EACAD9C.1	1.5	-1	1	21	1731	1751	CUCCGUUCCAAAAUAGAUGAC	GUCAUCUAUUUUGGAACGCAG	Cleavage	cdna:novel chromosome:IWGSC1+popseq:3D:39567860:39569994:1 gene:Traes_3DL_64EACAD9C transcript:Traes_3DL_64EACAD9C.1	1
tae-miR5174a	Traes_7DL_9DCE675DE.2	1.5	-1	1	21	280	300	CUCCGUUCCAAAAUAGAUGAC	GUCAUCUAUUUUGGAACCGAG	Cleavage	cdna:novel chromosome:IWGSC1+popseq:7D:213129352:213134021:1 gene:Traes_7DL_9DCE675DE transcript:Traes_7DL_9DCE675DE.2	1
tae-miR5174a	Traes_2AL_A2F36EF77.2	1.5	-1	1	21	1373	1393	CUCCGUUCCAAAAUAGAUGAC	GUCAUCUAUUUUGGAACAGAG	Cleavage	cdna:novel chromosome:IWGSC1+popseq:2A:245016870:245019176:1 gene:Traes_2AL_A2F36EF77 transcript:Traes_2AL_A2F36EF77.2	1
tae-miR5174a	Traes_1DS_FFEF78B03.1	1.5	-1	1	21	2653	2673	CUCCGUUCCAAAAUAGAUGAC	GUCAUCUAUGUUGGAACGGAG	Cleavage	cdna:novel chromosome:IWGSC1+popseq:1D:1670316:1673072:1 gene:Traes_1DS_FFEF78B03 transcript:Traes_1DS_FFEF78B03.1	1
tae-miR5174a	Traes_5BL_6D79EDFAA.1	1.5	-1	1	21	2475	2495	CUCCGUUCCAAAAUAGAUGAC	GUCAUCUAUUUUAGAACGGAG	Cleavage	cdna:novel chromosome:IWGSC1+popseq:5B:103427348:103431424:-1 gene:Traes_5BL_6D79EDFAA transcript:Traes_5BL_6D79EDFAA.1	1
tae-miR5174a	Traes_1DL_BB1076D6B.1	1.5	-1	1	21	63	83	CUCCGUUCCAAAAUAGAUGAC	GUCAUCUAUUUUGGAACAGAG	Cleavage	cdna:novel chromosome:IWGSC1+popseq:1D:101822527:101826171:1 gene:Traes_1DL_BB1076D6B transcript:Traes_1DL_BB1076D6B.1	1
tae-miR5174a	Traes_4BL_B4A3BF346.1	1.5	-1	1	21	796	816	CUCCGUUCCAAAAUAGAUGAC	GUCACUUAUUUUGGAACGGAG	Cleavage	cdna:novel chromosome:IWGSC1+popseq:4B:102845718:102849222:1 gene:Traes_4BL_B4A3BF346 transcript:Traes_4BL_B4A3BF346.1	1
tae-miR5174a	Traes_4DL_CD9F2C6A5.1	1.5	-1	1	21	1056	1076	CUCCGUUCCAAAAUAGAUGAC	GUCACUUAUUUUGGAACGGAG	Cleavage	cdna:novel chromosome:IWGSC1+popseq:4D:83771468:83774801:-1 gene:Traes_4DL_CD9F2C6A5 transcript:Traes_4DL_CD9F2C6A5.1	1
tae-miR5174a	Traes_4BS_35E7A5D8E.2	1.5	-1	1	21	790	810	CUCCGUUCCAAAAUAGAUGAC	GUCACUUAUUUUGGAACGGAG	Cleavage	cdna:novel chromosome:IWGSC1+popseq:4B:211903259:211904483:1 gene:Traes_4BS_35E7A5D8E transcript:Traes_4BS_35E7A5D8E.2	1
tae-miR5174a	Traes_5DL_5087E701C.1	1.5	-1	1	21	360	380	CUCCGUUCCAAAAUAGAUGAC	UUCAUCUAUUUUAGAACGGAG	Cleavage	cdna:pseudogene scaffold:IWGSC1+popseq:IWGSC_CSS_5DL_scaff_4474909:832:1618:1 gene:Traes_5DL_5087E701C transcript:Traes_5DL_5087E701C.1	1
tae-miR5174a	Traes_6DL_ED39B0BC0.1	1.5	-1	1	21	521	541	CUCCGUUCCAAAAUAGAUGAC	GACAUCUAUUUUAGAACGGAG	Cleavage	cdna:novel chromosome:IWGSC1+popseq:6D:130187409:130188185:1 gene:Traes_6DL_ED39B0BC0 transcript:Traes_6DL_ED39B0BC0.1	1
tae-miR5174a	Traes_2BL_37BE86019.1	1.5	-1	1	21	1081	1101	CUCCGUUCCAAAAUAGAUGAC	GACAUUUAUUUUGGGAUGGAG	Cleavage	cdna:novel scaffold:IWGSC1+popseq:IWGSC_CSS_2BL_scaff_8062751:274:2013:-1 gene:Traes_2BL_37BE86019 transcript:Traes_2BL_37BE86019.1	1
tae-miR5174a	Traes_4AS_003038E6A.1	1.5	-1	1	21	2416	2436	CUCCGUUCCAAAAUAGAUGAC	UACAUCUAUUUUAGAACGGAG	Cleavage	cdna:novel chromosome:IWGSC1+popseq:4A:44490745:44493272:1 gene:Traes_4AS_003038E6A transcript:Traes_4AS_003038E6A.1	1
tae-miR5174a	Traes_6BS_1F8620694.1	1.5	-1	1	21	705	725	CUCCGUUCCAAAAUAGAUGAC	GACACUUAUUUUGGAACGGAG	Cleavage	cdna:novel chromosome:IWGSC1+popseq:6B:131345049:131346033:-1 gene:Traes_6BS_1F8620694 transcript:Traes_6BS_1F8620694.1	1
tae-miR5174a	Traes_4AS_E01B18DB6.4	1.5	-1	1	21	654	674	CUCCGUUCCAAAAUAGAUGAC	GACAGUUAUUUUGGAACGGAG	Cleavage	cdna:novel chromosome:IWGSC1+popseq:4A:65659082:65660418:1 gene:Traes_4AS_E01B18DB6 transcript:Traes_4AS_E01B18DB6.4	1
tae-miR5174a	Traes_3DL_864BD44EB.1	1.5	-1	1	21	242	262	CUCCGUUCCAAAAUAGAUGAC	GCCACUUAUUUUGGAACGGAG	Cleavage	cdna:novel chromosome:IWGSC1+popseq:3D:35213022:35215855:-1 gene:Traes_3DL_864BD44EB transcript:Traes_3DL_864BD44EB.1	1
tae-miR5174b	Traes_2DL_5C445EE47.1	1.5	-1	1	21	622	642	CAUCUAUUCUGGAACGGAGGG	CCCUCCGUUCCAAAAUAGAUG	Cleavage	cdna:novel scaffold:IWGSC1+popseq:IWGSC_CSS_2DL_scaff_9878493:1:1141:1 gene:Traes_2DL_5C445EE47 transcript:Traes_2DL_5C445EE47.1	1
tae-miR5174b	Traes_4BL_F3D5D7034.2	1.5	-1	1	21	253	273	CAUCUAUUCUGGAACGGAGGG	CCCUCCGUUCCAAAAUAGAUG	Cleavage	cdna:novel scaffold:IWGSC1+popseq:IWGSC_CSS_4BL_scaff_6964029:4477:5457:-1 gene:Traes_4BL_F3D5D7034 transcript:Traes_4BL_F3D5D7034.2	1
tae-miR5174b	Traes_2BS_B8F275683.1	1.5	-1	1	21	745	765	CAUCUAUUCUGGAACGGAGGG	CCCUCCGUUCCAAAAUAGAUG	Cleavage	cdna:novel chromosome:IWGSC1+popseq:2B:41316056:41318298:-1 gene:Traes_2BS_B8F275683 transcript:Traes_2BS_B8F275683.1	1
tae-miR5174b	Traes_2AL_F68F429C1.1	1.5	-1	1	21	944	964	CAUCUAUUCUGGAACGGAGGG	CCCUCCGUUCCAAAAUAGAUG	Cleavage	cdna:novel scaffold:IWGSC1+popseq:IWGSC_CSS_2AL_scaff_5693203:2:2031:1 gene:Traes_2AL_F68F429C1 transcript:Traes_2AL_F68F429C1.1	1
tae-miR5174b	Traes_3AL_F267E868C.2	1.5	-1	1	21	1044	1064	CAUCUAUUCUGGAACGGAGGG	CCCUCCGUUCCAAAAUAGAUG	Cleavage	cdna:novel scaffold:IWGSC1+popseq:IWGSC_CSS_3AL_scaff_4452833:4325:6699:-1 gene:Traes_3AL_F267E868C transcript:Traes_3AL_F267E868C.2	1
tae-miR5174b	Traes_1AL_2116059A5.1	1.5	-1	1	21	860	880	CAUCUAUUCUGGAACGGAGGG	CCCUCCGUUCCAAAAUAGAUG	Cleavage	cdna:novel chromosome:IWGSC1+popseq:1A:59860462:59864627:1 gene:Traes_1AL_2116059A5 transcript:Traes_1AL_2116059A5.1	1
tae-miR5174b	Traes_4DS_5FF646FC1.2	1.5	-1	1	21	1078	1098	CAUCUAUUCUGGAACGGAGGG	CCCUCCGUUCCAAAAUAGAUG	Cleavage	cdna:novel chromosome:IWGSC1+popseq:4D:65530652:65531801:1 gene:Traes_4DS_5FF646FC1 transcript:Traes_4DS_5FF646FC1.2	1
tae-miR5174b	Traes_4BS_787A31F78.1	1.5	-1	1	21	1163	1183	CAUCUAUUCUGGAACGGAGGG	CCCUCCGUUCCAAAAUAGAUG	Cleavage	cdna:novel chromosome:IWGSC1+popseq:4B:80148039:80153653:1 gene:Traes_4BS_787A31F78 transcript:Traes_4BS_787A31F78.1	1
tae-miR5174b	Traes_7BL_4062FFB27.1	1.5	-1	1	21	916	936	CAUCUAUUCUGGAACGGAGGG	CCCUCCGUUCCAAAAUAGAUG	Cleavage	cdna:novel scaffold:IWGSC1+popseq:IWGSC_CSS_7BL_scaff_6744779:29:6209:-1 gene:Traes_7BL_4062FFB27 transcript:Traes_7BL_4062FFB27.1	1
tae-miR5174b	Traes_4AL_9F373E931.1	1.5	-1	1	21	1298	1318	CAUCUAUUCUGGAACGGAGGG	CCCUCCGUUCCAAAAUAGAUG	Cleavage	cdna:novel chromosome:IWGSC1+popseq:4A:174243216:174244695:1 gene:Traes_4AL_9F373E931 transcript:Traes_4AL_9F373E931.1	1
tae-miR5174b	Traes_7AS_D0A89CDD4.1	1.5	-1	1	21	46	66	CAUCUAUUCUGGAACGGAGGG	CCCUCCGUUCCAAAAUAGAUG	Cleavage	cdna:novel chromosome:IWGSC1+popseq:7A:3057967:3061568:1 gene:Traes_7AS_D0A89CDD4 transcript:Traes_7AS_D0A89CDD4.1	1
tae-miR5174b	Traes_5BL_1F9DF8D94.1	1.5	-1	1	21	1134	1154	CAUCUAUUCUGGAACGGAGGG	CCCUCCGUUCCAAAAUAGAUG	Cleavage	cdna:novel scaffold:IWGSC1+popseq:IWGSC_CSS_5BL_scaff_10885453:2636:6226:-1 gene:Traes_5BL_1F9DF8D94 transcript:Traes_5BL_1F9DF8D94.1	1
tae-miR5174b	Traes_7DL_5B4B21BA0.1	1.5	-1	1	21	1453	1473	CAUCUAUUCUGGAACGGAGGG	CCCUCCGUUCCAAAAUAGAUG	Cleavage	cdna:novel chromosome:IWGSC1+popseq:7D:204945444:204947193:1 gene:Traes_7DL_5B4B21BA0 transcript:Traes_7DL_5B4B21BA0.1	1
tae-miR5174b	Traes_1DL_86856070A.1	1.5	-1	1	21	1540	1560	CAUCUAUUCUGGAACGGAGGG	CCCUCCGUUCCAAAAUAGAUG	Cleavage	cdna:novel chromosome:IWGSC1+popseq:1D:52113539:52115924:1 gene:Traes_1DL_86856070A transcript:Traes_1DL_86856070A.1	1
tae-miR5174b	Traes_2AS_70A738C1B.2	1.5	-1	1	21	1062	1082	CAUCUAUUCUGGAACGGAGGG	CCCUCCGUUCCAAAAUAGAUG	Cleavage	cdna:novel chromosome:IWGSC1+popseq:2A:119261716:119269047:1 gene:Traes_2AS_70A738C1B transcript:Traes_2AS_70A738C1B.2	1
tae-miR5174b	Traes_1BL_29B3ECD16.1	1.5	-1	1	21	1733	1753	CAUCUAUUCUGGAACGGAGGG	CCCUCCGUUCCAAAAUAGAUG	Cleavage	cdna:novel chromosome:IWGSC1+popseq:1B:273663404:273665785:1 gene:Traes_1BL_29B3ECD16 transcript:Traes_1BL_29B3ECD16.1	1
tae-miR5174b	Traes_1BL_CC7DEED87.2	1.5	-1	1	21	1803	1823	CAUCUAUUCUGGAACGGAGGG	CCCUCCGUUCCAAAAUAGAUG	Cleavage	cdna:novel scaffold:IWGSC1+popseq:IWGSC_CSS_1BL_scaff_3522757:2162:4809:1 gene:Traes_1BL_CC7DEED87 transcript:Traes_1BL_CC7DEED87.2	1
tae-miR5174b	Traes_3AL_77C1A835E.2	1.5	-1	1	21	1883	1903	CAUCUAUUCUGGAACGGAGGG	CCCUCCGUUCCAAAAUAGAUG	Cleavage	cdna:novel chromosome:IWGSC1+popseq:3A:120308506:120313234:-1 gene:Traes_3AL_77C1A835E transcript:Traes_3AL_77C1A835E.2	1
tae-miR5174b	Traes_3DL_7EF7BC2E0.1	1.5	-1	1	21	1542	1562	CAUCUAUUCUGGAACGGAGGG	CCCUCCGUUCCAAAAUAGAUG	Cleavage	cdna:novel chromosome:IWGSC1+popseq:3D:94015094:94023264:-1 gene:Traes_3DL_7EF7BC2E0 transcript:Traes_3DL_7EF7BC2E0.1	1
tae-miR5174b	Traes_5BL_6C7389D01.1	1.5	-1	1	21	1631	1651	CAUCUAUUCUGGAACGGAGGG	CCCUCCGUUCCAAAAUAGAUG	Cleavage	cdna:novel chromosome:IWGSC1+popseq:5B:59623424:59627500:-1 gene:Traes_5BL_6C7389D01 transcript:Traes_5BL_6C7389D01.1 description: Aldolase superfamily protein	1
tae-miR5174b	Traes_2AL_A2F36EF77.2	1.5	-1	1	21	1318	1338	CAUCUAUUCUGGAACGGAGGG	CCCUCCGUUCCAAAAUAGAUG	Cleavage	cdna:novel chromosome:IWGSC1+popseq:2A:245016870:245019176:1 gene:Traes_2AL_A2F36EF77 transcript:Traes_2AL_A2F36EF77.2	1
tae-miR5174b	Traes_2AL_CF3ED6421.1	1.5	-1	1	21	2315	2335	CAUCUAUUCUGGAACGGAGGG	CCCUCCGUUCCAAAAUAGAUG	Cleavage	cdna:pseudogene chromosome:IWGSC1+popseq:2A:95072168:95074600:1 gene:Traes_2AL_CF3ED6421 transcript:Traes_2AL_CF3ED6421.1	1
tae-miR5174b	Traes_4BL_B5A5FB2EB.2	1.5	-1	1	21	1108	1128	CAUCUAUUCUGGAACGGAGGG	CCCUCCGUUCCAAAAUAGAUG	Cleavage	cdna:novel scaffold:IWGSC1+popseq:IWGSC_CSS_4BL_scaff_7038547:24:5924:-1 gene:Traes_4BL_B5A5FB2EB transcript:Traes_4BL_B5A5FB2EB.2	1
tae-miR5174b	Traes_2BL_2B983AD37.1	1.5	-1	1	21	1511	1531	CAUCUAUUCUGGAACGGAGGG	CCCUCCGUUCCAAAAUAGAUG	Cleavage	cdna:novel chromosome:IWGSC1+popseq:2B:316148057:316152883:-1 gene:Traes_2BL_2B983AD37 transcript:Traes_2BL_2B983AD37.1	1
tae-miR5174b	Traes_5DL_8EB78B599.1	1.5	-1	1	21	1179	1199	CAUCUAUUCUGGAACGGAGGG	CCCUCCGUUCCAAAAUAGAUG	Cleavage	cdna:novel chromosome:IWGSC1+popseq:5D:157729391:157735717:-1 gene:Traes_5DL_8EB78B599 transcript:Traes_5DL_8EB78B599.1	1
tae-miR5174b	Traes_1AS_10C467127.1	1.5	-1	1	21	2847	2867	CAUCUAUUCUGGAACGGAGGG	CCCUCCGUUCCAAAAUAGAUG	Cleavage	cdna:novel chromosome:IWGSC1+popseq:1A:29319622:29323590:1 gene:Traes_1AS_10C467127 transcript:Traes_1AS_10C467127.1	1
tae-miR5174b	Traes_2BL_C94C7EAAF.2	1.5	-1	1	21	610	630	CAUCUAUUCUGGAACGGAGGG	CCCUCCGUUCCAAAAUAGAUG	Cleavage	cdna:novel scaffold:IWGSC1+popseq:IWGSC_CSS_2BL_scaff_8070148:3184:7124:1 gene:Traes_2BL_C94C7EAAF transcript:Traes_2BL_C94C7EAAF.2	1
tae-miR5174b	Traes_1DL_BB1076D6B.1	1.5	-1	1	21	21	41	CAUCUAUUCUGGAACGGAGGG	CCCUCCGUUCCAAAAUAGAUG	Cleavage	cdna:novel chromosome:IWGSC1+popseq:1D:101822527:101826171:1 gene:Traes_1DL_BB1076D6B transcript:Traes_1DL_BB1076D6B.1	1
tae-miR5174b	Traes_2BL_08F554A3C.2	1.5	-1	1	21	3894	3914	CAUCUAUUCUGGAACGGAGGG	CCCUCCGUUCCAAAAUAGAUG	Cleavage	cdna:novel chromosome:IWGSC1+popseq:2B:186492008:186496120:-1 gene:Traes_2BL_08F554A3C transcript:Traes_2BL_08F554A3C.2	1
tae-miR5174b	Traes_5BL_C83F945F6.2	1.5	-1	1	21	4355	4375	CAUCUAUUCUGGAACGGAGGG	CCCUCCGUUCCAAAAUAGAUG	Cleavage	cdna:novel chromosome:IWGSC1+popseq:5B:64387737:64396714:-1 gene:Traes_5BL_C83F945F6 transcript:Traes_5BL_C83F945F6.2	1
tae-miR5174b	Traes_3DS_8A670B311.1	1.5	-1	1	21	302	322	CAUCUAUUCUGGAACGGAGGG	CCCUCAGUUUCAGAAUAGAUG	Cleavage	cdna:novel scaffold:IWGSC1+popseq:IWGSC_CSS_3DS_scaff_2587185:21:1046:-1 gene:Traes_3DS_8A670B311 transcript:Traes_3DS_8A670B311.1	1
tae-miR5174b	Traes_7BS_96AC64708.1	1.5	-1	1	21	821	841	CAUCUAUUCUGGAACGGAGGG	ACCUCCGUUCCAAAAUAGAUG	Cleavage	cdna:novel chromosome:IWGSC1+popseq:7B:10007564:10010520:-1 gene:Traes_7BS_96AC64708 transcript:Traes_7BS_96AC64708.1	1
tae-miR5183	Traes_5AL_6D3435280.1	1.5	-1	1	21	742	762	UAUUUGGACAAAUUUAAGACA	UGUCUUAGAUUUGUCUAGAUA	Cleavage	cdna:novel chromosome:IWGSC1+popseq:5A:85120358:85121570:-1 gene:Traes_5AL_6D3435280 transcript:Traes_5AL_6D3435280.1	1
tae-miR5183	Traes_6BL_304092BEE.1	1.5	-1	1	21	16	36	UAUUUGGACAAAUUUAAGACA	UGUCUUAGAUUUGUCUAGAUA	Cleavage	cdna:novel scaffold:IWGSC1+popseq:IWGSC_CSS_6BL_scaff_4259887:4187:8138:-1 gene:Traes_6BL_304092BEE transcript:Traes_6BL_304092BEE.1	1
tae-miR5183	Traes_3DL_19DFB0DBE.1	1.5	-1	1	21	786	806	UAUUUGGACAAAUUUAAGACA	UGUCUUAGAUUUGUCUAGAUA	Cleavage	cdna:novel chromosome:IWGSC1+popseq:3D:103988001:103989567:1 gene:Traes_3DL_19DFB0DBE transcript:Traes_3DL_19DFB0DBE.1	1
tae-miR5183	Traes_7DS_8B028A5CA.1	1.5	-1	1	21	2421	2441	UAUUUGGACAAAUUUAAGACA	CGUCUUAGAUUUGUCUAGAUA	Cleavage	cdna:novel chromosome:IWGSC1+popseq:7D:98869434:98872180:1 gene:Traes_7DS_8B028A5CA transcript:Traes_7DS_8B028A5CA.1	1
tae-miR5183	Traes_4BS_FC16221A2.2	1.5	-1	1	21	3352	3372	UAUUUGGACAAAUUUAAGACA	UAUCUUAGAUUUGUCUAGAUA	Cleavage	cdna:novel chromosome:IWGSC1+popseq:4B:170435218:170440130:-1 gene:Traes_4BS_FC16221A2 transcript:Traes_4BS_FC16221A2.2	1
tae-miR5203	Traes_2DL_50EFF28FF.1	1.5	-1	1	21	736	756	ACUUAUUAUGGAUCGGAGGGA	UCCCUCCGAUCCAAAAUAAGU	Cleavage	cdna:novel scaffold:IWGSC1+popseq:IWGSC_CSS_2DL_scaff_9853611:6340:10069:-1 gene:Traes_2DL_50EFF28FF transcript:Traes_2DL_50EFF28FF.1	1
tae-miR5203	Traes_2AL_AF02A6B9B.1	1.5	-1	1	21	1023	1043	ACUUAUUAUGGAUCGGAGGGA	UCCCUCCGAUCCAAAAUAAGU	Cleavage	cdna:novel chromosome:IWGSC1+popseq:2A:83551668:83555915:1 gene:Traes_2AL_AF02A6B9B transcript:Traes_2AL_AF02A6B9B.1	1
tae-miR5203	Traes_1BL_942C3A057.1	1.5	-1	1	21	294	314	ACUUAUUAUGGAUCGGAGGGA	UCCCUCCGAUCCAAAAUAAGU	Cleavage	cdna:novel chromosome:IWGSC1+popseq:1B:219469963:219472020:-1 gene:Traes_1BL_942C3A057 transcript:Traes_1BL_942C3A057.1 description: Bax inhibitor-1 family protein	1
tae-miR5203	Traes_2BL_18B3CED75.1	1.5	-1	1	21	2079	2099	ACUUAUUAUGGAUCGGAGGGA	UCCCUCCGGUUCAUAGUAAGU	Cleavage	cdna:novel chromosome:IWGSC1+popseq:2B:125463714:125465834:1 gene:Traes_2BL_18B3CED75 transcript:Traes_2BL_18B3CED75.1	1
tae-miR5203	Traes_4DS_B07D4415A.1	1.5	-1	1	21	2280	2300	ACUUAUUAUGGAUCGGAGGGA	UCCCUCCGAUCCAAAAUAAGU	Cleavage	cdna:novel chromosome:IWGSC1+popseq:4D:63097258:63099581:-1 gene:Traes_4DS_B07D4415A transcript:Traes_4DS_B07D4415A.1	1
tae-miR5203	Traes_3DL_4A9ED8F1D.1	1.5	-1	1	21	866	886	ACUUAUUAUGGAUCGGAGGGA	UCCCUCCUGUCCAUAAUAAGU	Cleavage	cdna:novel scaffold:IWGSC1+popseq:IWGSC_CSS_3DL_scaff_6927891:669:2367:1 gene:Traes_3DL_4A9ED8F1D transcript:Traes_3DL_4A9ED8F1D.1	1
tae-miR5203	Traes_6BL_A1BBEE7D1.2	1.5	-1	1	21	2450	2470	ACUUAUUAUGGAUCGGAGGGA	UACCUUUGAUUCAUAAUAAGU	Cleavage	cdna:novel scaffold:IWGSC1+popseq:IWGSC_CSS_6BL_scaff_304479:736:7716:-1 gene:Traes_6BL_A1BBEE7D1 transcript:Traes_6BL_A1BBEE7D1.2	1
tae-miR5225	Traes_5DL_DEDE5D8D8.2	1.5	-1	1	22	206	227	UCGCAGGAGAGAUGACACCGAC	CUCGGUGUCUUCUCUCCUGCGA	Cleavage	cdna:novel chromosome:IWGSC1+popseq:5D:107517224:107529193:-1 gene:Traes_5DL_DEDE5D8D8 transcript:Traes_5DL_DEDE5D8D8.2	1
tae-miR5233	Traes_1BL_80E024E7C.1	1.5	-1	1	20	260	279	GAGGAGGAUGCCGUCUGGCU	AGGCAGACGGCAUUCUCCUC	Cleavage	cdna:novel chromosome:IWGSC1+popseq:1B:223218772:223219794:-1 gene:Traes_1BL_80E024E7C transcript:Traes_1BL_80E024E7C.1	1
tae-miR5233	Traes_1BL_D69920ADC.1	1.5	-1	1	20	260	279	GAGGAGGAUGCCGUCUGGCU	AGGCAGACGGCAUUCUCCUC	Cleavage	cdna:novel chromosome:IWGSC1+popseq:1B:229492621:229493643:1 gene:Traes_1BL_D69920ADC transcript:Traes_1BL_D69920ADC.1	1
tae-miR5234	Traes_6BS_C2412FEFE.1	1.5	-1	1	19	299	317	UUUUGUUGGAUGGCAGAAG	CUUCUGCCAUGCAACAAAA	Cleavage	cdna:novel chromosome:IWGSC1+popseq:6B:86449454:86450690:1 gene:Traes_6BS_C2412FEFE transcript:Traes_6BS_C2412FEFE.1	1
tae-miR5254	TRAES3BF135900030CFD_t1	1.5	-1	1	21	421	441	AAGAGGUGGAAGCAUUUCUGU	AAAGAUAUGCUUCCACCUUUU	Cleavage	cdna:novel chromosome:IWGSC1+popseq:3B:642443402:642448311:-1 gene:TRAES3BF135900030CFD_g transcript:TRAES3BF135900030CFD_t1	1
tae-miR5272	TRAES3BF111600210CFD_t1	1.5	-1	1	24	1364	1387	GAAUUGAAUUAUGCUCGGAUAGAC	GGCCCUCCGUGCAUAAUUCGAUUC	Cleavage	cdna:novel chromosome:IWGSC1+popseq:3B:128002792:128006983:-1 gene:TRAES3BF111600210CFD_g transcript:TRAES3BF111600210CFD_t1	1
tae-miR5291	Traes_4DL_1C2E57BF0.1	1.5	-1	1	23	47	69	GAUUGAUGGAUGGAUGGAUGGAU	AUCCAUCCAUCCAUCCAUCCAUC	Cleavage	cdna:novel scaffold:IWGSC1+popseq:IWGSC_CSS_4DL_scaff_14416806:3:254:-1 gene:Traes_4DL_1C2E57BF0 transcript:Traes_4DL_1C2E57BF0.1	1
tae-miR5291	Traes_4BS_F9D3F368C.1	1.5	-1	1	23	21	43	GAUUGAUGGAUGGAUGGAUGGAU	AUCCAUCCAUCCAUCCAUCCAUC	Cleavage	cdna:novel chromosome:IWGSC1+popseq:4B:7081454:7083066:-1 gene:Traes_4BS_F9D3F368C transcript:Traes_4BS_F9D3F368C.1	1
tae-miR5291	Traes_4DL_13E9873D0.1	1.5	-1	1	23	816	838	GAUUGAUGGAUGGAUGGAUGGAU	AUCCAUCCAUCCAUCCAUCCAUC	Cleavage	cdna:novel scaffold:IWGSC1+popseq:IWGSC_CSS_4DL_scaff_14329168:2877:3901:-1 gene:Traes_4DL_13E9873D0 transcript:Traes_4DL_13E9873D0.1	1
tae-miR5291	Traes_4BL_D01E3A8D7.1	1.5	-1	1	23	160	182	GAUUGAUGGAUGGAUGGAUGGAU	AUCCAUCCAUCCAUCCAUCCAUC	Cleavage	cdna:novel scaffold:IWGSC1+popseq:IWGSC_CSS_4BL_scaff_7037345:1122:2332:1 gene:Traes_4BL_D01E3A8D7 transcript:Traes_4BL_D01E3A8D7.1	1
tae-miR5291	Traes_2AL_3D4F2F6BD.1	1.5	-1	1	23	57	79	GAUUGAUGGAUGGAUGGAUGGAU	AUCCAUCCAUCCAUCCAUCCAUC	Cleavage	cdna:novel scaffold:IWGSC1+popseq:IWGSC_CSS_2AL_scaff_6288535:1917:4492:-1 gene:Traes_2AL_3D4F2F6BD transcript:Traes_2AL_3D4F2F6BD.1	1
tae-miR5291	Traes_6DL_BC3D89A7A.1	1.5	-1	1	23	1823	1845	GAUUGAUGGAUGGAUGGAUGGAU	AUCCAUCCAUCCAUCCAUCCAUC	Cleavage	cdna:novel scaffold:IWGSC1+popseq:IWGSC_CSS_6DL_scaff_3292691:6812:9307:1 gene:Traes_6DL_BC3D89A7A transcript:Traes_6DL_BC3D89A7A.1	1
tae-miR5291	Traes_5BL_285E9627E.1	1.5	-1	1	23	440	462	GAUUGAUGGAUGGAUGGAUGGAU	AUCCGUCCAUCCAUCCAUCGGUC	Cleavage	cdna:novel chromosome:IWGSC1+popseq:5B:22957932:22965270:-1 gene:Traes_5BL_285E9627E transcript:Traes_5BL_285E9627E.1 description: phototropin 1	1
tae-miR5291	Traes_4DL_18057094B.2	1.5	-1	1	23	39	61	GAUUGAUGGAUGGAUGGAUGGAU	GUCCAUCCAUCCAUCCAUCCAUC	Cleavage	cdna:novel chromosome:IWGSC1+popseq:4D:115206548:115211333:-1 gene:Traes_4DL_18057094B transcript:Traes_4DL_18057094B.2	1
tae-miR5291	Traes_1AL_6C25C81BB.1	1.5	-1	1	23	251	273	GAUUGAUGGAUGGAUGGAUGGAU	UUCCAUCCAUCCAUCCAUCCAUC	Cleavage	cdna:novel chromosome:IWGSC1+popseq:1A:248082859:248083545:1 gene:Traes_1AL_6C25C81BB transcript:Traes_1AL_6C25C81BB.1	1
tae-miR5291	Traes_5AL_35752FC19.1	1.5	-1	1	23	479	501	GAUUGAUGGAUGGAUGGAUGGAU	CUCCAUCCAUCCAUCCAUCCAUC	Cleavage	cdna:novel chromosome:IWGSC1+popseq:5A:2174871:2185165:1 gene:Traes_5AL_35752FC19 transcript:Traes_5AL_35752FC19.1	1
tae-miR5291	Traes_3DL_8CB17B9AA.2	1.5	-1	1	23	1312	1334	GAUUGAUGGAUGGAUGGAUGGAU	AUCGAUCCAUCCAUCCAUCAAAC	Cleavage	cdna:novel chromosome:IWGSC1+popseq:3D:100342280:100346309:-1 gene:Traes_3DL_8CB17B9AA transcript:Traes_3DL_8CB17B9AA.2 description: GPI transamidase component PIG-S-related	2
tae-miR5291	Traes_2BS_10A8CAB27.2	1.5	-1	1	23	210	232	GAUUGAUGGAUGGAUGGAUGGAU	AUCAAUCCAUCCAUCCAUCCAUC	Cleavage	cdna:novel chromosome:IWGSC1+popseq:2B:31772027:31774198:1 gene:Traes_2BS_10A8CAB27 transcript:Traes_2BS_10A8CAB27.2	1
tae-miR5291	Traes_1BL_3BAB2E95C.1	1.5	-1	1	23	2251	2273	GAUUGAUGGAUGGAUGGAUGGAU	UACCAUCCAUCCAUCCAUCCAUC	Cleavage	cdna:novel chromosome:IWGSC1+popseq:1B:283104519:283108600:1 gene:Traes_1BL_3BAB2E95C transcript:Traes_1BL_3BAB2E95C.1	1
tae-miR5291	Traes_2AL_C93FB1762.2	1.5	-1	1	23	3097	3119	GAUUGAUGGAUGGAUGGAUGGAU	GGCCAUCCAUCCAUCCAUCCAUC	Cleavage	cdna:novel chromosome:IWGSC1+popseq:2A:104742538:104750686:1 gene:Traes_2AL_C93FB1762 transcript:Traes_2AL_C93FB1762.2	1
tae-miR5291	Traes_4DS_F1A038782.1	1.5	-1	1	23	122	144	GAUUGAUGGAUGGAUGGAUGGAU	AUCGCUCCAUCCAUCCAUCGAUC	Cleavage	cdna:novel scaffold:IWGSC1+popseq:IWGSC_CSS_4DS_scaff_2315421:5794:6481:1 gene:Traes_4DS_F1A038782 transcript:Traes_4DS_F1A038782.1	1
tae-miR5291	Traes_4DS_E36F708AF.1	1.5	-1	1	23	1590	1612	GAUUGAUGGAUGGAUGGAUGGAU	AGCUGUUCAUCCAUCCAUCAAUU	Cleavage	cdna:novel chromosome:IWGSC1+popseq:4D:61334708:61336483:1 gene:Traes_4DS_E36F708AF transcript:Traes_4DS_E36F708AF.1	1
tae-miR5291	Traes_5BL_C0DB1B524.2	1.5	-1	1	23	1671	1693	GAUUGAUGGAUGGAUGGAUGGAU	UCUCGUGCAUCCAUCCAUCAAUC	Cleavage	cdna:novel chromosome:IWGSC1+popseq:5B:192240765:192243268:-1 gene:Traes_5BL_C0DB1B524 transcript:Traes_5BL_C0DB1B524.2	1
tae-miR5298	Traes_7AS_FCA03D0CB.2	1.5	-1	1	24	3040	3063	AGGAUGAUGAUGAUGAAGAUGAAG	CAUCAUCUUCGUCAUCAUCGUCUU	Cleavage	cdna:novel chromosome:IWGSC1+popseq:7A:24021306:24025557:1 gene:Traes_7AS_FCA03D0CB transcript:Traes_7AS_FCA03D0CB.2	1
tae-miR5298	Traes_4AL_D6B41E31E.1	1.5	-1	1	24	101	124	AGGAUGAUGAUGAUGAAGAUGAAG	CAUCAUCAUCAUCAUCAUCAUCUU	Cleavage	cdna:novel scaffold:IWGSC1+popseq:IWGSC_CSS_4AL_scaff_7123387:4791:9850:-1 gene:Traes_4AL_D6B41E31E transcript:Traes_4AL_D6B41E31E.1	1
tae-miR5298	Traes_4BS_7F31CC8A1.1	1.5	-1	1	24	1360	1383	AGGAUGAUGAUGAUGAAGAUGAAG	CAUCAUCAUCAUCAUCAUCAUCUU	Cleavage	cdna:novel chromosome:IWGSC1+popseq:4B:8717953:8721984:-1 gene:Traes_4BS_7F31CC8A1 transcript:Traes_4BS_7F31CC8A1.1	1
tae-miR5298	Traes_4DS_70CD809D5.1	1.5	-1	1	24	1302	1325	AGGAUGAUGAUGAUGAAGAUGAAG	CGUCGUCGUCAUCAUCAUCAUCUU	Cleavage	cdna:novel scaffold:IWGSC1+popseq:IWGSC_CSS_4DS_scaff_2286889:2121:5702:-1 gene:Traes_4DS_70CD809D5 transcript:Traes_4DS_70CD809D5.1	1
tae-miR5298	Traes_4BL_4C6830129.1	1.5	-1	1	24	1726	1749	AGGAUGAUGAUGAUGAAGAUGAAG	UGUCGUCGUCAUCAUCAUCAUUCU	Cleavage	cdna:novel chromosome:IWGSC1+popseq:4B:259120033:259124628:-1 gene:Traes_4BL_4C6830129 transcript:Traes_4BL_4C6830129.1	1
tae-miR5298	Traes_4AS_5A764C8BD.1	1.5	-1	1	24	1679	1702	AGGAUGAUGAUGAUGAAGAUGAAG	UGUCGUCGUCAUCAUCAUCAUUCU	Cleavage	cdna:novel chromosome:IWGSC1+popseq:4A:57143196:57147087:-1 gene:Traes_4AS_5A764C8BD transcript:Traes_4AS_5A764C8BD.1	1
tae-miR5298	Traes_1AL_791D3B325.2	1.5	-1	1	24	1952	1975	AGGAUGAUGAUGAUGAAGAUGAAG	CAUCUUCUUCAUCAUCAUCAUCGU	Cleavage	cdna:novel chromosome:IWGSC1+popseq:1A:62389642:62391937:1 gene:Traes_1AL_791D3B325 transcript:Traes_1AL_791D3B325.2	1
tae-miR5298	Traes_6BL_38857B770.1	1.5	-1	1	24	2593	2616	AGGAUGAUGAUGAUGAAGAUGAAG	CCGCCUCUUCAUCAUCAUCCUCCU	Cleavage	cdna:novel chromosome:IWGSC1+popseq:6B:141826520:141831646:-1 gene:Traes_6BL_38857B770 transcript:Traes_6BL_38857B770.1	1
tae-miR5386	Traes_5DS_6E39E56A6.2	1.5	-1	1	20	361	380	CGUCGCUGUCGCGCGCGGCG	CGCCGCGCGCGGCGGCGGCG	Cleavage	cdna:novel chromosome:IWGSC1+popseq:5D:84100076:84105641:-1 gene:Traes_5DS_6E39E56A6 transcript:Traes_5DS_6E39E56A6.2	1
tae-miR5386	Traes_2BS_CEF743090.1	1.5	-1	1	20	830	849	CGUCGCUGUCGCGCGCGGCG	CGCCGCGCGUGGCGGCGACG	Cleavage	cdna:novel chromosome:IWGSC1+popseq:2B:199751645:199752913:-1 gene:Traes_2BS_CEF743090 transcript:Traes_2BS_CEF743090.1	1
tae-miR5386	Traes_2BS_BE3DD454A.2	1.5	-1	1	20	71	90	CGUCGCUGUCGCGCGCGGCG	GACCGCGCGCGACGGCGACG	Cleavage	cdna:novel chromosome:IWGSC1+popseq:2B:61691801:61695078:1 gene:Traes_2BS_BE3DD454A transcript:Traes_2BS_BE3DD454A.2	1
tae-miR5523	TRAES3BF028900010CFD_t1	1.5	-1	1	22	62	83	UGGGGAGGAACAUAUUUACUAG	CUAGUAAAUAUGUUACUCCCCA	Cleavage	cdna:pseudogene chromosome:IWGSC1+popseq:3B:513778481:513785213:-1 gene:TRAES3BF028900010CFD_g transcript:TRAES3BF028900010CFD_t1	1
tae-miR5523	TRAES3BF028600010CFD_t1	1.5	-1	1	22	62	83	UGGGGAGGAACAUAUUUACUAG	CUAGUAAAUAUGUUACUCCCCA	Cleavage	cdna:pseudogene scaffold:IWGSC1+popseq:v443_0286:216563:221434:-1 gene:TRAES3BF028600010CFD_g transcript:TRAES3BF028600010CFD_t1	1
tae-miR5523	TRAES3BF029100030CFD_t1	1.5	-1	1	22	62	83	UGGGGAGGAACAUAUUUACUAG	CUAGUAAAUAUGUUACUCCCCA	Cleavage	cdna:pseudogene chromosome:IWGSC1+popseq:3B:514092706:514097578:1 gene:TRAES3BF029100030CFD_g transcript:TRAES3BF029100030CFD_t1	1
tae-miR5523	TRAES3BF007300210CFD_t1	1.5	-1	1	22	65	86	UGGGGAGGAACAUAUUUACUAG	CUAGUAAAUACGUUCCUCCCCA	Cleavage	cdna:pseudogene chromosome:IWGSC1+popseq:3B:181498338:181498985:-1 gene:TRAES3BF007300210CFD_g transcript:TRAES3BF007300210CFD_t1	1
tae-miR5527	Traes_2BS_80CE1BDCE.2	1.5	-1	1	21	549	569	UGUCAGCCAGAGCAGUAACAG	UGGGUACUGCUCUGGUUGACA	Cleavage	cdna:novel chromosome:IWGSC1+popseq:2B:54267321:54272619:-1 gene:Traes_2BS_80CE1BDCE transcript:Traes_2BS_80CE1BDCE.2	1
tae-miR5527	Traes_2AS_3144FD589.1	1.5	-1	1	21	380	400	UGUCAGCCAGAGCAGUAACAG	UGGGUACUGCUCUGGUUGACA	Cleavage	cdna:novel chromosome:IWGSC1+popseq:2A:152860265:152863216:1 gene:Traes_2AS_3144FD589 transcript:Traes_2AS_3144FD589.1	1
tae-miR5539	Traes_6DS_03A7F991C.2	1.5	-1	1	22	1724	1745	AAGAAAACGUAUGCGCGUGUAC	ACACACGCUCAUGCGUUUUCUU	Cleavage	cdna:novel scaffold:IWGSC1+popseq:IWGSC_CSS_6DS_scaff_2087212:1874:15305:1 gene:Traes_6DS_03A7F991C transcript:Traes_6DS_03A7F991C.2	1
tae-miR5564	Traes_1AS_DD07B3E27.1	1.5	-1	1	20	215	234	GCAAUUCGUCGAACACCUUG	CAAGGUGUUCGACGAAAUGC	Cleavage	cdna:novel chromosome:IWGSC1+popseq:1A:161463598:161465926:1 gene:Traes_1AS_DD07B3E27 transcript:Traes_1AS_DD07B3E27.1 description: Tetratricopeptide repeat (TPR)-like superfamily protein	1
tae-miR5564	Traes_5BL_BC1FE01E8.1	1.5	-1	1	20	284	303	GCAAUUCGUCGAACACCUUG	CAAGGUGCUCGACGAAUUGC	Cleavage	cdna:novel chromosome:IWGSC1+popseq:5B:215252732:215255042:-1 gene:Traes_5BL_BC1FE01E8 transcript:Traes_5BL_BC1FE01E8.1 description: Pentatricopeptide repeat (PPR) superfamily protein	1
tae-miR5564	Traes_2BL_E198EA9E0.1	1.5	-1	1	20	987	1006	GCAAUUCGUCGAACACCUUG	CAAGGUGUUCGACAAAUUGC	Cleavage	cdna:novel chromosome:IWGSC1+popseq:2B:94262855:94264635:-1 gene:Traes_2BL_E198EA9E0 transcript:Traes_2BL_E198EA9E0.1	1
tae-miR5564	Traes_2BL_25A916388.1	1.5	-1	1	20	342	361	GCAAUUCGUCGAACACCUUG	CAAGGUGUUCGACGAAAUGC	Cleavage	cdna:novel scaffold:IWGSC1+popseq:IWGSC_CSS_2BL_scaff_5332368:583:2448:-1 gene:Traes_2BL_25A916388 transcript:Traes_2BL_25A916388.1	1
tae-miR5564	Traes_4DL_A460F5816.1	1.5	-1	1	20	309	328	GCAAUUCGUCGAACACCUUG	CAAGGUGUUCGACGAAAUGC	Cleavage	cdna:novel chromosome:IWGSC1+popseq:4D:58725558:58726961:-1 gene:Traes_4DL_A460F5816 transcript:Traes_4DL_A460F5816.1 description: Tetratricopeptide repeat (TPR)-like superfamily protein	1
tae-miR5564	Traes_2DL_E2202562F.1	1.5	-1	1	20	153	172	GCAAUUCGUCGAACACCUUG	CAAGGUGUUCGACGAAAUGC	Cleavage	cdna:novel chromosome:IWGSC1+popseq:2D:38601976:38603055:-1 gene:Traes_2DL_E2202562F transcript:Traes_2DL_E2202562F.1	2
tae-miR5564	Traes_2AL_0C4E218C4.1	1.5	-1	1	20	144	163	GCAAUUCGUCGAACACCUUG	CAAGGUGUUCGACGAAAUGC	Cleavage	cdna:novel chromosome:IWGSC1+popseq:2A:58357491:58358694:-1 gene:Traes_2AL_0C4E218C4 transcript:Traes_2AL_0C4E218C4.1	2
tae-miR5564	Traes_4DS_6B39FE717.1	1.5	-1	1	20	141	160	GCAAUUCGUCGAACACCUUG	CAAGGUGUUCGACGAAAUGC	Cleavage	cdna:novel scaffold:IWGSC1+popseq:IWGSC_CSS_4DS_scaff_2278256:85:685:1 gene:Traes_4DS_6B39FE717 transcript:Traes_4DS_6B39FE717.1	1
tae-miR5564	Traes_2DL_291780AE9.1	1.5	-1	1	20	105	124	GCAAUUCGUCGAACACCUUG	CAAGGUGUUCGACGAAAUGC	Cleavage	cdna:novel scaffold:IWGSC1+popseq:IWGSC_CSS_2DL_scaff_6304841:3:401:1 gene:Traes_2DL_291780AE9 transcript:Traes_2DL_291780AE9.1	1
tae-miR5564	Traes_2DL_C3100D10D.1	1.5	-1	1	20	69	88	GCAAUUCGUCGAACACCUUG	CAAGGUGUUCGACAAAUUGC	Cleavage	cdna:novel scaffold:IWGSC1+popseq:IWGSC_CSS_2DL_scaff_9697860:1:273:-1 gene:Traes_2DL_C3100D10D transcript:Traes_2DL_C3100D10D.1	1
tae-miR5564	Traes_5DL_AFFA8E9F3.1	1.5	-1	1	20	175	194	GCAAUUCGUCGAACACCUUG	GAAGGUGUUCGACGAAAUGC	Cleavage	cdna:novel chromosome:IWGSC1+popseq:5D:102890821:102892735:-1 gene:Traes_5DL_AFFA8E9F3 transcript:Traes_5DL_AFFA8E9F3.1 description: Tetratricopeptide repeat (TPR)-like superfamily protein	1
tae-miR5564	Traes_2AS_11DF64BF4.3	1.5	-1	1	20	324	343	GCAAUUCGUCGAACACCUUG	GAAGGUGUUCGACGAAAUGC	Cleavage	cdna:novel chromosome:IWGSC1+popseq:2A:183123765:183125648:-1 gene:Traes_2AS_11DF64BF4 transcript:Traes_2AS_11DF64BF4.3 description: Tetratricopeptide repeat (TPR)-like superfamily protein	1
tae-miR5564	Traes_7AL_E278A9900.1	1.5	-1	1	20	123	142	GCAAUUCGUCGAACACCUUG	GAAGGUGUUCGACGAAAUGC	Cleavage	cdna:novel chromosome:IWGSC1+popseq:7A:115203857:115205822:1 gene:Traes_7AL_E278A9900 transcript:Traes_7AL_E278A9900.1 description: Pentatricopeptide repeat (PPR-like) superfamily protein	1
tae-miR5564	Traes_5DL_68B1E285B.1	1.5	-1	1	20	18	37	GCAAUUCGUCGAACACCUUG	GAAGGUGUUCGACGAAAUGC	Cleavage	cdna:novel scaffold:IWGSC1+popseq:IWGSC_CSS_5DL_scaff_4492009:1:1263:1 gene:Traes_5DL_68B1E285B transcript:Traes_5DL_68B1E285B.1	1
tae-miR5565e	Traes_6BL_2801119FA.2	1.5	-1	1	19	2161	2179	UUGUUUGGAUGUAGUGAGA	UCUCAUUACAUCCGAACAG	Cleavage	cdna:novel chromosome:IWGSC1+popseq:6B:180437815:180444007:-1 gene:Traes_6BL_2801119FA transcript:Traes_6BL_2801119FA.2	2
tae-miR5565e	Traes_6BL_2801119FA.2	1.5	-1	1	19	2200	2218	UUGUUUGGAUGUAGUGAGA	UCUCAUUACAUCCAGACAG	Cleavage	cdna:novel chromosome:IWGSC1+popseq:6B:180437815:180444007:-1 gene:Traes_6BL_2801119FA transcript:Traes_6BL_2801119FA.2	2
tae-miR5565e	Traes_6DL_0A41F917E.2	1.5	-1	1	19	2313	2331	UUGUUUGGAUGUAGUGAGA	UCUCAUUACAUCCAGACAG	Cleavage	cdna:novel chromosome:IWGSC1+popseq:6D:159662387:159667895:-1 gene:Traes_6DL_0A41F917E transcript:Traes_6DL_0A41F917E.2	2
tae-miR5565e	Traes_6AL_AA5E171CD.1	1.5	-1	1	19	2362	2380	UUGUUUGGAUGUAGUGAGA	UCUCAUUACAUCCAGACAG	Cleavage	cdna:novel chromosome:IWGSC1+popseq:6A:193688879:193696178:1 gene:Traes_6AL_AA5E171CD transcript:Traes_6AL_AA5E171CD.1	2
tae-miR5565g	Traes_4AS_547AD04C7.2	1.5	-1	1	24	1069	1092	UUCAUCUCAAUCCACAUGUAUUGG	CAAGCAUAUGUGGAUUGGGGUGAA	Cleavage	cdna:novel chromosome:IWGSC1+popseq:4A:67094996:67100453:-1 gene:Traes_4AS_547AD04C7 transcript:Traes_4AS_547AD04C7.2 description: FUNCTIONS IN: molecular_function unknown; LOCATED IN: endomembrane system; EXPRESSED IN: 22 plant structures; EXPRESSED DURING: 13 growth stages; CONTAINS InterPro DOMAIN/s: Autophagy-related protein 27 (InterPro:IPR018939); Has 138 Blast hits to 13 /.../eins in 57 sp…	1
tae-miR5565g	Traes_4BL_0089921FA.3	1.5	-1	1	24	921	944	UUCAUCUCAAUCCACAUGUAUUGG	CAAGCAUAUGUGGAUUGGGGUGAA	Cleavage	cdna:novel chromosome:IWGSC1+popseq:4B:238136421:238142971:-1 gene:Traes_4BL_0089921FA transcript:Traes_4BL_0089921FA.3 description: FUNCTIONS IN: molecular_function unknown; LOCATED IN: endomembrane system; EXPRESSED IN: 22 plant structures; EXPRESSED DURING: 13 growth stages; CONTAINS InterPro DOMAIN/s: Autophagy-related protein 27 (InterPro:IPR018939); Has 138 Blast hits to 13 /.../eins in 57 …	1
tae-miR5565g	Traes_4DL_78705D128.3	1.5	-1	1	24	1088	1111	UUCAUCUCAAUCCACAUGUAUUGG	CAAGCAUAUGUGGAUUGGGGUGAA	Cleavage	cdna:novel chromosome:IWGSC1+popseq:4D:106474230:106480901:-1 gene:Traes_4DL_78705D128 transcript:Traes_4DL_78705D128.3 description: FUNCTIONS IN: molecular_function unknown; LOCATED IN: endomembrane system; EXPRESSED IN: 22 plant structures; EXPRESSED DURING: 13 growth stages; CONTAINS InterPro DOMAIN/s: Autophagy-related protein 27 (InterPro:IPR018939); Has 138 Blast hits to 13 /.../eins in 57 …	1
tae-miR5565h	Traes_1DS_D4FB403C4.1	1.5	-1	1	24	943	966	AUACAUGUGGAUUGAGAUGAAUCC	CAAAUCAUUUCAGUCCAUAUGUAU	Cleavage	cdna:novel chromosome:IWGSC1+popseq:1D:6882922:6883943:1 gene:Traes_1DS_D4FB403C4 transcript:Traes_1DS_D4FB403C4.1	1
tae-miR5568a	Traes_1BS_124CD1527.2	1.5	-1	1	21	2408	2428	UCUGUUCCCAAAUAUAAGUCG	CGACUUAUAUUUAGGAACAGA	Cleavage	cdna:novel chromosome:IWGSC1+popseq:1B:12206000:12215869:-1 gene:Traes_1BS_124CD1527 transcript:Traes_1BS_124CD1527.2	1
tae-miR5568a	Traes_4AL_15A19D331.2	1.5	-1	1	21	2828	2848	UCUGUUCCCAAAUAUAAGUCG	CGACUUAUAUUUAGGAACAGA	Cleavage	cdna:novel chromosome:IWGSC1+popseq:4A:172576499:172580220:-1 gene:Traes_4AL_15A19D331 transcript:Traes_4AL_15A19D331.2	1
tae-miR5568a	Traes_2AL_EF07BD9C9.1	1.5	-1	1	21	910	930	UCUGUUCCCAAAUAUAAGUCG	AGACUUAUAUUUCGGAACAGA	Cleavage	cdna:pseudogene chromosome:IWGSC1+popseq:2A:239249398:239251080:-1 gene:Traes_2AL_EF07BD9C9 transcript:Traes_2AL_EF07BD9C9.1	1
tae-miR5568a	Traes_5BL_A00DBEB11.1	1.5	-1	1	21	1477	1497	UCUGUUCCCAAAUAUAAGUCG	AGACUUAUAUUUAGGAACAGA	Cleavage	cdna:pseudogene scaffold:IWGSC1+popseq:IWGSC_CSS_5BL_scaff_10872392:252:9548:1 gene:Traes_5BL_A00DBEB11 transcript:Traes_5BL_A00DBEB11.1	1
tae-miR5568b	Traes_4BL_9A3730016.1	1.5	-1	1	21	452	472	ACUUACAUUUCGGAACGGAGG	CCUCCGUUCCUAAAUGUAAGU	Translation	cdna:novel chromosome:IWGSC1+popseq:4B:295619826:295620495:1 gene:Traes_4BL_9A3730016 transcript:Traes_4BL_9A3730016.1	1
tae-miR5568b	Traes_4DL_323E0E63C.1	1.5	-1	1	21	1048	1068	ACUUACAUUUCGGAACGGAGG	CCUCCGUUCCUAAAUGUAAGU	Translation	cdna:novel scaffold:IWGSC1+popseq:IWGSC_CSS_4DL_scaff_14451866:820:1899:1 gene:Traes_4DL_323E0E63C transcript:Traes_4DL_323E0E63C.1	1
tae-miR5568b	Traes_5BL_A00DBEB11.1	1.5	-1	1	21	1348	1368	ACUUACAUUUCGGAACGGAGG	CCUCCGUUCCUAAAUGUAAGU	Translation	cdna:pseudogene scaffold:IWGSC1+popseq:IWGSC_CSS_5BL_scaff_10872392:252:9548:1 gene:Traes_5BL_A00DBEB11 transcript:Traes_5BL_A00DBEB11.1	1
tae-miR5568b	Traes_6BS_3013D3E79.2	1.5	-1	1	21	923	943	ACUUACAUUUCGGAACGGAGG	AGUCCGUUCCUAAAUGUAAGU	Translation	cdna:novel scaffold:IWGSC1+popseq:IWGSC_CSS_6BS_scaff_3042750:1692:4459:-1 gene:Traes_6BS_3013D3E79 transcript:Traes_6BS_3013D3E79.2	1
tae-miR5568d	Traes_3AL_3E4E162EE.1	1.5	-1	1	21	731	751	AUCUUAUAUUUUGGAAUGGAG	CUCCAUUCCAUAAUAUAAGAU	Translation	cdna:novel chromosome:IWGSC1+popseq:3A:42966341:42967311:-1 gene:Traes_3AL_3E4E162EE transcript:Traes_3AL_3E4E162EE.1	1
tae-miR5568d	Traes_6DL_585DD5701.1	1.5	-1	1	21	855	875	AUCUUAUAUUUUGGAAUGGAG	CUCCGUACCAAAAUAUAAGAU	Cleavage	cdna:novel chromosome:IWGSC1+popseq:6D:117632049:117633696:1 gene:Traes_6DL_585DD5701 transcript:Traes_6DL_585DD5701.1	1
tae-miR5568d	Traes_2DL_1497E5611.2	1.5	-1	1	21	1079	1099	AUCUUAUAUUUUGGAAUGGAG	CUCCGUCCCAAAAUAUAAGAU	Cleavage	cdna:novel scaffold:IWGSC1+popseq:IWGSC_CSS_2DL_scaff_9864961:1626:3237:-1 gene:Traes_2DL_1497E5611 transcript:Traes_2DL_1497E5611.2	1
tae-miR5568d	Traes_6AL_4666D9237.1	1.5	-1	1	21	974	994	AUCUUAUAUUUUGGAAUGGAG	AUCCAUUCCUAAAUAUAAGAU	Cleavage	cdna:novel chromosome:IWGSC1+popseq:6A:160362953:160364823:-1 gene:Traes_6AL_4666D9237 transcript:Traes_6AL_4666D9237.1	1
tae-miR5568d	Traes_6DL_F9179CEF0.1	1.5	-1	1	21	1763	1783	AUCUUAUAUUUUGGAAUGGAG	AUCGGUUCCAAAAUAUAAGAU	Cleavage	cdna:novel scaffold:IWGSC1+popseq:IWGSC_CSS_6DL_scaff_3226755:1619:5560:-1 gene:Traes_6DL_F9179CEF0 transcript:Traes_6DL_F9179CEF0.1	1
tae-miR5568e	Traes_2AL_2B44F1C26.2	1.5	-1	1	21	1208	1228	AGAACAUCUUAUAAUUUGGAA	UUCUGAAUUAUAAGAUGUUUU	Cleavage	cdna:novel chromosome:IWGSC1+popseq:2A:247515783:247518236:1 gene:Traes_2AL_2B44F1C26 transcript:Traes_2AL_2B44F1C26.2	1
tae-miR5568e	Traes_6DL_F9179CEF0.1	1.5	-1	1	21	1768	1788	AGAACAUCUUAUAAUUUGGAA	UUCCAAAAUAUAAGAUGUUUU	Cleavage	cdna:novel scaffold:IWGSC1+popseq:IWGSC_CSS_6DL_scaff_3226755:1619:5560:-1 gene:Traes_6DL_F9179CEF0 transcript:Traes_6DL_F9179CEF0.1	1
tae-miR5568e	Traes_1DL_9A2EDF84D.1	1.5	-1	1	21	832	852	AGAACAUCUUAUAAUUUGGAA	UACCAAAAUAUAAGAUGUUUU	Cleavage	cdna:novel scaffold:IWGSC1+popseq:IWGSC_CSS_1DL_scaff_454004:2214:3133:-1 gene:Traes_1DL_9A2EDF84D transcript:Traes_1DL_9A2EDF84D.1	1
tae-miR5568e	Traes_6DL_585DD5701.1	1.5	-1	1	21	860	880	AGAACAUCUUAUAAUUUGGAA	UACCAAAAUAUAAGAUGUUUU	Cleavage	cdna:novel chromosome:IWGSC1+popseq:6D:117632049:117633696:1 gene:Traes_6DL_585DD5701 transcript:Traes_6DL_585DD5701.1	1
tae-miR5568e	Traes_5DL_6E81BE289.2	1.5	-1	1	21	3606	3626	AGAACAUCUUAUAAUUUGGAA	UACCAAAAUAUAAGAUGUUUU	Cleavage	cdna:novel scaffold:IWGSC1+popseq:IWGSC_CSS_5DL_scaff_4543450:3823:9346:1 gene:Traes_5DL_6E81BE289 transcript:Traes_5DL_6E81BE289.2	1
tae-miR5568e	Traes_4DL_E82C52D46.1	1.5	-1	1	21	1711	1731	AGAACAUCUUAUAAUUUGGAA	CACCAAAAUAUAAGAUGUUUU	Cleavage	cdna:novel scaffold:IWGSC1+popseq:IWGSC_CSS_4DL_scaff_14103924:4:3475:1 gene:Traes_4DL_E82C52D46 transcript:Traes_4DL_E82C52D46.1 description: phosphatidylserine decarboxylase 1	1
tae-miR5721	Traes_5BL_EDB0BE7A5.1	1.5	-1	1	23	606	628	AGAAAUGGAGAGAGAAAUGGAGU	AACUUGUUUCUUUCUCCAUUUCU	Cleavage	cdna:novel scaffold:IWGSC1+popseq:IWGSC_CSS_5BL_scaff_10917865:763:6034:-1 gene:Traes_5BL_EDB0BE7A5 transcript:Traes_5BL_EDB0BE7A5.1	1
tae-miR5783	Traes_2BS_E5A481317.1	1.5	-1	1	22	1097	1118	GAGGGCGACGGGGAGGACGCGC	GUGCUUCCUCCUCGUCGCCCUC	Cleavage	cdna:novel chromosome:IWGSC1+popseq:2B:37513652:37516100:-1 gene:Traes_2BS_E5A481317 transcript:Traes_2BS_E5A481317.1	2
tae-miR5783	TRAES3BF065400150CFD_t1	1.5	-1	1	22	114	135	GAGGGCGACGGGGAGGACGCGC	CCGCGUCAUCCCUGUCGCCCUC	Cleavage	cdna:pseudogene chromosome:IWGSC1+popseq:3B:772966397:772966854:-1 gene:TRAES3BF065400150CFD_g transcript:TRAES3BF065400150CFD_t1	1
tae-miR5783	Traes_4AS_3773FB7EF.1	1.5	-1	1	22	597	618	GAGGGCGACGGGGAGGACGCGC	CCUCGUCCUCUCCGUCGUCUUC	Cleavage	cdna:novel scaffold:IWGSC1+popseq:IWGSC_CSS_4AS_scaff_5991064:6092:8965:-1 gene:Traes_4AS_3773FB7EF transcript:Traes_4AS_3773FB7EF.1	1
tae-miR5783	Traes_2AL_43491B9E0.1	1.5	-1	1	22	328	349	GAGGGCGACGGGGAGGACGCGC	CCUCGUCUUCCUCGUCGUCCUC	Cleavage	cdna:novel chromosome:IWGSC1+popseq:2A:94982448:94983814:1 gene:Traes_2AL_43491B9E0 transcript:Traes_2AL_43491B9E0.1	1
tae-miR5783	Traes_7DL_F8946D7F1.1	1.5	-1	1	22	140	161	GAGGGCGACGGGGAGGACGCGC	CCUCGUCCUCCCCCUCGCCCUC	Cleavage	cdna:novel scaffold:IWGSC1+popseq:IWGSC_CSS_7DL_scaff_2371958:1:755:1 gene:Traes_7DL_F8946D7F1 transcript:Traes_7DL_F8946D7F1.1	1
tae-miR5783	TRAES3BF060000110CFD_t1	1.5	-1	1	22	30	51	GAGGGCGACGGGGAGGACGCGC	CCUCCUCCUCUCCGUCGCCCUC	Cleavage	cdna:novel chromosome:IWGSC1+popseq:3B:547568194:547570221:1 gene:TRAES3BF060000110CFD_g transcript:TRAES3BF060000110CFD_t1	1
tae-miR5783	TRAES3BF032900010CFD_t1	1.5	-1	1	22	51	72	GAGGGCGACGGGGAGGACGCGC	CCUCCUCCUCCUCGUCGCCCUC	Cleavage	cdna:novel chromosome:IWGSC1+popseq:3B:587880578:587884676:1 gene:TRAES3BF032900010CFD_g transcript:TRAES3BF032900010CFD_t1 description: Amidase family protein	1
tae-miR5783	Traes_7AS_735D3EC0F.1	1.5	-1	1	22	870	891	GAGGGCGACGGGGAGGACGCGC	CUCCGUCAUCCCCGUCGUCCUC	Cleavage	cdna:novel chromosome:IWGSC1+popseq:7A:4402222:4403889:-1 gene:Traes_7AS_735D3EC0F transcript:Traes_7AS_735D3EC0F.1	1
tae-miR5783	Traes_2AS_645C4C12C.1	1.5	-1	1	22	121	142	GAGGGCGACGGGGAGGACGCGC	UUUCCUCCUCCCCGUCGUCCUC	Cleavage	cdna:novel chromosome:IWGSC1+popseq:2A:220186183:220189356:-1 gene:Traes_2AS_645C4C12C transcript:Traes_2AS_645C4C12C.1 description: Thioredoxin superfamily protein	1
tae-miR5783	Traes_2AS_57126A6E5.1	1.5	-1	1	22	204	225	GAGGGCGACGGGGAGGACGCGC	CCUCCUCCUCCUCGUCGCCCUC	Cleavage	cdna:novel scaffold:IWGSC1+popseq:IWGSC_CSS_2AS_scaff_5246402:1932:5279:1 gene:Traes_2AS_57126A6E5 transcript:Traes_2AS_57126A6E5.1	1
tae-miR5783	Traes_7DS_FD2A83C09.1	1.5	-1	1	22	684	705	GAGGGCGACGGGGAGGACGCGC	CUCCGUCAUCCCCGUCGUCCUC	Cleavage	cdna:novel chromosome:IWGSC1+popseq:7D:7830789:7833176:1 gene:Traes_7DS_FD2A83C09 transcript:Traes_7DS_FD2A83C09.1	1
tae-miR5833	Traes_5AL_06FC92C3B.1	1.5	-1	1	21	41	61	UCCUCCUCGGGCUCCUCCGGC	GCUGGGGGAGCUCGAGGAGGA	Cleavage	cdna:novel chromosome:IWGSC1+popseq:5A:16314236:16316982:1 gene:Traes_5AL_06FC92C3B transcript:Traes_5AL_06FC92C3B.1	1
tae-miR5833	Traes_2DL_9BDB78425.1	1.5	-1	1	21	1007	1027	UCCUCCUCGGGCUCCUCCGGC	UUCGGAGGAGCCCGUGGAGGA	Cleavage	cdna:novel chromosome:IWGSC1+popseq:2D:112789493:112791350:-1 gene:Traes_2DL_9BDB78425 transcript:Traes_2DL_9BDB78425.1 description: Co-chaperone GrpE family protein	1
tae-miR5833	Traes_2BL_F3EE344D7.1	1.5	-1	1	21	940	960	UCCUCCUCGGGCUCCUCCGGC	UUCGGAGGAGCCCGUGGAGGA	Cleavage	cdna:novel chromosome:IWGSC1+popseq:2B:241304370:241306736:-1 gene:Traes_2BL_F3EE344D7 transcript:Traes_2BL_F3EE344D7.1	1
tae-miR5833	Traes_5BL_94950E369.1	1.5	-1	1	21	664	684	UCCUCCUCGGGCUCCUCCGGC	CCCGGACGGGCCCGAGGAGGA	Cleavage	cdna:novel chromosome:IWGSC1+popseq:5B:184273313:184274328:1 gene:Traes_5BL_94950E369 transcript:Traes_5BL_94950E369.1	2
tae-miR5833	Traes_5BL_B83D60215.1	1.5	-1	1	21	573	593	UCCUCCUCGGGCUCCUCCGGC	GAUGGGGGAGCUCGAGGAGGA	Cleavage	cdna:novel chromosome:IWGSC1+popseq:5B:60137279:60141310:1 gene:Traes_5BL_B83D60215 transcript:Traes_5BL_B83D60215.1	1
tae-miR5833	Traes_5DL_E85FB920C.2	1.5	-1	1	21	59	79	UCCUCCUCGGGCUCCUCCGGC	CGCGGAGGAGUUUGAGGAGGA	Cleavage	cdna:novel chromosome:IWGSC1+popseq:5D:125399064:125409255:1 gene:Traes_5DL_E85FB920C transcript:Traes_5DL_E85FB920C.2 description: phosphate transporter 4;5	1
tae-miR5833	Traes_5DL_37FC16CC6.1	1.5	-1	1	21	529	549	UCCUCCUCGGGCUCCUCCGGC	GAUGGGGGAGCUCGAGGAGGA	Cleavage	cdna:novel scaffold:IWGSC1+popseq:IWGSC_CSS_5DL_scaff_4575562:7351:11048:1 gene:Traes_5DL_37FC16CC6 transcript:Traes_5DL_37FC16CC6.1	1
tae-miR5833	Traes_7DS_7D2DDF4C3.1	1.5	-1	1	21	634	654	UCCUCCUCGGGCUCCUCCGGC	AUGGGAGGAGCUCGAGGAGGA	Cleavage	cdna:novel scaffold:IWGSC1+popseq:IWGSC_CSS_7DS_scaff_3967356:2:1127:1 gene:Traes_7DS_7D2DDF4C3 transcript:Traes_7DS_7D2DDF4C3.1	1
tae-miR5833	Traes_6AL_7F230329F.1	1.5	-1	1	21	45	65	UCCUCCUCGGGCUCCUCCGGC	CGCGGAGGAGCGCGAGGAGGA	Translation	cdna:novel scaffold:IWGSC1+popseq:IWGSC_CSS_6AL_scaff_5830370:1:4896:1 gene:Traes_6AL_7F230329F transcript:Traes_6AL_7F230329F.1	1
tae-miR5833	Traes_3AL_CAE680EBE.2	1.5	-1	1	21	80	100	UCCUCCUCGGGCUCCUCCGGC	GGAGGAGGAGCCUGAGGAGGA	Cleavage	cdna:novel chromosome:IWGSC1+popseq:3A:157666329:157669035:1 gene:Traes_3AL_CAE680EBE transcript:Traes_3AL_CAE680EBE.2	1
tae-miR6026	Traes_7DL_AB7C59D49.4	1.5	-1	1	23	1178	1200	UAUCUUCGCAAGAGUUGUAUUGU	ACAAUACAACUCUUGCAAAGAUA	Cleavage	cdna:novel chromosome:IWGSC1+popseq:7D:154997655:155000045:-1 gene:Traes_7DL_AB7C59D49 transcript:Traes_7DL_AB7C59D49.4	1
tae-miR6026	Traes_7DS_4BB2781DA.1	1.5	-1	1	23	800	822	UAUCUUCGCAAGAGUUGUAUUGU	GCAAGACAACUCUUGCGAAGAUG	Cleavage	cdna:novel scaffold:IWGSC1+popseq:IWGSC_CSS_7DS_scaff_3912929:5834:9613:1 gene:Traes_7DS_4BB2781DA transcript:Traes_7DS_4BB2781DA.1	1
tae-miR6035	Traes_6BL_9762E8C64.2	1.5	-1	1	21	822	842	AGGAGUAGAAAAUGCAGGCGU	ACGCCUGCAUUUCCUACUCCU	Cleavage	cdna:novel chromosome:IWGSC1+popseq:6B:71068131:71070821:1 gene:Traes_6BL_9762E8C64 transcript:Traes_6BL_9762E8C64.2	2
tae-miR6035	Traes_3DS_96DEC34A0.1	1.5	-1	1	21	191	211	AGGAGUAGAAAAUGCAGGCGU	UUGCCUGCAUUUUCUAUUCCG	Cleavage	cdna:novel scaffold:IWGSC1+popseq:IWGSC_CSS_3DS_scaff_570960:9:401:1 gene:Traes_3DS_96DEC34A0 transcript:Traes_3DS_96DEC34A0.1	1
tae-miR6111	Traes_4DS_486CF7DF0.1	1.5	-1	1	21	1131	1151	CCUUUAUGUCACGAUGAAUGA	UUCUUCAUCGUGACAUGAAGG	Cleavage	cdna:novel chromosome:IWGSC1+popseq:4D:33276700:33281858:-1 gene:Traes_4DS_486CF7DF0 transcript:Traes_4DS_486CF7DF0.1	1
tae-miR6111	Traes_4AL_8BA51BBE8.2	1.5	-1	1	21	1189	1209	CCUUUAUGUCACGAUGAAUGA	UUCUUCAUCGUGACAUGAAGG	Cleavage	cdna:novel chromosome:IWGSC1+popseq:4A:161856190:161861342:-1 gene:Traes_4AL_8BA51BBE8 transcript:Traes_4AL_8BA51BBE8.2	1
tae-miR6164	Traes_7AL_E3AACCABE.1	1.5	-1	1	21	2508	2528	GUCAAUUAAUUUGAAACGGAG	UACUGUUUUAGAUUAAUUGAC	Cleavage	cdna:novel scaffold:IWGSC1+popseq:IWGSC_CSS_7AL_scaff_4473499:1:4359:-1 gene:Traes_7AL_E3AACCABE transcript:Traes_7AL_E3AACCABE.1 description: Intron maturase, type II family protein	1
tae-miR6182	Traes_6AL_BB730675A.1	1.5	-1	1	22	33	54	UGAGUGUGUGAUGGAUGGCUUU	CAAUCCAUCCAUCACACACUCG	Cleavage	cdna:novel chromosome:IWGSC1+popseq:6A:37208801:37210043:1 gene:Traes_6AL_BB730675A transcript:Traes_6AL_BB730675A.1	1
tae-miR6191a	Traes_4DL_78EB68CEC.1	1.5	-1	1	20	259	278	UAGAUUUGUCUAGAUAUGGA	UCUGUAUCUAGAUAAAUCUA	Cleavage	cdna:novel chromosome:IWGSC1+popseq:4D:93704525:93705821:1 gene:Traes_4DL_78EB68CEC transcript:Traes_4DL_78EB68CEC.1	1
tae-miR6191a	Traes_3AL_656A1BF05.1	1.5	-1	1	20	60	79	UAGAUUUGUCUAGAUAUGGA	UUUGUAUCUAGACAAAUCUA	Cleavage	cdna:novel scaffold:IWGSC1+popseq:IWGSC_CSS_3AL_scaff_537172:30:1224:1 gene:Traes_3AL_656A1BF05 transcript:Traes_3AL_656A1BF05.1	1
tae-miR6191a	Traes_3AS_7F4F840B3.1	1.5	-1	1	20	719	738	UAGAUUUGUCUAGAUAUGGA	UACGUAUCUAGACAAAUCUA	Cleavage	cdna:novel chromosome:IWGSC1+popseq:3A:2363031:2364165:1 gene:Traes_3AS_7F4F840B3 transcript:Traes_3AS_7F4F840B3.1	1
tae-miR6191a	Traes_2BL_54B0D69B9.1	1.5	-1	1	20	1256	1275	UAGAUUUGUCUAGAUAUGGA	CCCGUGUCUAGACGAAUCUA	Cleavage	cdna:novel scaffold:IWGSC1+popseq:IWGSC_CSS_2BL_scaff_7980192:1955:3978:1 gene:Traes_2BL_54B0D69B9 transcript:Traes_2BL_54B0D69B9.1 description: Protein kinase superfamily protein	1
tae-miR6191b	Traes_6BL_F37AE8BAB.1	1.5	-1	1	20	1149	1168	UAGAUUUGUCUACAUACGGA	UCCGUAUCUAGACAAAUCUA	Cleavage	cdna:novel scaffold:IWGSC1+popseq:IWGSC_CSS_6BL_scaff_4297422:62:3554:-1 gene:Traes_6BL_F37AE8BAB transcript:Traes_6BL_F37AE8BAB.1	1
tae-miR6191b	Traes_1AL_3F65EE35A.1	1.5	-1	1	20	9	28	UAGAUUUGUCUACAUACGGA	UCCGUAUCUAGACAAAUCUA	Cleavage	cdna:novel chromosome:IWGSC1+popseq:1A:102409180:102411314:-1 gene:Traes_1AL_3F65EE35A transcript:Traes_1AL_3F65EE35A.1	1
tae-miR6191b	Traes_2BL_AA93EA511.1	1.5	-1	1	20	1849	1868	UAGAUUUGUCUACAUACGGA	UCCGUAUCUAGACAAAUCUA	Cleavage	cdna:novel chromosome:IWGSC1+popseq:2B:289226703:289230605:-1 gene:Traes_2BL_AA93EA511 transcript:Traes_2BL_AA93EA511.1	1
tae-miR6191b	Traes_3DL_4C255B900.1	1.5	-1	1	20	93	112	UAGAUUUGUCUACAUACGGA	UAUGUAUGUAGACAAAUCUA	Cleavage	cdna:novel scaffold:IWGSC1+popseq:IWGSC_CSS_3DL_scaff_6907244:297:1282:-1 gene:Traes_3DL_4C255B900 transcript:Traes_3DL_4C255B900.1	1
tae-miR6192	Traes_4AS_361ADDD17.1	1.5	-1	1	22	231	252	GAGGAGAGGAAGGAGGGGAUCU	AUAUUCCCUCCUUUCUUUCCUC	Cleavage	cdna:novel chromosome:IWGSC1+popseq:4A:62722083:62725398:-1 gene:Traes_4AS_361ADDD17 transcript:Traes_4AS_361ADDD17.1 description: inflorescence meristem receptor-like kinase 2	1
tae-miR6192	Traes_1AL_7C1F1853B.1	1.5	-1	1	22	112	133	GAGGAGAGGAAGGAGGGGAUCU	CCAUCCCCUUCUUCCUCUCCUG	Cleavage	cdna:novel chromosome:IWGSC1+popseq:1A:194231378:194235271:1 gene:Traes_1AL_7C1F1853B transcript:Traes_1AL_7C1F1853B.1	1
tae-miR6192	Traes_4DS_7175DCB1E.1	1.5	-1	1	22	365	386	GAGGAGAGGAAGGAGGGGAUCU	UCAUCCUCUCCUUCUUCUUCUC	Cleavage	cdna:novel chromosome:IWGSC1+popseq:4D:79466347:79468200:-1 gene:Traes_4DS_7175DCB1E transcript:Traes_4DS_7175DCB1E.1	1
tae-miR6192	Traes_4AL_8BA51BBE8.2	1.5	-1	1	22	139	160	GAGGAGAGGAAGGAGGGGAUCU	UUAUUCCCACCUUCCUCUCCUC	Cleavage	cdna:novel chromosome:IWGSC1+popseq:4A:161856190:161861342:-1 gene:Traes_4AL_8BA51BBE8 transcript:Traes_4AL_8BA51BBE8.2	1
tae-miR6192	Traes_4DS_486CF7DF0.1	1.5	-1	1	22	81	102	GAGGAGAGGAAGGAGGGGAUCU	UUAUUCCCACCUUCCUCUCCUC	Cleavage	cdna:novel chromosome:IWGSC1+popseq:4D:33276700:33281858:-1 gene:Traes_4DS_486CF7DF0 transcript:Traes_4DS_486CF7DF0.1	1
tae-miR6192	Traes_1BL_EBF1BF1A1.1	1.5	-1	1	22	226	247	GAGGAGAGGAAGGAGGGGAUCU	CCAUCCGCUCUUUCCUCUCCUC	Cleavage	cdna:novel chromosome:IWGSC1+popseq:1B:196880438:196883614:-1 gene:Traes_1BL_EBF1BF1A1 transcript:Traes_1BL_EBF1BF1A1.1 description: CONTAINS InterPro DOMAIN/s: ATPase, vacuolar ER assembly factor, Vma12 (InterPro:IPR021013); Has 1807 Blast hits to 1807 proteins in 277 species: Archae - 0; Bacteria - 0; Metazoa - 736; Fungi - 347; Plants - 385; Viruses - 0; Other Eukaryotes - 339 /.../ce: NCBI BL…	1
tae-miR6192	Traes_1AL_B4A02C47D.1	1.5	-1	1	22	229	250	GAGGAGAGGAAGGAGGGGAUCU	CCAUCCGCUCUUUCCUCUCCUC	Cleavage	cdna:novel chromosome:IWGSC1+popseq:1A:38802091:38805646:-1 gene:Traes_1AL_B4A02C47D transcript:Traes_1AL_B4A02C47D.1 description: CONTAINS InterPro DOMAIN/s: ATPase, vacuolar ER assembly factor, Vma12 (InterPro:IPR021013); Has 1807 Blast hits to 1807 proteins in 277 species: Archae - 0; Bacteria - 0; Metazoa - 736; Fungi - 347; Plants - 385; Viruses - 0; Other Eukaryotes - 339 /.../ce: NCBI BLin…	1
tae-miR6192	Traes_4BL_C88FEDE1B.1	1.5	-1	1	22	172	193	GAGGAGAGGAAGGAGGGGAUCU	CUUCCUCCUCCUUCCUCUCCUC	Cleavage	cdna:novel chromosome:IWGSC1+popseq:4B:283034393:283037562:1 gene:Traes_4BL_C88FEDE1B transcript:Traes_4BL_C88FEDE1B.1 description: ribosomal protein L4	1
tae-miR6192	Traes_1AS_44E58745C.1	1.5	-1	1	22	150	171	GAGGAGAGGAAGGAGGGGAUCU	CCUCCCCUUCCUUCCUCUCCUC	Cleavage	cdna:novel chromosome:IWGSC1+popseq:1A:29528423:29532137:1 gene:Traes_1AS_44E58745C transcript:Traes_1AS_44E58745C.1	1
tae-miR6192	Traes_2DL_3F629F475.1	1.5	-1	1	22	645	666	GAGGAGAGGAAGGAGGGGAUCU	CUCUCCCCUCCUUCCUCUCUUG	Cleavage	cdna:novel chromosome:IWGSC1+popseq:2D:74635155:74636814:1 gene:Traes_2DL_3F629F475 transcript:Traes_2DL_3F629F475.1	1
tae-miR6192	Traes_4DL_31D6228F5.1	1.5	-1	1	22	50	71	GAGGAGAGGAAGGAGGGGAUCU	CUUCCUCCUCCUUCCUCUCCUC	Cleavage	cdna:novel chromosome:IWGSC1+popseq:4D:28519558:28520499:1 gene:Traes_4DL_31D6228F5 transcript:Traes_4DL_31D6228F5.1 description: ribosomal protein L4	1
tae-miR6192	Traes_4DL_D1F16C28F.2	1.5	-1	1	22	206	227	GAGGAGAGGAAGGAGGGGAUCU	UCCUCUUCUCCUUCCUCUUCUC	Cleavage	cdna:novel scaffold:IWGSC1+popseq:IWGSC_CSS_4DL_scaff_14374358:5636:8989:1 gene:Traes_4DL_D1F16C28F transcript:Traes_4DL_D1F16C28F.2 description: TRICHOME BIREFRINGENCE-LIKE 6	1
tae-miR6192	Traes_4DL_2F1AFFB8A.2	1.5	-1	1	22	1732	1753	GAGGAGAGGAAGGAGGGGAUCU	UUUUCUCCUUCUUCUUCUCCUC	Cleavage	cdna:novel chromosome:IWGSC1+popseq:4D:78658121:78660769:1 gene:Traes_4DL_2F1AFFB8A transcript:Traes_4DL_2F1AFFB8A.2	1
tae-miR6192	Traes_4AS_296775EE4.1	1.5	-1	1	22	227	248	GAGGAGAGGAAGGAGGGGAUCU	UCCUCUUCUCCUUCCUCUUCUC	Cleavage	cdna:novel chromosome:IWGSC1+popseq:4A:78921751:78924515:-1 gene:Traes_4AS_296775EE4 transcript:Traes_4AS_296775EE4.1 description: TRICHOME BIREFRINGENCE-LIKE 6	1
tae-miR6192	Traes_5BL_B6C71B544.1	1.5	-1	1	22	216	237	GAGGAGAGGAAGGAGGGGAUCU	CCCUCCCCUCCUUCCCCUCCUC	Cleavage	cdna:novel chromosome:IWGSC1+popseq:5B:156584151:156588838:1 gene:Traes_5BL_B6C71B544 transcript:Traes_5BL_B6C71B544.1	1
tae-miR6192	Traes_4BL_03CB37600.1	1.5	-1	1	22	1735	1756	GAGGAGAGGAAGGAGGGGAUCU	UUUUCUCCUUCUUCUUCUCCUC	Cleavage	cdna:novel chromosome:IWGSC1+popseq:4B:238397854:238399698:-1 gene:Traes_4BL_03CB37600 transcript:Traes_4BL_03CB37600.1	1
tae-miR6192	Traes_6AS_10B534858.1	1.5	-1	1	22	85	106	GAGGAGAGGAAGGAGGGGAUCU	CCGUCCUCACCUUCCUCUCCUC	Cleavage	cdna:novel chromosome:IWGSC1+popseq:6A:137887034:137895291:1 gene:Traes_6AS_10B534858 transcript:Traes_6AS_10B534858.1	1
tae-miR6192	Traes_4AL_B0D9DE695.1	1.5	-1	1	22	68	89	GAGGAGAGGAAGGAGGGGAUCU	CGCUCCCCGCCUUCCUCUCCUU	Cleavage	cdna:novel chromosome:IWGSC1+popseq:4A:105764360:105766066:1 gene:Traes_4AL_B0D9DE695 transcript:Traes_4AL_B0D9DE695.1	1
tae-miR6192	Traes_7DL_629F743B4.1	1.5	-1	1	22	87	108	GAGGAGAGGAAGGAGGGGAUCU	UCCUCCUCCCCUUCCUCUCCUC	Cleavage	cdna:novel chromosome:IWGSC1+popseq:7D:233394312:233398105:-1 gene:Traes_7DL_629F743B4 transcript:Traes_7DL_629F743B4.1	1
tae-miR6192	Traes_7BS_C7C3013C9.2	1.5	-1	1	22	112	133	GAGGAGAGGAAGGAGGGGAUCU	UCCUCCUCCCCUUCCUCUCCUC	Cleavage	cdna:novel chromosome:IWGSC1+popseq:7B:91637987:91643766:1 gene:Traes_7BS_C7C3013C9 transcript:Traes_7BS_C7C3013C9.2	1
tae-miR6193	Traes_2AL_3A4A996D8.1	1.5	-1	1	23	1128	1150	CUCUGCCACCGGUCCAUGACGAC	CAUAUUAUGGAUCGGUGGUAGAG	Cleavage	cdna:novel scaffold:IWGSC1+popseq:IWGSC_CSS_2AL_scaff_6422643:1536:2941:1 gene:Traes_2AL_3A4A996D8 transcript:Traes_2AL_3A4A996D8.1	1
tae-miR6196	Traes_5AL_306D7355E.2	1.5	-1	1	21	194	214	AGGACGAGGAGAUGGAGAGGA	UGCUCUCCACCUCCUCGUCCU	Cleavage	cdna:novel scaffold:IWGSC1+popseq:IWGSC_CSS_5AL_scaff_316236:1:238:-1 gene:Traes_5AL_306D7355E transcript:Traes_5AL_306D7355E.2	1
tae-miR6214	TRAES3BF026400060CFD_t1	1.5	-1	1	20	1266	1285	CGACGACGACGAGCACGACA	AGUCGUGCUCGUCGUCCUCG	Cleavage	cdna:novel chromosome:IWGSC1+popseq:3B:423986955:423989750:-1 gene:TRAES3BF026400060CFD_g transcript:TRAES3BF026400060CFD_t1	1
tae-miR6214	Traes_6DL_9C29DEC89.2	1.5	-1	1	20	1570	1589	CGACGACGACGAGCACGACA	GGUCGUCUUCGUCGUCGUCG	Cleavage	cdna:novel chromosome:IWGSC1+popseq:6D:148949252:148955804:1 gene:Traes_6DL_9C29DEC89 transcript:Traes_6DL_9C29DEC89.2	1
tae-miR6214	Traes_2BL_CDA166B7D.1	1.5	-1	1	20	1805	1824	CGACGACGACGAGCACGACA	CGUCGUCUUCGUCGUCGUCG	Cleavage	cdna:novel scaffold:IWGSC1+popseq:IWGSC_CSS_2BL_scaff_8054105:3537:7076:1 gene:Traes_2BL_CDA166B7D transcript:Traes_2BL_CDA166B7D.1	1
tae-miR6214	Traes_5BL_305B77299.1	1.5	-1	1	20	218	237	CGACGACGACGAGCACGACA	GGGUGUGCUCGUCGUCGUCG	Cleavage	cdna:novel chromosome:IWGSC1+popseq:5B:230744218:230747338:-1 gene:Traes_5BL_305B77299 transcript:Traes_5BL_305B77299.1	1
tae-miR6214	TRAES3BF079100060CFD_t1	1.5	-1	1	20	878	897	CGACGACGACGAGCACGACA	AGUUGUCCUCGUCGUCGUCG	Cleavage	cdna:novel chromosome:IWGSC1+popseq:3B:63135018:63138010:1 gene:TRAES3BF079100060CFD_g transcript:TRAES3BF079100060CFD_t1	1
tae-miR6214	Traes_5BL_F410A6CB5.1	1.5	-1	1	20	848	867	CGACGACGACGAGCACGACA	CGUCGUCUUCGUCGUCGUCG	Cleavage	cdna:novel chromosome:IWGSC1+popseq:5B:230520656:230524027:-1 gene:Traes_5BL_F410A6CB5 transcript:Traes_5BL_F410A6CB5.1	1
tae-miR6214	Traes_5BL_52972A38C.1	1.5	-1	1	20	384	403	CGACGACGACGAGCACGACA	AGUCGUCUUCGUCGUCGUCG	Cleavage	cdna:novel chromosome:IWGSC1+popseq:5B:271253008:271256478:-1 gene:Traes_5BL_52972A38C transcript:Traes_5BL_52972A38C.1	1
tae-miR6214	Traes_5DL_B45396EC4.1	1.5	-1	1	20	203	222	CGACGACGACGAGCACGACA	GGGUGUGCUCGUCGUCGUCG	Cleavage	cdna:novel chromosome:IWGSC1+popseq:5D:135407409:135410199:-1 gene:Traes_5DL_B45396EC4 transcript:Traes_5DL_B45396EC4.1	1
tae-miR6224a	Traes_2DS_C8CC2F963.1	1.5	-1	1	21	702	722	CUUAUAUUAUAGGACGGAGGG	CCCUCCGUCCCAUAAUAUAAG	Translation	cdna:novel chromosome:IWGSC1+popseq:2D:55155899:55156718:-1 gene:Traes_2DS_C8CC2F963 transcript:Traes_2DS_C8CC2F963.1	1
tae-miR6224a	Traes_6BL_A5A986E6C.1	1.5	-1	1	21	25	45	CUUAUAUUAUAGGACGGAGGG	CCCUCCGUCCCAUAAUAUAAG	Translation	cdna:novel scaffold:IWGSC1+popseq:IWGSC_CSS_6BL_scaff_4397975:1665:3350:-1 gene:Traes_6BL_A5A986E6C transcript:Traes_6BL_A5A986E6C.1	1
tae-miR6224a	Traes_2AL_A807B3759.2	1.5	-1	1	21	1091	1111	CUUAUAUUAUAGGACGGAGGG	CCCUCCGUCCCAUAAUAUAAG	Translation	cdna:novel scaffold:IWGSC1+popseq:IWGSC_CSS_2AL_scaff_1237613:48:1158:-1 gene:Traes_2AL_A807B3759 transcript:Traes_2AL_A807B3759.2	1
tae-miR6224a	Traes_7DL_EFB19C389.1	1.5	-1	1	21	999	1019	CUUAUAUUAUAGGACGGAGGG	CCCUCCGUCCCAUAAUAUAAG	Translation	cdna:novel chromosome:IWGSC1+popseq:7D:159244895:159246179:1 gene:Traes_7DL_EFB19C389 transcript:Traes_7DL_EFB19C389.1	1
tae-miR6224a	Traes_3DS_561941A6E.1	1.5	-1	1	21	938	958	CUUAUAUUAUAGGACGGAGGG	CCCUCCGUCCCAUAAUAUAAG	Translation	cdna:novel chromosome:IWGSC1+popseq:3D:11386949:11389845:-1 gene:Traes_3DS_561941A6E transcript:Traes_3DS_561941A6E.1	1
tae-miR6224a	Traes_2AL_EE1350B36.1	1.5	-1	1	21	1252	1272	CUUAUAUUAUAGGACGGAGGG	CCCUCCGUCCCAUAAUAUAAG	Translation	cdna:novel chromosome:IWGSC1+popseq:2A:243096282:243097562:-1 gene:Traes_2AL_EE1350B36 transcript:Traes_2AL_EE1350B36.1	1
tae-miR6224a	Traes_4BL_CF3E56FCD.1	1.5	-1	1	21	1285	1305	CUUAUAUUAUAGGACGGAGGG	CCCUCCGUCCCAUAAUAUAAG	Translation	cdna:novel scaffold:IWGSC1+popseq:IWGSC_CSS_4BL_scaff_7041279:71:3032:1 gene:Traes_4BL_CF3E56FCD transcript:Traes_4BL_CF3E56FCD.1	1
tae-miR6224a	Traes_5DL_A061F2DD6.1	1.5	-1	1	21	639	659	CUUAUAUUAUAGGACGGAGGG	CCCUCCGUCCCAUAAUAUAAG	Translation	cdna:novel scaffold:IWGSC1+popseq:IWGSC_CSS_5DL_scaff_709394:1:3010:-1 gene:Traes_5DL_A061F2DD6 transcript:Traes_5DL_A061F2DD6.1	1
tae-miR6224a	Traes_4DS_1EBE1B4E4.1	1.5	-1	1	21	931	951	CUUAUAUUAUAGGACGGAGGG	CCCUCCGUCCCAUAAUAUAAG	Translation	cdna:novel scaffold:IWGSC1+popseq:IWGSC_CSS_4DS_scaff_2286664:700:2498:1 gene:Traes_4DS_1EBE1B4E4 transcript:Traes_4DS_1EBE1B4E4.1	1
tae-miR6224a	Traes_6AL_686E9F639.1	1.5	-1	1	21	1142	1162	CUUAUAUUAUAGGACGGAGGG	CCCUCCGUCCCAUAAUAUAAG	Translation	cdna:novel scaffold:IWGSC1+popseq:IWGSC_CSS_6AL_scaff_5774046:3372:5561:-1 gene:Traes_6AL_686E9F639 transcript:Traes_6AL_686E9F639.1	1
tae-miR6224a	Traes_7AL_955F54182.1	1.5	-1	1	21	1440	1460	CUUAUAUUAUAGGACGGAGGG	CCCUCCGUCCCAUAAUAUAAG	Translation	cdna:novel chromosome:IWGSC1+popseq:7A:159715777:159719695:1 gene:Traes_7AL_955F54182 transcript:Traes_7AL_955F54182.1	1
tae-miR6224a	Traes_6DL_F2CADEFF6.1	1.5	-1	1	21	1410	1430	CUUAUAUUAUAGGACGGAGGG	CCCUCCGUCCCAUAAUAUAAG	Translation	cdna:novel chromosome:IWGSC1+popseq:6D:101530421:101535050:-1 gene:Traes_6DL_F2CADEFF6 transcript:Traes_6DL_F2CADEFF6.1	1
tae-miR6224a	Traes_1BS_4E905855D.1	1.5	-1	1	21	1646	1666	CUUAUAUUAUAGGACGGAGGG	CCCUCCGUCCCAUAAUAUAAG	Translation	cdna:novel chromosome:IWGSC1+popseq:1B:106176874:106178674:-1 gene:Traes_1BS_4E905855D transcript:Traes_1BS_4E905855D.1	1
tae-miR6224a	Traes_6BS_812D3A692.1	1.5	-1	1	21	389	409	CUUAUAUUAUAGGACGGAGGG	CCCUCCGUCCUAUAAUACAAG	Cleavage	cdna:novel chromosome:IWGSC1+popseq:6B:2614813:2617424:-1 gene:Traes_6BS_812D3A692 transcript:Traes_6BS_812D3A692.1	1
tae-miR6224a	Traes_4AS_049576319.2	1.5	-1	1	21	1827	1847	CUUAUAUUAUAGGACGGAGGG	CCCUCCGUCCCAUAAUAUAAG	Translation	cdna:novel chromosome:IWGSC1+popseq:4A:51140492:51144240:-1 gene:Traes_4AS_049576319 transcript:Traes_4AS_049576319.2	1
tae-miR6224a	Traes_6BS_D8B7C37B0.2	1.5	-1	1	21	683	703	CUUAUAUUAUAGGACGGAGGG	CCCUCCGUCCUAUAAUACAAG	Cleavage	cdna:novel chromosome:IWGSC1+popseq:6B:3267615:3269879:1 gene:Traes_6BS_D8B7C37B0 transcript:Traes_6BS_D8B7C37B0.2	1
tae-miR6224a	Traes_7DS_619769289.1	1.5	-1	1	21	2753	2773	CUUAUAUUAUAGGACGGAGGG	CCCUCCGUCCCAUAAUAUAAG	Translation	cdna:novel scaffold:IWGSC1+popseq:IWGSC_CSS_7DS_scaff_3944677:450:8254:-1 gene:Traes_7DS_619769289 transcript:Traes_7DS_619769289.1	1
tae-miR6224a	Traes_6DL_5CB149734.2	1.5	-1	1	21	2555	2575	CUUAUAUUAUAGGACGGAGGG	CCCUCCGUCCCAUAAUAUAAG	Translation	cdna:novel scaffold:IWGSC1+popseq:IWGSC_CSS_6DL_scaff_3281807:6933:12187:-1 gene:Traes_6DL_5CB149734 transcript:Traes_6DL_5CB149734.2	1
tae-miR6224a	Traes_3B_A84ED9D40.1	1.5	-1	1	21	2875	2895	CUUAUAUUAUAGGACGGAGGG	CCCUCCGUCCCAUAAUAUAAG	Translation	cdna:novel scaffold:IWGSC1+popseq:IWGSC_CSS_3B_scaff_10467303:15175:20630:-1 gene:Traes_3B_A84ED9D40 transcript:Traes_3B_A84ED9D40.1	1
tae-miR6224a	Traes_2AS_DACE53B24.2	1.5	-1	1	21	3036	3056	CUUAUAUUAUAGGACGGAGGG	CCCUCCGUCCCAUAAUAUAAG	Translation	cdna:novel chromosome:IWGSC1+popseq:2A:117401807:117408590:-1 gene:Traes_2AS_DACE53B24 transcript:Traes_2AS_DACE53B24.2	2
tae-miR6224a	Traes_5DL_B3C8DD9AA.1	1.5	-1	1	21	1577	1597	CUUAUAUUAUAGGACGGAGGG	CCCUCCGUCCCAUAAUAUAAG	Translation	cdna:novel chromosome:IWGSC1+popseq:5D:151816442:151819676:1 gene:Traes_5DL_B3C8DD9AA transcript:Traes_5DL_B3C8DD9AA.1	1
tae-miR6224a	Traes_6BS_F87437638.3	1.5	-1	1	21	3703	3723	CUUAUAUUAUAGGACGGAGGG	CCCUCCGUCCCAUAAUAUAAG	Translation	cdna:novel chromosome:IWGSC1+popseq:6B:57032227:57039416:1 gene:Traes_6BS_F87437638 transcript:Traes_6BS_F87437638.3	1
tae-miR6224a	Traes_2DS_F438957FE.1	1.5	-1	1	21	2653	2673	CUUAUAUUAUAGGACGGAGGG	CCCUCCGUCCCAUAAUAUAAG	Translation	cdna:novel scaffold:IWGSC1+popseq:IWGSC_CSS_2DS_scaff_5381058:4107:12849:1 gene:Traes_2DS_F438957FE transcript:Traes_2DS_F438957FE.1 description: Pentatricopeptide repeat (PPR) superfamily protein	1
tae-miR6224a	Traes_1DL_9FE4D295D.2	1.5	-1	1	21	1999	2019	CUUAUAUUAUAGGACGGAGGG	CCCUCCGUCCCAUAAUAUAAG	Translation	cdna:novel chromosome:IWGSC1+popseq:1D:135000067:135009374:1 gene:Traes_1DL_9FE4D295D transcript:Traes_1DL_9FE4D295D.2	1
tae-miR6224a	Traes_3DL_1DA454A9F.1	1.5	-1	1	21	351	371	CUUAUAUUAUAGGACGGAGGG	CCAUCCGUCUUAUAAUAUAAG	Cleavage	cdna:novel scaffold:IWGSC1+popseq:IWGSC_CSS_3DL_scaff_6866057:41:536:-1 gene:Traes_3DL_1DA454A9F transcript:Traes_3DL_1DA454A9F.1	1
tae-miR6224a	Traes_2DS_9BCFF2B80.1	1.5	-1	1	21	316	336	CUUAUAUUAUAGGACGGAGGG	UCCUCCGUCCCAUAAUAUAAG	Translation	cdna:novel scaffold:IWGSC1+popseq:IWGSC_CSS_2DS_scaff_4424576:1:458:1 gene:Traes_2DS_9BCFF2B80 transcript:Traes_2DS_9BCFF2B80.1	1
tae-miR6224a	Traes_1BS_D8AED68B0.3	1.5	-1	1	21	3588	3608	CUUAUAUUAUAGGACGGAGGG	CUCUUCGUCCUGUAAUAUGAG	Cleavage	cdna:novel chromosome:IWGSC1+popseq:1B:2228407:2240621:1 gene:Traes_1BS_D8AED68B0 transcript:Traes_1BS_D8AED68B0.3	1
tae-miR6224a	Traes_2DS_69E67704C.2	1.5	-1	1	21	1574	1594	CUUAUAUUAUAGGACGGAGGG	GCCUCCGUCCUAUAACAUAAG	Cleavage	cdna:novel chromosome:IWGSC1+popseq:2D:53117180:53122088:1 gene:Traes_2DS_69E67704C transcript:Traes_2DS_69E67704C.2	1
tae-miR6224a	Traes_4BS_F83CB32DD.1	1.5	-1	1	21	1263	1283	CUUAUAUUAUAGGACGGAGGG	CUCUCCAUUCUAUAAUAUAAG	Cleavage	cdna:novel chromosome:IWGSC1+popseq:4B:55010993:55012728:-1 gene:Traes_4BS_F83CB32DD transcript:Traes_4BS_F83CB32DD.1	1
tae-miR6224a	Traes_5AL_2D3FB375C.1	1.5	-1	1	21	455	475	CUUAUAUUAUAGGACGGAGGG	UACUCCGUCCCAUAAUAUAAG	Translation	cdna:novel scaffold:IWGSC1+popseq:IWGSC_CSS_5AL_scaff_2685182:6:1301:1 gene:Traes_5AL_2D3FB375C transcript:Traes_5AL_2D3FB375C.1	1
tae-miR6224b	Traes_2AL_7BDBA1145.1	1.5	-1	1	21	1682	1702	CUCCGUCCUAUAAUAUAAGAU	AUCUUAUAUUAUAGGACGAAG	Cleavage	cdna:novel chromosome:IWGSC1+popseq:2A:238778460:238780413:-1 gene:Traes_2AL_7BDBA1145 transcript:Traes_2AL_7BDBA1145.1	1
tae-miR6224b	Traes_3DS_FA579628B.1	1.5	-1	1	21	1532	1552	CUCCGUCCUAUAAUAUAAGAU	GUCUUAUAUUGUGGGGCGGAG	Cleavage	cdna:novel chromosome:IWGSC1+popseq:3D:49738756:49746446:1 gene:Traes_3DS_FA579628B transcript:Traes_3DS_FA579628B.1	1
tae-miR6224b	Traes_6BS_812D3A692.1	1.5	-1	1	21	452	472	CUCCGUCCUAUAAUAUAAGAU	AUCUUACAUUAUGGGACGGAG	Cleavage	cdna:novel chromosome:IWGSC1+popseq:6B:2614813:2617424:-1 gene:Traes_6BS_812D3A692 transcript:Traes_6BS_812D3A692.1	2
tae-miR6224b	Traes_4AL_F00707FAF.2	1.5	-1	1	21	1469	1489	CUCCGUCCUAUAAUAUAAGAU	AUAUUAUAUUAUAGGAUGGAG	Cleavage	cdna:novel chromosome:IWGSC1+popseq:4A:171762264:171767023:1 gene:Traes_4AL_F00707FAF transcript:Traes_4AL_F00707FAF.2	1
tae-miR6224b	Traes_4AS_35A112009.2	1.5	-1	1	21	620	640	CUCCGUCCUAUAAUAUAAGAU	CUCUUAUAUUAUGGGACGGAA	Cleavage	cdna:novel chromosome:IWGSC1+popseq:4A:77674054:77675119:-1 gene:Traes_4AS_35A112009 transcript:Traes_4AS_35A112009.2 description: Adenine nucleotide alpha hydrolases-like superfamily protein	1
tae-miR6224b	Traes_6AL_686E9F639.1	1.5	-1	1	21	1216	1236	CUCCGUCCUAUAAUAUAAGAU	UUCUUAUAUUAUGGGACGGAU	Cleavage	cdna:novel scaffold:IWGSC1+popseq:IWGSC_CSS_6AL_scaff_5774046:3372:5561:-1 gene:Traes_6AL_686E9F639 transcript:Traes_6AL_686E9F639.1	1
tae-miR6224b	Traes_4BS_E52BF8FF4.1	1.5	-1	1	21	2147	2167	CUCCGUCCUAUAAUAUAAGAU	CUCUUAUAUUAUGGGACGGAA	Cleavage	cdna:novel chromosome:IWGSC1+popseq:4B:204481233:204484312:1 gene:Traes_4BS_E52BF8FF4 transcript:Traes_4BS_E52BF8FF4.1	1
tae-miR6224b	Traes_1BL_7C8FD5930.1	1.5	-1	1	21	549	569	CUCCGUCCUAUAAUAUAAGAU	GUCUUACAUUAUGGGACGGAG	Cleavage	cdna:novel chromosome:IWGSC1+popseq:1B:293247577:293248272:1 gene:Traes_1BL_7C8FD5930 transcript:Traes_1BL_7C8FD5930.1	1
tae-miR6224b	Traes_5AL_1311205EE.2	1.5	-1	1	21	7370	7390	CUCCGUCCUAUAAUAUAAGAU	CUUUUAUAUUAUGGGAUGGAG	Cleavage	cdna:novel scaffold:IWGSC1+popseq:IWGSC_CSS_5AL_scaff_2741239:26:11706:1 gene:Traes_5AL_1311205EE transcript:Traes_5AL_1311205EE.2	1
tae-miR6224b	Traes_7BS_941D0F9E7.1	1.5	-1	1	21	99	119	CUCCGUCCUAUAAUAUAAGAU	GUCUUACAUUAUGGGACGGAG	Cleavage	cdna:novel chromosome:IWGSC1+popseq:7B:56008392:56010102:-1 gene:Traes_7BS_941D0F9E7 transcript:Traes_7BS_941D0F9E7.1	2
tae-miR6224b	Traes_7DS_5A117F2B1.2	1.5	-1	1	21	66	86	CUCCGUCCUAUAAUAUAAGAU	GUCUUACAUUAUGGGACGGAG	Cleavage	cdna:novel scaffold:IWGSC1+popseq:IWGSC_CSS_7DS_scaff_3808673:249:3098:1 gene:Traes_7DS_5A117F2B1 transcript:Traes_7DS_5A117F2B1.2	1
tae-miR6224b	Traes_5AS_98B9EF5B2.1	1.5	-1	1	21	41	61	CUCCGUCCUAUAAUAUAAGAU	GUCUUACAUUAUGGGACGGAG	Cleavage	cdna:novel scaffold:IWGSC1+popseq:IWGSC_CSS_5AS_scaff_1427756:892:2630:-1 gene:Traes_5AS_98B9EF5B2 transcript:Traes_5AS_98B9EF5B2.1	1
tae-miR6224b	Traes_4AS_5EDE61425.2	1.5	-1	1	21	1163	1183	CUCCGUCCUAUAAUAUAAGAU	GUCUUACAUUAUGGGACGGAG	Cleavage	cdna:novel chromosome:IWGSC1+popseq:4A:45740429:45745462:1 gene:Traes_4AS_5EDE61425 transcript:Traes_4AS_5EDE61425.2	1
tae-miR6224b	Traes_2DL_3C9129432.1	1.5	-1	1	21	211	231	CUCCGUCCUAUAAUAUAAGAU	GUCUUAGAUUAUGGGACGGAG	Cleavage	cdna:pseudogene chromosome:IWGSC1+popseq:2D:136347020:136348219:-1 gene:Traes_2DL_3C9129432 transcript:Traes_2DL_3C9129432.1	1
tae-miR6224b	Traes_5BL_FD504C45C.1	1.5	-1	1	21	1116	1136	CUCCGUCCUAUAAUAUAAGAU	GUCUUACAUUAUGGGACGGAG	Cleavage	cdna:novel chromosome:IWGSC1+popseq:5B:206187407:206189765:1 gene:Traes_5BL_FD504C45C transcript:Traes_5BL_FD504C45C.1	1
tae-miR6224b	Traes_7BL_4C45F5D62.1	1.5	-1	1	21	2234	2254	CUCCGUCCUAUAAUAUAAGAU	GUCUUACAUUAUGGGACGGAG	Cleavage	cdna:novel chromosome:IWGSC1+popseq:7B:201715837:201722491:1 gene:Traes_7BL_4C45F5D62 transcript:Traes_7BL_4C45F5D62.1 description: UDP-sugar pyrophosphorylase	1
tae-miR6224b	Traes_1DL_3873CDB4B.2	1.5	-1	1	21	2370	2390	CUCCGUCCUAUAAUAUAAGAU	GUCUUACAUUAUGGGACGGAG	Cleavage	cdna:novel scaffold:IWGSC1+popseq:IWGSC_CSS_1DL_scaff_1353601:1137:5485:-1 gene:Traes_1DL_3873CDB4B transcript:Traes_1DL_3873CDB4B.2	1
tae-miR6224b	Traes_1AL_7FE24229E.2	1.5	-1	1	21	2384	2404	CUCCGUCCUAUAAUAUAAGAU	GUCUUACAUUAUGGGACGGAG	Cleavage	cdna:novel chromosome:IWGSC1+popseq:1A:218886201:218888756:1 gene:Traes_1AL_7FE24229E transcript:Traes_1AL_7FE24229E.2 description: KRR1 family protein	1
tae-miR6224b	Traes_6BS_FDDC181D1.1	1.5	-1	1	21	1665	1685	CUCCGUCCUAUAAUAUAAGAU	GUCUUACAUUAUGGGACGGAG	Cleavage	cdna:novel chromosome:IWGSC1+popseq:6B:35906476:35909191:1 gene:Traes_6BS_FDDC181D1 transcript:Traes_6BS_FDDC181D1.1	2
tae-miR6224b	Traes_6BS_FDDC181D1.1	1.5	-1	1	21	1633	1653	CUCCGUCCUAUAAUAUAAGAU	GCCUUACAUUAUGGGACGGAG	Cleavage	cdna:novel chromosome:IWGSC1+popseq:6B:35906476:35909191:1 gene:Traes_6BS_FDDC181D1 transcript:Traes_6BS_FDDC181D1.1	2
tae-miR6224b	Traes_2BL_07C9811CB.1	1.5	-1	1	21	3094	3114	CUCCGUCCUAUAAUAUAAGAU	GUCUUACAUUAUGGGACGGAG	Cleavage	cdna:novel chromosome:IWGSC1+popseq:2B:235870237:235877560:1 gene:Traes_2BL_07C9811CB transcript:Traes_2BL_07C9811CB.1	1
tae-miR6224b	Traes_7AS_E43D64A80.2	1.5	-1	1	21	6978	6998	CUCCGUCCUAUAAUAUAAGAU	GUCUUACAUUAUGGGACGGAG	Cleavage	cdna:novel chromosome:IWGSC1+popseq:7A:6874116:6883851:1 gene:Traes_7AS_E43D64A80 transcript:Traes_7AS_E43D64A80.2	1
tae-miR6224b	Traes_4AS_71B1DAAE4.1	1.5	-1	1	21	1026	1046	CUCCGUCCUAUAAUAUAAGAU	CUAUUAUAUUAUAGGACGGGG	Cleavage	cdna:novel chromosome:IWGSC1+popseq:4A:92261547:92262705:1 gene:Traes_4AS_71B1DAAE4 transcript:Traes_4AS_71B1DAAE4.1 description: ATPase, F0 complex, subunit B/B', bacterial/chloroplast	1
tae-miR6224b	Traes_2BS_748FD4958.1	1.5	-1	1	21	2309	2329	CUCCGUCCUAUAAUAUAAGAU	UUCUUACAUUAUGGGACGGAG	Cleavage	cdna:novel chromosome:IWGSC1+popseq:2B:4634686:4638286:-1 gene:Traes_2BS_748FD4958 transcript:Traes_2BS_748FD4958.1	1
tae-miR6224b	Traes_1AL_1E7404054.1	1.5	-1	1	21	3733	3753	CUCCGUCCUAUAAUAUAAGAU	CUAUUAUAUUAUGGGACGGAG	Cleavage	cdna:novel chromosome:IWGSC1+popseq:1A:84604588:84610500:-1 gene:Traes_1AL_1E7404054 transcript:Traes_1AL_1E7404054.1	1
tae-miR6224b	Traes_5BL_81FD6E89B.9	1.5	-1	1	21	212	232	CUCCGUCCUAUAAUAUAAGAU	CUAUUAUAUUAUAGGAUGGAG	Cleavage	cdna:novel scaffold:IWGSC1+popseq:IWGSC_CSS_5BL_scaff_10827361:3307:7470:-1 gene:Traes_5BL_81FD6E89B transcript:Traes_5BL_81FD6E89B.9	2
tae-miR6224b	Traes_4DS_E4442B2FF.1	1.5	-1	1	21	1030	1050	CUCCGUCCUAUAAUAUAAGAU	UCCUUGUAUUGUGGGACGGAG	Cleavage	cdna:novel scaffold:IWGSC1+popseq:IWGSC_CSS_4DS_scaff_2295411:1571:3163:-1 gene:Traes_4DS_E4442B2FF transcript:Traes_4DS_E4442B2FF.1	1
tae-miR6249	TRAES3BF064900020CFD_t1	1.5	-1	1	22	499	520	CGAGUACGAGCACGCCGGCGGC	ACUGGCGGCGUGCUCGUGCUCG	Cleavage	cdna:novel chromosome:IWGSC1+popseq:3B:772127504:772128568:1 gene:TRAES3BF064900020CFD_g transcript:TRAES3BF064900020CFD_t1	1
tae-miR6426	TRAES3BF075200060CFD_t1	1.5	-1	1	21	293	313	GGGAGACGGUGGAGGUGAAGA	UCUUCACCUUCACCGUCUCCG	Cleavage	cdna:novel chromosome:IWGSC1+popseq:3B:554471066:554472374:1 gene:TRAES3BF075200060CFD_g transcript:TRAES3BF075200060CFD_t1	1
tae-miR6426	Traes_4BS_2C9A6BA36.1	1.5	-1	1	21	432	452	GGGAGACGGUGGAGGUGAAGA	GCGUCACCUCCGCCGUCUCCC	Cleavage	cdna:novel chromosome:IWGSC1+popseq:4B:174889922:174892168:1 gene:Traes_4BS_2C9A6BA36 transcript:Traes_4BS_2C9A6BA36.1	1
tae-miR6426	Traes_1BL_7DF4DFB16.1	1.5	-1	1	21	460	480	GGGAGACGGUGGAGGUGAAGA	GCAUCACCUCCGCCGUCUCCC	Cleavage	cdna:novel chromosome:IWGSC1+popseq:1B:217587948:217590140:-1 gene:Traes_1BL_7DF4DFB16 transcript:Traes_1BL_7DF4DFB16.1	1
tae-miR6426	Traes_4BS_207791115.1	1.5	-1	1	21	476	496	GGGAGACGGUGGAGGUGAAGA	GCGUCACCUCCGCCGUCUCCC	Cleavage	cdna:novel chromosome:IWGSC1+popseq:4B:149460883:149463045:-1 gene:Traes_4BS_207791115 transcript:Traes_4BS_207791115.1	1
tae-miR6426	Traes_4DS_8988D83E2.1	1.5	-1	1	21	498	518	GGGAGACGGUGGAGGUGAAGA	GCGUCACCUCCGCCGUCUCCC	Cleavage	cdna:novel chromosome:IWGSC1+popseq:4D:49856048:49857918:1 gene:Traes_4DS_8988D83E2 transcript:Traes_4DS_8988D83E2.1	1
tae-miR7714	Traes_3DS_04185602B.1	1.5	-1	1	24	781	804	UACUUCCUCCGAUCCAUAUUACUU	AAGUAAUAUGGAUCGGAGGAAAUA	Cleavage	cdna:novel chromosome:IWGSC1+popseq:3D:340785:342060:1 gene:Traes_3DS_04185602B transcript:Traes_3DS_04185602B.1	1
tae-miR7714	Traes_6BS_F96BE8280.1	1.5	-1	1	24	838	861	UACUUCCUCCGAUCCAUAUUACUU	AAGUAAUUUGGAUCGGAGGGAGUA	Cleavage	cdna:novel scaffold:IWGSC1+popseq:IWGSC_CSS_6BS_scaff_2956244:1483:2582:-1 gene:Traes_6BS_F96BE8280 transcript:Traes_6BS_F96BE8280.1	1
tae-miR7714	Traes_3DL_8DCA53348.2	1.5	-1	1	24	728	751	UACUUCCUCCGAUCCAUAUUACUU	AAGUAAUAUGUAUCGGAGGGAGUA	Cleavage	cdna:novel scaffold:IWGSC1+popseq:IWGSC_CSS_3DL_scaff_6898230:2492:5073:-1 gene:Traes_3DL_8DCA53348 transcript:Traes_3DL_8DCA53348.2	1
tae-miR7714	Traes_6DL_33CEA818C.2	1.5	-1	1	24	2744	2767	UACUUCCUCCGAUCCAUAUUACUU	AAGUAAUAUGAAUCGGAGGGAGUA	Cleavage	cdna:novel chromosome:IWGSC1+popseq:6D:157106701:157114747:-1 gene:Traes_6DL_33CEA818C transcript:Traes_6DL_33CEA818C.2 description: Transducin/WD40 repeat-like superfamily protein	1
tae-miR7714	Traes_3AL_0A528281C.1	1.5	-1	1	24	1288	1311	UACUUCCUCCGAUCCAUAUUACUU	AAUUAAUAUGGAUUGGAGGGGGUA	Cleavage	cdna:novel scaffold:IWGSC1+popseq:IWGSC_CSS_3AL_scaff_4323871:318:4053:1 gene:Traes_3AL_0A528281C transcript:Traes_3AL_0A528281C.1	1
tae-miR7714	Traes_2AL_EED22DA86.2	1.5	-1	1	24	1770	1793	UACUUCCUCCGAUCCAUAUUACUU	ACGUAAUGUGGAUUGGAGGGAGUA	Cleavage	cdna:novel chromosome:IWGSC1+popseq:2A:232502852:232506725:1 gene:Traes_2AL_EED22DA86 transcript:Traes_2AL_EED22DA86.2	1
tae-miR7714	Traes_5BL_2EA3D0B35.1	1.5	-1	1	24	1944	1967	UACUUCCUCCGAUCCAUAUUACUU	AAUUAAUAUGGAUCGGACGAAGUA	Cleavage	cdna:novel scaffold:IWGSC1+popseq:IWGSC_CSS_5BL_scaff_10890084:39:3582:1 gene:Traes_5BL_2EA3D0B35 transcript:Traes_5BL_2EA3D0B35.1	1
tae-miR7714	Traes_6BL_4C4B7B835.1	1.5	-1	1	24	904	927	UACUUCCUCCGAUCCAUAUUACUU	AAUUAAUUUGGAUCGGAGGGAGUA	Cleavage	cdna:novel chromosome:IWGSC1+popseq:6B:193561112:193562554:-1 gene:Traes_6BL_4C4B7B835 transcript:Traes_6BL_4C4B7B835.1	1
tae-miR7714	Traes_3AL_3FFB14A77.1	1.5	-1	1	24	2401	2424	UACUUCCUCCGAUCCAUAUUACUU	AAUUAAUUUGGAUCGGAGGGAGUA	Cleavage	cdna:novel chromosome:IWGSC1+popseq:3A:108372018:108374597:-1 gene:Traes_3AL_3FFB14A77 transcript:Traes_3AL_3FFB14A77.1	1
tae-miR7714	Traes_3DL_94DA45801.1	1.5	-1	1	24	2516	2539	UACUUCCUCCGAUCCAUAUUACUU	AAUUAAUUUGGAUCGGAGGGAGUA	Cleavage	cdna:novel scaffold:IWGSC1+popseq:IWGSC_CSS_3DL_scaff_6956341:3592:6522:-1 gene:Traes_3DL_94DA45801 transcript:Traes_3DL_94DA45801.1	1
tae-miR7714	Traes_1AL_9F9DD51FC.3	1.5	-1	1	24	2905	2928	UACUUCCUCCGAUCCAUAUUACUU	AAUUAAUUUGGAUCGGAGGGAGUA	Cleavage	cdna:novel chromosome:IWGSC1+popseq:1A:57971578:57975581:-1 gene:Traes_1AL_9F9DD51FC transcript:Traes_1AL_9F9DD51FC.3	1
tae-miR7714	Traes_2BL_04FAB4405.1	1.5	-1	1	24	1961	1984	UACUUCCUCCGAUCCAUAUUACUU	AAUUAAAAUGGAUCGGAGGGAGUA	Cleavage	cdna:novel chromosome:IWGSC1+popseq:2B:306297441:306304243:1 gene:Traes_2BL_04FAB4405 transcript:Traes_2BL_04FAB4405.1	1
tae-miR7714	Traes_2DL_12965A54A.3	1.5	-1	1	24	4189	4212	UACUUCCUCCGAUCCAUAUUACUU	AAUUAAUAUGAAUCGGAGGGAGUA	Cleavage	cdna:novel chromosome:IWGSC1+popseq:2D:131454728:131462907:-1 gene:Traes_2DL_12965A54A transcript:Traes_2DL_12965A54A.3 description: Pentatricopeptide repeat (PPR) superfamily protein	1
tae-miR7714	Traes_2BL_323AE051E.1	1.5	-1	1	24	52	75	UACUUCCUCCGAUCCAUAUUACUU	UCUUAUUAUGGAUCGGAGGGAGUA	Cleavage	cdna:novel scaffold:IWGSC1+popseq:IWGSC_CSS_2BL_scaff_7933599:6136:9820:-1 gene:Traes_2BL_323AE051E transcript:Traes_2BL_323AE051E.1 description: Translation elongation factor EFG/EF2 protein	1
tae-miR7714	Traes_4AS_623928DB3.2	1.5	-1	1	24	2921	2944	UACUUCCUCCGAUCCAUAUUACUU	AUUUAUUAUGGAUCGGAGGGAGUA	Cleavage	cdna:novel scaffold:IWGSC1+popseq:IWGSC_CSS_4AS_scaff_5964780:4420:8776:-1 gene:Traes_4AS_623928DB3 transcript:Traes_4AS_623928DB3.2	1
tae-miR7714	Traes_1BL_D931EA570.1	1.5	-1	1	24	28	51	UACUUCCUCCGAUCCAUAUUACUU	ACUUUAUAUGGAUCAGAGGAAGUA	Translation	cdna:novel chromosome:IWGSC1+popseq:1B:183746491:183750798:-1 gene:Traes_1BL_D931EA570 transcript:Traes_1BL_D931EA570.1	1
tae-miR7725	Traes_2BL_31852E3D7.1	1.5	-1	1	21	476	496	AUGCUUCAUCUCAGAUUUGAC	CUCAAAGCUGAGAUGGAGCAU	Cleavage	cdna:novel scaffold:IWGSC1+popseq:IWGSC_CSS_2BL_scaff_7988773:1794:10530:-1 gene:Traes_2BL_31852E3D7 transcript:Traes_2BL_31852E3D7.1	1
tae-miR7733	Traes_1BS_147D02A00.1	1.5	-1	1	24	157	180	UCUGCGUUGGCGACGGCGAGAAGC	CGCUCUCGCCGUCGCCGGCGCAGG	Cleavage	cdna:novel chromosome:IWGSC1+popseq:1B:23517377:23521549:1 gene:Traes_1BS_147D02A00 transcript:Traes_1BS_147D02A00.1	1
tae-miR7733	TRAES3BF018100050CFD_t1	1.5	-1	1	24	844	867	UCUGCGUUGGCGACGGCGAGAAGC	CAGCCUCGCCGUCGCCGACGCAGC	Cleavage	cdna:novel chromosome:IWGSC1+popseq:3B:307631643:307633721:1 gene:TRAES3BF018100050CFD_g transcript:TRAES3BF018100050CFD_t1	2
tae-miR7733	Traes_2BL_E84D05DF7.1	1.5	-1	1	24	1387	1410	UCUGCGUUGGCGACGGCGAGAAGC	ACGGCUCGCCGUUGUCGACGCAGA	Cleavage	cdna:novel chromosome:IWGSC1+popseq:2B:335733577:335737192:-1 gene:Traes_2BL_E84D05DF7 transcript:Traes_2BL_E84D05DF7.1	1
tae-miR7733	Traes_2AS_AC17174B3.1	1.5	-1	1	24	39	62	UCUGCGUUGGCGACGGCGAGAAGC	UGUCCUCGCCGUCGCCAACGCCGA	Cleavage	cdna:pseudogene scaffold:IWGSC1+popseq:IWGSC_CSS_2AS_scaff_5228436:1126:1802:1 gene:Traes_2AS_AC17174B3 transcript:Traes_2AS_AC17174B3.1	1
tae-miR7733	Traes_2DS_CC0A98FBC.1	1.5	-1	1	24	74	97	UCUGCGUUGGCGACGGCGAGAAGC	GGCGCUCGCCGUCGCCAACGCCGA	Cleavage	cdna:novel chromosome:IWGSC1+popseq:2D:7625826:7626819:-1 gene:Traes_2DS_CC0A98FBC transcript:Traes_2DS_CC0A98FBC.1	1
tae-miR7733	Traes_2AS_0AF5E6303.2	1.5	-1	1	24	91	114	UCUGCGUUGGCGACGGCGAGAAGC	GGCGAUCGCCGUCGCCAACGCCGA	Cleavage	cdna:novel chromosome:IWGSC1+popseq:2A:10328404:10329726:1 gene:Traes_2AS_0AF5E6303 transcript:Traes_2AS_0AF5E6303.2	1
tae-miR7733	Traes_2BS_8C725FE27.1	1.5	-1	1	24	141	164	UCUGCGUUGGCGACGGCGAGAAGC	GGUGAUCGCCGUCGCCAACGCCGA	Cleavage	cdna:novel chromosome:IWGSC1+popseq:2B:11705511:11706641:1 gene:Traes_2BS_8C725FE27 transcript:Traes_2BS_8C725FE27.1	1
tae-miR7733	Traes_2AS_A46CFE188.1	1.5	-1	1	24	129	152	UCUGCGUUGGCGACGGCGAGAAGC	GGCGAUCGCCGUCGCCAACGCCGA	Cleavage	cdna:novel scaffold:IWGSC1+popseq:IWGSC_CSS_2AS_scaff_5210730:2098:3210:-1 gene:Traes_2AS_A46CFE188 transcript:Traes_2AS_A46CFE188.1	1
tae-miR7733	Traes_2BS_E2F8BE1D7.2	1.5	-1	1	24	101	124	UCUGCGUUGGCGACGGCGAGAAGC	GGCGGUCGCCGUCGCCAACGCCGA	Cleavage	cdna:novel chromosome:IWGSC1+popseq:2B:12024717:12025721:-1 gene:Traes_2BS_E2F8BE1D7 transcript:Traes_2BS_E2F8BE1D7.2	1
tae-miR7733	Traes_2AS_B8622D527.2	1.5	-1	1	24	1	24	UCUGCGUUGGCGACGGCGAGAAGC	GGCGAUCGCCGUCGCCAACGCCGA	Cleavage	cdna:novel chromosome:IWGSC1+popseq:2A:9001562:9002494:1 gene:Traes_2AS_B8622D527 transcript:Traes_2AS_B8622D527.2	1
tae-miR7733	Traes_2AS_EA00E4E40.1	1.5	-1	1	24	323	346	UCUGCGUUGGCGACGGCGAGAAGC	GGUGAUCGCCGUCGCCAACGCUGA	Cleavage	cdna:novel scaffold:IWGSC1+popseq:IWGSC_CSS_2AS_scaff_5295701:1068:1974:1 gene:Traes_2AS_EA00E4E40 transcript:Traes_2AS_EA00E4E40.1	1
tae-miR7733	Traes_2AS_51F61852C.2	1.5	-1	1	24	39	62	UCUGCGUUGGCGACGGCGAGAAGC	GGCGAUCGCCGUCGCCAACGCCGA	Cleavage	cdna:novel scaffold:IWGSC1+popseq:IWGSC_CSS_2AS_scaff_5294908:4811:9560:-1 gene:Traes_2AS_51F61852C transcript:Traes_2AS_51F61852C.2	1
tae-miR7749	Traes_1AL_10D5A8CE5.1	1.5	-1	1	24	372	395	AUCGUCGAGGGCGGAGGCGGAGGC	GCCGCCGCCUCCGCCCUCGACGGC	Cleavage	cdna:novel chromosome:IWGSC1+popseq:1A:233842679:233846980:-1 gene:Traes_1AL_10D5A8CE5 transcript:Traes_1AL_10D5A8CE5.1	1
tae-miR7749	Traes_1BL_080DAF2F1.1	1.5	-1	1	24	106	129	AUCGUCGAGGGCGGAGGCGGAGGC	GCCGCCGCCUCCGCCGUCGACGAU	Cleavage	cdna:novel chromosome:IWGSC1+popseq:1B:214678632:214680699:1 gene:Traes_1BL_080DAF2F1 transcript:Traes_1BL_080DAF2F1.1	1
tae-miR7749	Traes_5BL_4AC6A86C7.1	1.5	-1	1	24	54	77	AUCGUCGAGGGCGGAGGCGGAGGC	GCCGCCGCCUCCGCCGUCGACGAU	Cleavage	cdna:novel scaffold:IWGSC1+popseq:IWGSC_CSS_5BL_scaff_4704259:126:317:1 gene:Traes_5BL_4AC6A86C7 transcript:Traes_5BL_4AC6A86C7.1	1
tae-miR7749	TRAES3BF137900040CFD_t1	1.5	-1	1	24	394	417	AUCGUCGAGGGCGGAGGCGGAGGC	UCCAUCGCCUUCGUCCUCGACGGU	Cleavage	cdna:novel chromosome:IWGSC1+popseq:3B:749458191:749460881:1 gene:TRAES3BF137900040CFD_g transcript:TRAES3BF137900040CFD_t1	1
tae-miR7749	Traes_3DS_5AA2DF609.1	1.5	-1	1	24	307	330	AUCGUCGAGGGCGGAGGCGGAGGC	CUCUACGCCACCGCCUUCGACGAU	Cleavage	cdna:novel chromosome:IWGSC1+popseq:3D:25618192:25619718:-1 gene:Traes_3DS_5AA2DF609 transcript:Traes_3DS_5AA2DF609.1	1
tae-miR7749	Traes_3AS_AA0FCFA46.1	1.5	-1	1	24	301	324	AUCGUCGAGGGCGGAGGCGGAGGC	CUCUACGCCACCGCCUUCGACGAU	Cleavage	cdna:novel scaffold:IWGSC1+popseq:IWGSC_CSS_3AS_scaff_3081590:5991:8156:-1 gene:Traes_3AS_AA0FCFA46 transcript:Traes_3AS_AA0FCFA46.1	1
tae-miR7768b	Traes_2BL_5A02DC176.1	1.5	-1	1	22	125	146	CGGCGGCGUCCUCGAGCGGGAG	AUCACGCUCGAGGACGUCGCCG	Cleavage	cdna:novel chromosome:IWGSC1+popseq:2B:168833284:168841544:-1 gene:Traes_2BL_5A02DC176 transcript:Traes_2BL_5A02DC176.1	1
tae-miR7768b	Traes_2AL_D18147B15.1	1.5	-1	1	22	172	193	CGGCGGCGUCCUCGAGCGGGAG	AUCACGCUCGAGGACGUCGCCG	Cleavage	cdna:novel scaffold:IWGSC1+popseq:IWGSC_CSS_2AL_scaff_6347340:6282:13532:-1 gene:Traes_2AL_D18147B15 transcript:Traes_2AL_D18147B15.1	1
tae-miR7768b	Traes_4BS_9164693DB.2	1.5	-1	1	22	1217	1238	CGGCGGCGUCCUCGAGCGGGAG	UGCGCGCUCGAGGACGCCGUCG	Cleavage	cdna:novel chromosome:IWGSC1+popseq:4B:108920824:108923129:-1 gene:Traes_4BS_9164693DB transcript:Traes_4BS_9164693DB.2	1
tae-miR7768b	Traes_4AL_C038F5B80.2	1.5	-1	1	22	1045	1066	CGGCGGCGUCCUCGAGCGGGAG	UGCGCGCUCGAGGACGCCGUCG	Cleavage	cdna:novel scaffold:IWGSC1+popseq:IWGSC_CSS_4AL_scaff_7072073:11810:13422:1 gene:Traes_4AL_C038F5B80 transcript:Traes_4AL_C038F5B80.2	1
tae-miR7768b	Traes_4DS_3BE691088.2	1.5	-1	1	22	1045	1066	CGGCGGCGUCCUCGAGCGGGAG	UGCGCGCUCGAGGACGCCGUCG	Cleavage	cdna:novel chromosome:IWGSC1+popseq:4D:43319028:43320617:1 gene:Traes_4DS_3BE691088 transcript:Traes_4DS_3BE691088.2	1
tae-miR7768b	Traes_3B_92D4D04D0.1	1.5	-1	1	22	30	51	CGGCGGCGUCCUCGAGCGGGAG	GCGCUGCUCGAGGGCGUCGCCG	Cleavage	cdna:novel scaffold:IWGSC1+popseq:IWGSC_CSS_3B_scaff_2093814:3:6075:-1 gene:Traes_3B_92D4D04D0 transcript:Traes_3B_92D4D04D0.1	1
tae-miR7768b	TRAES3BF117900080CFD_t1	1.5	-1	1	22	124	145	CGGCGGCGUCCUCGAGCGGGAG	GCGCUGCUCGAGGGCGUCGCCG	Cleavage	cdna:novel chromosome:IWGSC1+popseq:3B:172979220:172989678:1 gene:TRAES3BF117900080CFD_g transcript:TRAES3BF117900080CFD_t1	1
tae-miR7768b	TRAES3BF117100190CFD_t1	1.5	-1	1	22	124	145	CGGCGGCGUCCUCGAGCGGGAG	GCGCUGCUCGAGGGCGUCGCCG	Cleavage	cdna:novel chromosome:IWGSC1+popseq:3B:176938195:176948652:-1 gene:TRAES3BF117100190CFD_g transcript:TRAES3BF117100190CFD_t1	1
tae-miR7768b	Traes_4AL_B616E1A74.1	1.5	-1	1	22	117	138	CGGCGGCGUCCUCGAGCGGGAG	GGGCCGCUCGAGAACGCCGCCG	Translation	cdna:novel chromosome:IWGSC1+popseq:4A:157652198:157655427:1 gene:Traes_4AL_B616E1A74 transcript:Traes_4AL_B616E1A74.1	1
tae-miR7768b	Traes_4AL_15A19D331.2	1.5	-1	1	22	1063	1084	CGGCGGCGUCCUCGAGCGGGAG	ACGCCGCACGAGGACGCCGUCG	Cleavage	cdna:novel chromosome:IWGSC1+popseq:4A:172576499:172580220:-1 gene:Traes_4AL_15A19D331 transcript:Traes_4AL_15A19D331.2	1
tae-miR7768b	Traes_5BL_7B5CEEEA7.1	1.5	-1	1	22	154	175	CGGCGGCGUCCUCGAGCGGGAG	ACGCCGCACGAGGACGCCGUCG	Cleavage	cdna:novel chromosome:IWGSC1+popseq:5B:272981900:272983764:1 gene:Traes_5BL_7B5CEEEA7 transcript:Traes_5BL_7B5CEEEA7.1	1
tae-miR7768b	Traes_5DL_301E0CB01.2	1.5	-1	1	22	16	37	CGGCGGCGUCCUCGAGCGGGAG	ACGCCGCACGAGGACGCCGUCG	Cleavage	cdna:novel chromosome:IWGSC1+popseq:5D:155192478:155194331:1 gene:Traes_5DL_301E0CB01 transcript:Traes_5DL_301E0CB01.2	1
tae-miR7775b	Traes_2DS_8F4E94245.1	1.5	-1	1	24	3417	3440	CUAGUGCUUCAGAAAAACUCGGUU	AACUGAGUUUUUCUCAAGCACUAG	Translation	cdna:novel chromosome:IWGSC1+popseq:2D:16301050:16311429:1 gene:Traes_2DS_8F4E94245 transcript:Traes_2DS_8F4E94245.1	1
tae-miR8014	Traes_3DS_6C9E8F4A7.1	1.5	-1	1	24	1466	1489	AUUGUAUUGUAUUGUAUUGUAUUG	CGCUGCAAUGCAAUGCAAUGCAAU	Cleavage	cdna:novel chromosome:IWGSC1+popseq:3D:304329:308473:1 gene:Traes_3DS_6C9E8F4A7 transcript:Traes_3DS_6C9E8F4A7.1	1
tae-miR8015	Traes_5BL_0BF6A2B2B.1	1.5	-1	1	24	3338	3361	AUUUUAUUUUCAAGGUCCAAUAAU	CACCCUGAACCUUGAGAAUAAAAU	Cleavage	cdna:novel chromosome:IWGSC1+popseq:5B:238383221:238388598:-1 gene:Traes_5BL_0BF6A2B2B transcript:Traes_5BL_0BF6A2B2B.1	1
tae-miR8044a	Traes_2DL_F7EC1D1A0.1	1.5	-1	1	21	874	894	UCUCCUGCCAUAUUUGAAACA	UGUUUCAAAUAUGCCAGGAGA	Cleavage	cdna:novel chromosome:IWGSC1+popseq:2D:80872313:80876836:-1 gene:Traes_2DL_F7EC1D1A0 transcript:Traes_2DL_F7EC1D1A0.1	1
tae-miR8044a	Traes_2AL_4B06CBDD6.1	1.5	-1	1	21	868	888	UCUCCUGCCAUAUUUGAAACA	UGUUUCAAAUAUGCCAGGAGA	Cleavage	cdna:novel chromosome:IWGSC1+popseq:2A:52241306:52245974:-1 gene:Traes_2AL_4B06CBDD6 transcript:Traes_2AL_4B06CBDD6.1	1
tae-miR8154	Traes_5BS_F45F6DEC9.4	1.5	-1	1	22	92	113	GAGAGGAGGAGAUGAAGAGGAU	UUUCUGUUCAUCUUCUCCUCUC	Cleavage	cdna:novel chromosome:IWGSC1+popseq:5B:5597777:5600840:1 gene:Traes_5BS_F45F6DEC9 transcript:Traes_5BS_F45F6DEC9.4	1
tae-miR8154	Traes_5BL_C658A2FE7.1	1.5	-1	1	22	87	108	GAGAGGAGGAGAUGAAGAGGAU	CGCCUCGUCGUCUCCUCCUCUC	Cleavage	cdna:novel chromosome:IWGSC1+popseq:5B:197646628:197651463:1 gene:Traes_5BL_C658A2FE7 transcript:Traes_5BL_C658A2FE7.1	1
tae-miR818a	Traes_6BL_A5A986E6C.1	1.5	-1	1	23	29	51	AAUGCUCUUAUAUUAUGGGACGG	CCGUCCCAUAAUAUAAGAGCGUA	Cleavage	cdna:novel scaffold:IWGSC1+popseq:IWGSC_CSS_6BL_scaff_4397975:1665:3350:-1 gene:Traes_6BL_A5A986E6C transcript:Traes_6BL_A5A986E6C.1	1
tae-miR818a	Traes_3B_A84ED9D40.1	1.5	-1	1	23	2879	2901	AAUGCUCUUAUAUUAUGGGACGG	CCGUCCCAUAAUAUAAGAGCGUC	Cleavage	cdna:novel scaffold:IWGSC1+popseq:IWGSC_CSS_3B_scaff_10467303:15175:20630:-1 gene:Traes_3B_A84ED9D40 transcript:Traes_3B_A84ED9D40.1	1
tae-miR818a	Traes_4BL_CF3E56FCD.1	1.5	-1	1	23	1289	1311	AAUGCUCUUAUAUUAUGGGACGG	CCGUCCCAUAAUAUAAGAACAUU	Cleavage	cdna:novel scaffold:IWGSC1+popseq:IWGSC_CSS_4BL_scaff_7041279:71:3032:1 gene:Traes_4BL_CF3E56FCD transcript:Traes_4BL_CF3E56FCD.1	1
tae-miR818a	Traes_7DL_82C99049D.1	1.5	-1	1	23	1191	1213	AAUGCUCUUAUAUUAUGGGACGG	CCGUCCCAUAAUAUAAGAACAUU	Cleavage	cdna:novel chromosome:IWGSC1+popseq:7D:218739427:218741064:-1 gene:Traes_7DL_82C99049D transcript:Traes_7DL_82C99049D.1	1
tae-miR818a	Traes_2AS_DACE53B24.2	1.5	-1	1	23	3040	3062	AAUGCUCUUAUAUUAUGGGACGG	CCGUCCCAUAAUAUAAGAACAUU	Cleavage	cdna:novel chromosome:IWGSC1+popseq:2A:117401807:117408590:-1 gene:Traes_2AS_DACE53B24 transcript:Traes_2AS_DACE53B24.2	2
tae-miR818a	Traes_5AL_3976F401A.1	1.5	-1	1	23	665	687	AAUGCUCUUAUAUUAUGGGACGG	CCGUCACAUAAUAUAAGAGCGUU	Cleavage	cdna:novel scaffold:IWGSC1+popseq:IWGSC_CSS_5AL_scaff_2693875:1:717:1 gene:Traes_5AL_3976F401A transcript:Traes_5AL_3976F401A.1	1
tae-miR818a	Traes_3AL_20BAF937E.2	1.5	-1	1	23	705	727	AAUGCUCUUAUAUUAUGGGACGG	UCGUCCUGUAAUAUAAGAGCGUU	Cleavage	cdna:novel scaffold:IWGSC1+popseq:IWGSC_CSS_3AL_scaff_4230737:1:2392:1 gene:Traes_3AL_20BAF937E transcript:Traes_3AL_20BAF937E.2	1
tae-miR818a	Traes_1BL_A151C620A.5	1.5	-1	1	23	624	646	AAUGCUCUUAUAUUAUGGGACGG	CUGUCCUAUAAUAUAAGGGCGUU	Cleavage	cdna:novel chromosome:IWGSC1+popseq:1B:273626674:273632418:1 gene:Traes_1BL_A151C620A transcript:Traes_1BL_A151C620A.5	1
tae-miR818a	Traes_2AS_45A0E50BF.1	1.5	-1	1	23	4432	4454	AAUGCUCUUAUAUUAUGGGACGG	CCGUGCCAUAAUAUAAGAGCGUU	Cleavage	cdna:novel chromosome:IWGSC1+popseq:2A:173341355:173351916:1 gene:Traes_2AS_45A0E50BF transcript:Traes_2AS_45A0E50BF.1	1
tae-miR818a	Traes_4DS_E3FF7A34C.1	1.5	-1	1	23	606	628	AAUGCUCUUAUAUUAUGGGACGG	CCGACCCAUAAUAUAAGAUCAUU	Cleavage	cdna:novel chromosome:IWGSC1+popseq:4D:6390432:6391232:1 gene:Traes_4DS_E3FF7A34C transcript:Traes_4DS_E3FF7A34C.1	2
tae-miR818a	Traes_6BS_A7DE5BFD1.1	1.5	-1	1	23	821	843	AAUGCUCUUAUAUUAUGGGACGG	CCAUUUCAUAAUAUAAGAGCGUU	Cleavage	cdna:novel chromosome:IWGSC1+popseq:6B:43454999:43456099:-1 gene:Traes_6BS_A7DE5BFD1 transcript:Traes_6BS_A7DE5BFD1.1	1
tae-miR818a	Traes_1BL_C81B12EC9.2	1.5	-1	1	23	1604	1626	AAUGCUCUUAUAUUAUGGGACGG	GCUUGCCAUAAUAUAAGAGCGUU	Cleavage	cdna:novel chromosome:IWGSC1+popseq:1B:241938873:241942942:-1 gene:Traes_1BL_C81B12EC9 transcript:Traes_1BL_C81B12EC9.2	1
tae-miR818b	Traes_1BL_7C8FD5930.1	1.5	-1	1	22	509	530	AAUGUCUUAUAUUAUGGGACGG	CCGUCCCGUAAUGUAAGACGUU	Cleavage	cdna:novel chromosome:IWGSC1+popseq:1B:293247577:293248272:1 gene:Traes_1BL_7C8FD5930 transcript:Traes_1BL_7C8FD5930.1	1
tae-miR818b	Traes_4BS_959C97F4F.1	1.5	-1	1	22	981	1002	AAUGUCUUAUAUUAUGGGACGG	CCGUCUCAUGAUGUAAGACAUU	Cleavage	cdna:novel chromosome:IWGSC1+popseq:4B:206296201:206297520:-1 gene:Traes_4BS_959C97F4F transcript:Traes_4BS_959C97F4F.1	1
tae-miR818b	Traes_4DL_7C8234BD1.1	1.5	-1	1	22	1448	1469	AAUGUCUUAUAUUAUGGGACGG	CCGUUCCAUAAUGUAAGACGUU	Cleavage	cdna:novel chromosome:IWGSC1+popseq:4D:67257555:67262286:1 gene:Traes_4DL_7C8234BD1 transcript:Traes_4DL_7C8234BD1.1	1
tae-miR818b	Traes_2DL_3D4B9145A.1	1.5	-1	1	22	1539	1560	AAUGUCUUAUAUUAUGGGACGG	CCGUCCCAUAAUGUAAGAUGUU	Cleavage	cdna:novel chromosome:IWGSC1+popseq:2D:113727587:113737794:1 gene:Traes_2DL_3D4B9145A transcript:Traes_2DL_3D4B9145A.1	1
tae-miR818b	Traes_1DS_783351B30.1	1.5	-1	1	22	1983	2004	AAUGUCUUAUAUUAUGGGACGG	CCGUCCUAUAAUGUAAGACGUU	Cleavage	cdna:novel scaffold:IWGSC1+popseq:IWGSC_CSS_1DS_scaff_1394397:1455:3517:1 gene:Traes_1DS_783351B30 transcript:Traes_1DS_783351B30.1	1
tae-miR818b	Traes_6BS_F87437638.3	1.5	-1	1	22	3707	3728	AAUGUCUUAUAUUAUGGGACGG	CCGUCCCAUAAUAUAAGACCUU	Cleavage	cdna:novel chromosome:IWGSC1+popseq:6B:57032227:57039416:1 gene:Traes_6BS_F87437638 transcript:Traes_6BS_F87437638.3	1
tae-miR818b	Traes_7DL_73928596C.1	1.5	-1	1	22	797	818	AAUGUCUUAUAUUAUGGGACGG	CCGACCCAUAAUGUAAGACAUU	Cleavage	cdna:novel chromosome:IWGSC1+popseq:7D:150026778:150027976:1 gene:Traes_7DL_73928596C transcript:Traes_7DL_73928596C.1	1
tae-miR818b	Traes_3AL_C9A8E6ED4.1	1.5	-1	1	22	1031	1052	AAUGUCUUAUAUUAUGGGACGG	UCGUCUCAUAAUAUAAGAUGUU	Cleavage	cdna:novel scaffold:IWGSC1+popseq:IWGSC_CSS_3AL_scaff_1549599:1:1720:-1 gene:Traes_3AL_C9A8E6ED4 transcript:Traes_3AL_C9A8E6ED4.1	1
tae-miR818b	Traes_4BL_5AF7ACF03.2	1.5	-1	1	22	1392	1413	AAUGUCUUAUAUUAUGGGACGG	CUGUCCUAUAAUGUAAGACGUU	Cleavage	cdna:novel chromosome:IWGSC1+popseq:4B:311453946:311455900:-1 gene:Traes_4BL_5AF7ACF03 transcript:Traes_4BL_5AF7ACF03.2	1
tae-miR818b	Traes_1DL_66B426FE4.2	1.5	-1	1	22	1299	1320	AAUGUCUUAUAUUAUGGGACGG	CUGUCUCAUAAUAUAAGAUGUU	Cleavage	cdna:novel scaffold:IWGSC1+popseq:IWGSC_CSS_1DL_scaff_2265228:4:2107:-1 gene:Traes_1DL_66B426FE4 transcript:Traes_1DL_66B426FE4.2	1
tae-miR818b	Traes_6BS_E9D7788BF.2	1.5	-1	1	22	668	689	AAUGUCUUAUAUUAUGGGACGG	CUGUCCUAUAAUAUAAGAUGUU	Cleavage	cdna:novel scaffold:IWGSC1+popseq:IWGSC_CSS_6BS_scaff_3049313:7:2275:1 gene:Traes_6BS_E9D7788BF transcript:Traes_6BS_E9D7788BF.2	1
tae-miR818b	Traes_4BL_AB3EBF1FD.2	1.5	-1	1	22	659	680	AAUGUCUUAUAUUAUGGGACGG	CUGUCCCACAAUAUAAGACGUU	Cleavage	cdna:novel chromosome:IWGSC1+popseq:4B:316381315:316382316:1 gene:Traes_4BL_AB3EBF1FD transcript:Traes_4BL_AB3EBF1FD.2 description: Non-specific lipid-transfer protein 2G	1
tae-miR818b	Traes_2DL_57283FFC8.1	1.5	-1	1	22	170	191	AAUGUCUUAUAUUAUGGGACGG	CUGUCUCAAAAUAUAAGACAUU	Cleavage	cdna:novel chromosome:IWGSC1+popseq:2D:94329265:94331144:1 gene:Traes_2DL_57283FFC8 transcript:Traes_2DL_57283FFC8.1	1
tae-miR818b	Traes_5AS_A977349961.2	1.5	-1	1	22	1751	1772	AAUGUCUUAUAUUAUGGGACGG	UUGUCCUAUAAUAUAAGAUGUU	Cleavage	cdna:novel scaffold:IWGSC1+popseq:IWGSC_CSS_5AS_scaff_1538058:5738:8518:-1 gene:Traes_5AS_A977349961 transcript:Traes_5AS_A977349961.2	1
tae-miR818b	Traes_4AS_5EDE61425.2	1.5	-1	1	22	1128	1149	AAUGUCUUAUAUUAUGGGACGG	CCAUCCCAUAAUGUAAGAUGUU	Cleavage	cdna:novel chromosome:IWGSC1+popseq:4A:45740429:45745462:1 gene:Traes_4AS_5EDE61425 transcript:Traes_4AS_5EDE61425.2	1
tae-miR818b	Traes_2BS_FBBD5645B.2	1.5	-1	1	22	3029	3050	AAUGUCUUAUAUUAUGGGACGG	AUGUCCCACAAUAUAAGAUAUU	Cleavage	cdna:novel scaffold:IWGSC1+popseq:IWGSC_CSS_2BS_scaff_5239780:3494:9832:1 gene:Traes_2BS_FBBD5645B transcript:Traes_2BS_FBBD5645B.2	1
tae-miR818b	Traes_1BL_E2E2ED3FE.1	1.5	-1	1	22	795	816	AAUGUCUUAUAUUAUGGGACGG	CAGUCCCACAAUAUAAGACGUU	Cleavage	cdna:novel chromosome:IWGSC1+popseq:1B:165207722:165210080:-1 gene:Traes_1BL_E2E2ED3FE transcript:Traes_1BL_E2E2ED3FE.1	1
tae-miR818b	Traes_2DL_A22FE1F34.1	1.5	-1	1	22	3	24	AAUGUCUUAUAUUAUGGGACGG	CCAUCCCAAAAUAUAAGACGUU	Cleavage	cdna:novel chromosome:IWGSC1+popseq:2D:28248834:28252304:-1 gene:Traes_2DL_A22FE1F34 transcript:Traes_2DL_A22FE1F34.1	1
tae-miR818b	Traes_4BS_105DAA77B.1	1.5	-1	1	22	70	91	AAUGUCUUAUAUUAUGGGACGG	CGAUUCCAUAAUAUAAGACAUC	Cleavage	cdna:novel scaffold:IWGSC1+popseq:IWGSC_CSS_4BS_scaff_4866927:8:868:1 gene:Traes_4BS_105DAA77B transcript:Traes_4BS_105DAA77B.1	1
tae-miR818b	Traes_4AL_66CEF3E24.2	1.5	-1	1	22	1868	1889	AAUGUCUUAUAUUAUGGGACGG	UACUCCUAUAAUAUAAGAUGUU	Cleavage	cdna:novel chromosome:IWGSC1+popseq:4A:165402239:165405386:1 gene:Traes_4AL_66CEF3E24 transcript:Traes_4AL_66CEF3E24.2	2
tae-miR818b	Traes_4DS_88567760E.1	1.5	-1	1	22	1878	1899	AAUGUCUUAUAUUAUGGGACGG	UACUCCUAUAAUAUAAGAUGUU	Cleavage	cdna:novel chromosome:IWGSC1+popseq:4D:3291496:3294570:-1 gene:Traes_4DS_88567760E transcript:Traes_4DS_88567760E.1	2
tae-miR818b	Traes_4DS_88567760E.1	1.5	-1	1	22	1931	1952	AAUGUCUUAUAUUAUGGGACGG	UACUCCUAUAAUAUAAGAUGUU	Cleavage	cdna:novel chromosome:IWGSC1+popseq:4D:3291496:3294570:-1 gene:Traes_4DS_88567760E transcript:Traes_4DS_88567760E.1	2
tae-miR818b	Traes_4BS_6D9354748.1	1.5	-1	1	22	1990	2011	AAUGUCUUAUAUUAUGGGACGG	UGCUCCUAUAAUAUAAGAUGUU	Cleavage	cdna:novel chromosome:IWGSC1+popseq:4B:220449926:220453013:-1 gene:Traes_4BS_6D9354748 transcript:Traes_4BS_6D9354748.1	1
tae-miR827	Traes_2DL_0DD946101.1	1.5	-1	1	21	324	344	UUAGAUGACCAUCAGCAAACA	GGUUUGCUGAUGUUCAUCUAA	Cleavage	cdna:novel chromosome:IWGSC1+popseq:2D:24986450:24993148:-1 gene:Traes_2DL_0DD946101 transcript:Traes_2DL_0DD946101.1	1
tae-miR827	Traes_2AL_956419DF5.1	1.5	-1	1	21	510	530	UUAGAUGACCAUCAGCAAACA	GGUUUGCUGAUGUUCAUCUAA	Cleavage	cdna:novel scaffold:IWGSC1+popseq:IWGSC_CSS_2AL_scaff_5200566:325:6550:1 gene:Traes_2AL_956419DF5 transcript:Traes_2AL_956419DF5.1	1
tae-miR827	Traes_6AL_2B4A305CD.3	1.5	-1	1	21	290	310	UUAGAUGACCAUCAGCAAACA	CGUUCGUUGAUGGUCAUCUAA	Cleavage	cdna:novel chromosome:IWGSC1+popseq:6A:163055029:163060087:-1 gene:Traes_6AL_2B4A305CD transcript:Traes_6AL_2B4A305CD.3	1
tae-miR827	Traes_6BL_005314A5D.1	1.5	-1	1	21	356	376	UUAGAUGACCAUCAGCAAACA	GGUUCGUUGAUGGUCAUCUAA	Cleavage	cdna:novel chromosome:IWGSC1+popseq:6B:141276586:141281684:1 gene:Traes_6BL_005314A5D transcript:Traes_6BL_005314A5D.1	1
tae-miR827	Traes_6DL_20A343A96.2	1.5	-1	1	21	296	316	UUAGAUGACCAUCAGCAAACA	GGUUCGUUGAUGGUCAUCUAA	Cleavage	cdna:novel scaffold:IWGSC1+popseq:IWGSC_CSS_6DL_scaff_3291222:5507:10605:1 gene:Traes_6DL_20A343A96 transcript:Traes_6DL_20A343A96.2	1
tae-miR854	TRAES3BF071300150CFD_t1	1.5	-1	1	21	37	57	GAUGAGGACAGGGAGGAGGAC	GCUCUCCUCCUUGUCCUCGUC	Cleavage	cdna:novel chromosome:IWGSC1+popseq:3B:57775966:57776541:1 gene:TRAES3BF071300150CFD_g transcript:TRAES3BF071300150CFD_t1	1
tae-miR854	TRAES3BF071200070CFD_t1	1.5	-1	1	21	37	57	GAUGAGGACAGGGAGGAGGAC	GCUCUCCUCCUUGUCCUCGUC	Cleavage	cdna:novel chromosome:IWGSC1+popseq:3B:57715553:57716128:-1 gene:TRAES3BF071200070CFD_g transcript:TRAES3BF071200070CFD_t1	1
tae-miR854	Traes_4BS_C14CB3523.1	1.5	-1	1	21	215	235	GAUGAGGACAGGGAGGAGGAC	CACCUCCUCCCUGUCCUCCUC	Cleavage	cdna:novel chromosome:IWGSC1+popseq:4B:146976828:146978321:-1 gene:Traes_4BS_C14CB3523 transcript:Traes_4BS_C14CB3523.1	1
tae-miR858	Traes_3DS_A0676BAEA.1	1.5	-1	1	21	298	318	CUCGUUGUCUGUUCGUCCUGG	CCGGGGCGAACGGACAACGAG	Cleavage	cdna:novel scaffold:IWGSC1+popseq:IWGSC_CSS_3DS_scaff_2552250:2:511:1 gene:Traes_3DS_A0676BAEA transcript:Traes_3DS_A0676BAEA.1	1
tae-miR858	Traes_7DS_469ED3135.1	1.5	-1	1	21	658	678	CUCGUUGUCUGUUCGUCCUGG	CCUGGACGGACAGACAACGAG	Cleavage	cdna:novel scaffold:IWGSC1+popseq:IWGSC_CSS_7DS_scaff_3901982:6797:8535:-1 gene:Traes_7DS_469ED3135 transcript:Traes_7DS_469ED3135.1	1
tae-miR858	Traes_7BS_7E91DE546.1	1.5	-1	1	21	371	391	CUCGUUGUCUGUUCGUCCUGG	CCUGGACGGACAGACAACGAG	Cleavage	cdna:novel chromosome:IWGSC1+popseq:7B:28183947:28185389:1 gene:Traes_7BS_7E91DE546 transcript:Traes_7BS_7E91DE546.1	1
tae-miR858	Traes_7AS_B8E8A2F55.1	1.5	-1	1	21	369	389	CUCGUUGUCUGUUCGUCCUGG	CCUGGACGGACAGACAACGAG	Cleavage	cdna:novel chromosome:IWGSC1+popseq:7A:42685787:42687228:-1 gene:Traes_7AS_B8E8A2F55 transcript:Traes_7AS_B8E8A2F55.1	1
tae-miR8728	Traes_5BL_4E24B1FB4.1	1.5	-1	1	24	201	224	CGGGCUUGGGCUCAAGCUUAGGCU	AGCCUGAGCUUGAGCCUGAGCCCG	Cleavage	cdna:novel scaffold:IWGSC1+popseq:IWGSC_CSS_5BL_scaff_10890307:219:3910:-1 gene:Traes_5BL_4E24B1FB4 transcript:Traes_5BL_4E24B1FB4.1	2
tae-miR8728	Traes_3DL_1C6E34776.3	1.5	-1	1	24	333	356	CGGGCUUGGGCUCAAGCUUAGGCU	AGCCUGAGCCUGAGCCCAAGCCCG	Cleavage	cdna:novel chromosome:IWGSC1+popseq:3D:42461829:42466837:-1 gene:Traes_3DL_1C6E34776 transcript:Traes_3DL_1C6E34776.3	1
tae-miR9567	Traes_2BL_E7D780AAF.1	1.5	-1	1	21	1002	1022	AAACUAUCUGUCUUGCUAAGA	UGUUGGAAAGACAGAUAGUUU	Cleavage	cdna:novel chromosome:IWGSC1+popseq:2B:121758188:121760497:1 gene:Traes_2BL_E7D780AAF transcript:Traes_2BL_E7D780AAF.1	1
tae-miR9567	Traes_2AL_D0BB91B80.2	1.5	-1	1	21	1217	1237	AAACUAUCUGUCUUGCUAAGA	UGUUGGAAAGACAGAUAGUUU	Cleavage	cdna:novel scaffold:IWGSC1+popseq:IWGSC_CSS_2AL_scaff_6420270:1895:6555:-1 gene:Traes_2AL_D0BB91B80 transcript:Traes_2AL_D0BB91B80.2	1
tae-miR1428	Traes_1AL_60E2BFEA71.1	2	-1	1	21	2871	2891	UAAGAUCAAGUCGUGUAUUUG	AGAAUACACAACUUGAUUUUA	Cleavage	cdna:novel chromosome:IWGSC1+popseq:1A:237240733:237247306:-1 gene:Traes_1AL_60E2BFEA71 transcript:Traes_1AL_60E2BFEA71.1	1
tae-miR1428	Traes_1DL_6FBC50DB3.2	2	-1	1	21	1476	1496	UAAGAUCAAGUCGUGUAUUUG	AUGAUGCUCGACUUGAUCUUA	Cleavage	cdna:novel chromosome:IWGSC1+popseq:1D:128063869:128070927:-1 gene:Traes_1DL_6FBC50DB3 transcript:Traes_1DL_6FBC50DB3.2	1
tae-miR1432	Traes_4AS_4B81C93C0.1	2	-1	1	21	487	507	AUCAGGAGAGAUGACACCGAC	GUCCGUGUUGUCUCUCCUGAU	Cleavage	cdna:novel scaffold:IWGSC1+popseq:IWGSC_CSS_4AS_scaff_5790842:82:2426:1 gene:Traes_4AS_4B81C93C0 transcript:Traes_4AS_4B81C93C0.1	1
tae-miR1432	Traes_1DL_C3C407FC1.1	2	-1	1	21	42	62	AUCAGGAGAGAUGACACCGAC	GCUGGUGUCUUCUCUCCUGAU	Cleavage	cdna:novel scaffold:IWGSC1+popseq:IWGSC_CSS_1DL_scaff_1278397:1988:2548:-1 gene:Traes_1DL_C3C407FC1 transcript:Traes_1DL_C3C407FC1.1	1
tae-miR1435a	Traes_7BL_5F0CEA1BF.1	2	-1	1	20	41	60	UUUCUAAAGUGAAACUUUAC	UUAAAGUUUCAUUUUAUAAA	Cleavage	cdna:novel scaffold:IWGSC1+popseq:IWGSC_CSS_7BL_scaff_6751849:12:1242:1 gene:Traes_7BL_5F0CEA1BF transcript:Traes_7BL_5F0CEA1BF.1	1
tae-miR1435b	Traes_7AS_E16133348.1	2	-1	1	20	30	49	UGUCUUAAGUCAAACUUAGU	ACUAUGUUUGGCUUGAGACA	Cleavage	cdna:novel chromosome:IWGSC1+popseq:7A:21001274:21002090:-1 gene:Traes_7AS_E16133348 transcript:Traes_7AS_E16133348.1	1
tae-miR1435b	Traes_5AL_BED1DAC6D.2	2	-1	1	20	1453	1472	UGUCUUAAGUCAAACUUAGU	UUUAAGUCUGACUUAAGACA	Cleavage	cdna:novel chromosome:IWGSC1+popseq:5A:133501324:133505647:1 gene:Traes_5AL_BED1DAC6D transcript:Traes_5AL_BED1DAC6D.2	1
tae-miR1435b	Traes_7AS_F69BFB93E.3	2	-1	1	20	1953	1972	UGUCUUAAGUCAAACUUAGU	UUUAAGUCUGACUUAAGACA	Cleavage	cdna:novel chromosome:IWGSC1+popseq:7A:26510679:26514976:-1 gene:Traes_7AS_F69BFB93E transcript:Traes_7AS_F69BFB93E.3	1
tae-miR1435c	Traes_7DS_F0148DEF1.1	2	-1	1	20	22	41	UGUCUUAAGUCAAACCUUCA	UGACAGUUUGACUUAAGACA	Cleavage	cdna:novel scaffold:IWGSC1+popseq:IWGSC_CSS_7DS_scaff_3889769:4624:6362:-1 gene:Traes_7DS_F0148DEF1 transcript:Traes_7DS_F0148DEF1.1 description: P-loop containing nucleoside triphosphate hydrolases superfamily protein	1
tae-miR1436	Traes_6BL_190F6DF901.3	2	-1	1	21	2645	2665	AUAUUAUGGGACGGAGGGAGU	ACUCCCUCCGUCCCGUGAUAC	Cleavage	cdna:novel chromosome:IWGSC1+popseq:6B:196805983:196809006:-1 gene:Traes_6BL_190F6DF901 transcript:Traes_6BL_190F6DF901.3	2
tae-miR1436	Traes_2BL_316434127.1	2	-1	1	21	426	446	AUAUUAUGGGACGGAGGGAGU	ACUCCCUCUGUCCCAAAAUAU	Cleavage	cdna:novel scaffold:IWGSC1+popseq:IWGSC_CSS_2BL_scaff_8069916:1564:2092:1 gene:Traes_2BL_316434127 transcript:Traes_2BL_316434127.1	1
tae-miR1436	Traes_7BL_B78FAD060.1	2	-1	1	21	27	47	AUAUUAUGGGACGGAGGGAGU	ACUCCCUCCGUCCCAUAACGU	Cleavage	cdna:novel chromosome:IWGSC1+popseq:7B:242455209:242455868:-1 gene:Traes_7BL_B78FAD060 transcript:Traes_7BL_B78FAD060.1	1
tae-miR1436	Traes_2BL_14B133AEB.1	2	-1	1	21	418	438	AUAUUAUGGGACGGAGGGAGU	ACUCCUUCCGUCCCACAAUAU	Cleavage	cdna:novel chromosome:IWGSC1+popseq:2B:338618972:338620371:-1 gene:Traes_2BL_14B133AEB transcript:Traes_2BL_14B133AEB.1	1
tae-miR1436	Traes_5DL_16264667A.1	2	-1	1	21	503	523	AUAUUAUGGGACGGAGGGAGU	ACUCCUUCCAUCCCAUAAUAU	Cleavage	cdna:novel chromosome:IWGSC1+popseq:5D:132332441:132333262:-1 gene:Traes_5DL_16264667A transcript:Traes_5DL_16264667A.1	1
tae-miR1436	Traes_2AL_A549CD02E.2	2	-1	1	21	594	614	AUAUUAUGGGACGGAGGGAGU	ACUCCCUCCGUCCCAAAAUGU	Cleavage	cdna:novel scaffold:IWGSC1+popseq:IWGSC_CSS_2AL_scaff_4223686:734:2466:-1 gene:Traes_2AL_A549CD02E transcript:Traes_2AL_A549CD02E.2	1
tae-miR1436	Traes_3AL_3E4E162EE.1	2	-1	1	21	726	746	AUAUUAUGGGACGGAGGGAGU	ACUCCCUCCAUUCCAUAAUAU	Cleavage	cdna:novel chromosome:IWGSC1+popseq:3A:42966341:42967311:-1 gene:Traes_3AL_3E4E162EE transcript:Traes_3AL_3E4E162EE.1	1
tae-miR1436	Traes_2BS_F2F72A2B3.1	2	-1	1	21	688	708	AUAUUAUGGGACGGAGGGAGU	ACUCCCUCCGUCCCAAAAUGU	Cleavage	cdna:novel chromosome:IWGSC1+popseq:2B:62706810:62708165:1 gene:Traes_2BS_F2F72A2B3 transcript:Traes_2BS_F2F72A2B3.1	1
tae-miR1436	Traes_2BL_ED0C079ED.1	2	-1	1	21	692	712	AUAUUAUGGGACGGAGGGAGU	ACUCCCUCCAUCCCAUAAUGU	Cleavage	cdna:novel chromosome:IWGSC1+popseq:2B:287913362:287914991:-1 gene:Traes_2BL_ED0C079ED transcript:Traes_2BL_ED0C079ED.1	1
tae-miR1436	Traes_1AS_801D9F0BC.1	2	-1	1	21	376	396	AUAUUAUGGGACGGAGGGAGU	ACUCCCUCUGUCCCACAAUAU	Cleavage	cdna:novel scaffold:IWGSC1+popseq:IWGSC_CSS_1AS_scaff_3255681:3024:4353:-1 gene:Traes_1AS_801D9F0BC transcript:Traes_1AS_801D9F0BC.1	1
tae-miR1436	Traes_7BL_AA4AFFA61.1	2	-1	1	21	839	859	AUAUUAUGGGACGGAGGGAGU	ACUUCCUCUGUCCCAUGAUGU	Cleavage	cdna:novel scaffold:IWGSC1+popseq:IWGSC_CSS_7BL_scaff_6705013:2598:4510:-1 gene:Traes_7BL_AA4AFFA61 transcript:Traes_7BL_AA4AFFA61.1	1
tae-miR1436	Traes_6AS_912DA59AA.1	2	-1	1	21	850	870	AUAUUAUGGGACGGAGGGAGU	ACUCCCUUCGUCCCAUAAUUU	Cleavage	cdna:novel chromosome:IWGSC1+popseq:6A:31133844:31136109:1 gene:Traes_6AS_912DA59AA transcript:Traes_6AS_912DA59AA.1	1
tae-miR1436	Traes_7DL_73928596C.1	2	-1	1	21	790	810	AUAUUAUGGGACGGAGGGAGU	ACUCCCUCCGACCCAUAAUGU	Translation	cdna:novel chromosome:IWGSC1+popseq:7D:150026778:150027976:1 gene:Traes_7DL_73928596C transcript:Traes_7DL_73928596C.1	1
tae-miR1436	Traes_2BL_A59C00F48.1	2	-1	1	21	1089	1109	AUAUUAUGGGACGGAGGGAGU	ACUCCCUCCAUCCCAUAAUGU	Cleavage	cdna:novel chromosome:IWGSC1+popseq:2B:182737795:182741099:-1 gene:Traes_2BL_A59C00F48 transcript:Traes_2BL_A59C00F48.1 description: succinate dehydrogenase 5	1
tae-miR1436	Traes_4DL_D03165926.1	2	-1	1	21	1226	1246	AUAUUAUGGGACGGAGGGAGU	ACUCCCUCUGUCCCAUAAGAU	Cleavage	cdna:novel scaffold:IWGSC1+popseq:IWGSC_CSS_4DL_scaff_14465928:1:3966:1 gene:Traes_4DL_D03165926 transcript:Traes_4DL_D03165926.1	1
tae-miR1436	Traes_4AS_6C23CE2D6.1	2	-1	1	21	388	408	AUAUUAUGGGACGGAGGGAGU	ACUCCCUCUGUCCCAAAAUAU	Cleavage	cdna:novel scaffold:IWGSC1+popseq:IWGSC_CSS_4AS_scaff_5975174:3846:5912:-1 gene:Traes_4AS_6C23CE2D6 transcript:Traes_4AS_6C23CE2D6.1	1
tae-miR1436	Traes_2DS_070B0664F.1	2	-1	1	21	515	535	AUAUUAUGGGACGGAGGGAGU	ACUCCCUCCGUCCAAUAAUGU	Cleavage	cdna:novel chromosome:IWGSC1+popseq:2D:116683712:116685161:-1 gene:Traes_2DS_070B0664F transcript:Traes_2DS_070B0664F.1	1
tae-miR1436	Traes_4BL_5C52625BF1.1	2	-1	1	21	1284	1304	AUAUUAUGGGACGGAGGGAGU	ACUCUCUUCGUCUCAUAAUGU	Cleavage	cdna:novel scaffold:IWGSC1+popseq:IWGSC_CSS_4BL_scaff_6913816:126:1578:-1 gene:Traes_4BL_5C52625BF1 transcript:Traes_4BL_5C52625BF1.1	1
tae-miR1436	Traes_6BL_76C2C2F3A.2	2	-1	1	21	1476	1496	AUAUUAUGGGACGGAGGGAGU	ACUUCCUCUGUCCUGUAAUAU	Cleavage	cdna:novel chromosome:IWGSC1+popseq:6B:173666591:173668854:-1 gene:Traes_6BL_76C2C2F3A transcript:Traes_6BL_76C2C2F3A.2	1
tae-miR1436	Traes_3AS_0E7CB4B4A.2	2	-1	1	21	1301	1321	AUAUUAUGGGACGGAGGGAGU	ACUCCCUUGGUCCCAUAAUAU	Cleavage	cdna:novel scaffold:IWGSC1+popseq:IWGSC_CSS_3AS_scaff_3338493:603:3255:1 gene:Traes_3AS_0E7CB4B4A transcript:Traes_3AS_0E7CB4B4A.2	1
tae-miR1436	Traes_2DS_198CE54FE.1	2	-1	1	21	1370	1390	AUAUUAUGGGACGGAGGGAGU	ACUCCCUCCGUCCCACAGUAU	Cleavage	cdna:novel chromosome:IWGSC1+popseq:2D:42409260:42415585:-1 gene:Traes_2DS_198CE54FE transcript:Traes_2DS_198CE54FE.1 description: ZCW7	1
tae-miR1436	Traes_3AL_20404D7E4.1	2	-1	1	21	1326	1346	AUAUUAUGGGACGGAGGGAGU	ACUCCCUCUGUCCCAAAAUAU	Cleavage	cdna:novel chromosome:IWGSC1+popseq:3A:154280511:154284176:1 gene:Traes_3AL_20404D7E4 transcript:Traes_3AL_20404D7E4.1	1
tae-miR1436	Traes_5BL_AA72FE5C0.1	2	-1	1	21	645	665	AUAUUAUGGGACGGAGGGAGU	ACUCCCUCCGUCUCACAAUAU	Cleavage	cdna:novel chromosome:IWGSC1+popseq:5B:29104152:29106397:-1 gene:Traes_5BL_AA72FE5C0 transcript:Traes_5BL_AA72FE5C0.1	1
tae-miR1436	Traes_7BS_BA937B73D.2	2	-1	1	21	1205	1225	AUAUUAUGGGACGGAGGGAGU	ACUCCCUCCAUUCCAUAAUAU	Cleavage	cdna:novel chromosome:IWGSC1+popseq:7B:32172840:32175394:-1 gene:Traes_7BS_BA937B73D transcript:Traes_7BS_BA937B73D.2	1
tae-miR1436	Traes_7DS_EAE3FBECD.2	2	-1	1	21	1826	1846	AUAUUAUGGGACGGAGGGAGU	ACUCCCUCGGUCCCAUAAUGU	Cleavage	cdna:novel chromosome:IWGSC1+popseq:7D:14458836:14461642:-1 gene:Traes_7DS_EAE3FBECD transcript:Traes_7DS_EAE3FBECD.2	1
tae-miR1436	Traes_2BS_D4E86AAA6.1	2	-1	1	21	1922	1942	AUAUUAUGGGACGGAGGGAGU	ACUCCCUCUGUCCCAAAAUAU	Cleavage	cdna:novel scaffold:IWGSC1+popseq:IWGSC_CSS_2BS_scaff_5232389:9135:13886:-1 gene:Traes_2BS_D4E86AAA6 transcript:Traes_2BS_D4E86AAA6.1 description: xylose isomerase family protein	1
tae-miR1436	Traes_4AS_7018A6800.1	2	-1	1	21	1890	1910	AUAUUAUGGGACGGAGGGAGU	ACUCCCUUCGUCCCAAAAUAU	Cleavage	cdna:novel chromosome:IWGSC1+popseq:4A:29401915:29407736:1 gene:Traes_4AS_7018A6800 transcript:Traes_4AS_7018A6800.1 description: Radical SAM superfamily protein	1
tae-miR1436	Traes_5BS_242B8923E.3	2	-1	1	21	2144	2164	AUAUUAUGGGACGGAGGGAGU	ACUCCCUUCGUCCCAAAAUAU	Cleavage	cdna:novel chromosome:IWGSC1+popseq:5B:169926890:169932480:1 gene:Traes_5BS_242B8923E transcript:Traes_5BS_242B8923E.3	1
tae-miR1436	Traes_5AL_637B13721.2	2	-1	1	21	864	884	AUAUUAUGGGACGGAGGGAGU	ACUCCCUCCAUCCCAUAAUGU	Cleavage	cdna:novel chromosome:IWGSC1+popseq:5A:83904704:83907551:-1 gene:Traes_5AL_637B13721 transcript:Traes_5AL_637B13721.2	1
tae-miR1436	Traes_3DL_F982BF0FB.1	2	-1	1	21	2083	2103	AUAUUAUGGGACGGAGGGAGU	ACUCCCUCCGUCCCACAAUGU	Cleavage	cdna:novel scaffold:IWGSC1+popseq:IWGSC_CSS_3DL_scaff_6906932:483:5170:-1 gene:Traes_3DL_F982BF0FB transcript:Traes_3DL_F982BF0FB.1	1
tae-miR1436	Traes_6AS_A4F79095B.1	2	-1	1	21	2176	2196	AUAUUAUGGGACGGAGGGAGU	ACUCCCUCCAUCCCAUAAUGU	Cleavage	cdna:novel chromosome:IWGSC1+popseq:6A:49679746:49686658:-1 gene:Traes_6AS_A4F79095B transcript:Traes_6AS_A4F79095B.1	1
tae-miR1436	Traes_1DL_3873CDB4B.2	2	-1	1	21	2321	2341	AUAUUAUGGGACGGAGGGAGU	ACUCCCUCCGUCCAAUAAUGU	Cleavage	cdna:novel scaffold:IWGSC1+popseq:IWGSC_CSS_1DL_scaff_1353601:1137:5485:-1 gene:Traes_1DL_3873CDB4B transcript:Traes_1DL_3873CDB4B.2	1
tae-miR1436	Traes_6DL_A95013422.2	2	-1	1	21	304	324	AUAUUAUGGGACGGAGGGAGU	ACUCCCUCUGUCCCAUUAUAU	Cleavage	cdna:novel scaffold:IWGSC1+popseq:IWGSC_CSS_6DL_scaff_3306129:5720:9517:-1 gene:Traes_6DL_A95013422 transcript:Traes_6DL_A95013422.2	1
tae-miR1436	Traes_7DL_C7C46033E.2	2	-1	1	21	2372	2392	AUAUUAUGGGACGGAGGGAGU	ACUCCCUCCUUUCCAUAAUAU	Cleavage	cdna:novel chromosome:IWGSC1+popseq:7D:161541814:161544434:1 gene:Traes_7DL_C7C46033E transcript:Traes_7DL_C7C46033E.2	1
tae-miR1436	Traes_6BS_FDDC181D1.1	2	-1	1	21	1592	1612	AUAUUAUGGGACGGAGGGAGU	ACUCCCUCCAUCCCAUAAUGU	Cleavage	cdna:novel chromosome:IWGSC1+popseq:6B:35906476:35909191:1 gene:Traes_6BS_FDDC181D1 transcript:Traes_6BS_FDDC181D1.1	1
tae-miR1436	Traes_6AL_9F1580D39.1	2	-1	1	21	1943	1963	AUAUUAUGGGACGGAGGGAGU	ACUCCCUCCGUGUCAUAAUAU	Translation	cdna:novel chromosome:IWGSC1+popseq:6A:206828360:206835928:1 gene:Traes_6AL_9F1580D39 transcript:Traes_6AL_9F1580D39.1	1
tae-miR1436	Traes_6AL_DDE12F8D0.1	2	-1	1	21	3263	3283	AUAUUAUGGGACGGAGGGAGU	ACUCCCUCUGUACCAUAAUAU	Translation	cdna:novel chromosome:IWGSC1+popseq:6A:204932076:204935716:1 gene:Traes_6AL_DDE12F8D0 transcript:Traes_6AL_DDE12F8D0.1	1
tae-miR1437	Traes_2BL_428F2BF75.1	2	-1	1	24	17	40	GAGCCGGCGAGCUCCGCUGCCGCC	CGACCCGGCGGAGCUCGCCGCCUC	Cleavage	cdna:novel chromosome:IWGSC1+popseq:2B:266865564:266866722:1 gene:Traes_2BL_428F2BF75 transcript:Traes_2BL_428F2BF75.1	1
tae-miR1438	Traes_5DL_8D3243357.2	2	-1	1	21	1597	1617	AGGGUAAUUAUAAAUUUUUAA	GUAAAGUUUUAUGAUUACCCU	Cleavage	cdna:novel scaffold:IWGSC1+popseq:IWGSC_CSS_5DL_scaff_4544439:13343:14973:1 gene:Traes_5DL_8D3243357 transcript:Traes_5DL_8D3243357.2	1
tae-miR1439	Traes_6AS_1537629B3.1	2	-1	1	22	1661	1682	UUUUGGGACGGAGGGAGUACUA	UAGUACUCCUUCCGUCCCAGAC	Cleavage	cdna:novel chromosome:IWGSC1+popseq:6A:24534985:24538673:-1 gene:Traes_6AS_1537629B3 transcript:Traes_6AS_1537629B3.1 description: winged-helix DNA-binding transcription factor family protein	1
tae-miR1439	Traes_2BL_B2EC5535B.1	2	-1	1	22	1938	1959	UUUUGGGACGGAGGGAGUACUA	UAGUACUCCCUCCGUCCUGAAU	Cleavage	cdna:novel chromosome:IWGSC1+popseq:2B:273082524:273086331:-1 gene:Traes_2BL_B2EC5535B transcript:Traes_2BL_B2EC5535B.1	1
tae-miR1439	Traes_6BL_A054ACEB9.1	2	-1	1	22	640	661	UUUUGGGACGGAGGGAGUACUA	UAGUACUCCCUCUGUCCCAUAA	Cleavage	cdna:novel chromosome:IWGSC1+popseq:6B:74949605:74950406:1 gene:Traes_6BL_A054ACEB9 transcript:Traes_6BL_A054ACEB9.1	1
tae-miR1439	Traes_7BS_941D0F9E7.1	2	-1	1	22	38	59	UUUUGGGACGGAGGGAGUACUA	UAGUACUCUCUCCGUCCCAUAA	Cleavage	cdna:novel chromosome:IWGSC1+popseq:7B:56008392:56010102:-1 gene:Traes_7BS_941D0F9E7 transcript:Traes_7BS_941D0F9E7.1	1
tae-miR1439	Traes_1BL_ABD5C277A.2	2	-1	1	22	755	776	UUUUGGGACGGAGGGAGUACUA	UAGUACUUCCUCUGUUCCGAAA	Cleavage	cdna:novel chromosome:IWGSC1+popseq:1B:188257145:188258173:1 gene:Traes_1BL_ABD5C277A transcript:Traes_1BL_ABD5C277A.2	1
tae-miR1439	Traes_2DL_7511EDD3D.1	2	-1	1	22	754	775	UUUUGGGACGGAGGGAGUACUA	UAGUACUCCCUCCGUCCCGUAA	Cleavage	cdna:novel chromosome:IWGSC1+popseq:2D:142855570:142856932:1 gene:Traes_2DL_7511EDD3D transcript:Traes_2DL_7511EDD3D.1	1
tae-miR1439	Traes_7DL_2F413CF0E.2	2	-1	1	22	1289	1310	UUUUGGGACGGAGGGAGUACUA	UAGUACUCCCUCCGUCUCAUAA	Cleavage	cdna:novel chromosome:IWGSC1+popseq:7D:205179844:205181752:-1 gene:Traes_7DL_2F413CF0E transcript:Traes_7DL_2F413CF0E.2	1
tae-miR1439	Traes_7DL_6746EC5BC.2	2	-1	1	22	1202	1223	UUUUGGGACGGAGGGAGUACUA	UAGUACUCCCUCCGUCCUAAUA	Cleavage	cdna:novel chromosome:IWGSC1+popseq:7D:216072611:216074230:-1 gene:Traes_7DL_6746EC5BC transcript:Traes_7DL_6746EC5BC.2	1
tae-miR1439	Traes_1DL_05B4AB2E3.1	2	-1	1	22	455	476	UUUUGGGACGGAGGGAGUACUA	UAGUACUCCCUCUGUCCCAUAA	Cleavage	cdna:novel scaffold:IWGSC1+popseq:IWGSC_CSS_1DL_scaff_2015932:34:2008:1 gene:Traes_1DL_05B4AB2E3 transcript:Traes_1DL_05B4AB2E3.1	1
tae-miR1439	Traes_6AL_10669329F.1	2	-1	1	22	1183	1204	UUUUGGGACGGAGGGAGUACUA	UAGUACUUCCUCCGUCCAAAAA	Cleavage	cdna:novel scaffold:IWGSC1+popseq:IWGSC_CSS_6AL_scaff_5781288:9668:12844:1 gene:Traes_6AL_10669329F transcript:Traes_6AL_10669329F.1	1
tae-miR1439	Traes_1AL_4A458DF14.1	2	-1	1	22	2169	2190	UUUUGGGACGGAGGGAGUACUA	UAGUACUCCCUCCGUCCGGAAA	Cleavage	cdna:novel chromosome:IWGSC1+popseq:1A:187955701:187958087:-1 gene:Traes_1AL_4A458DF14 transcript:Traes_1AL_4A458DF14.1	1
tae-miR1439	Traes_1DL_B6E6AC518.1	2	-1	1	22	2688	2709	UUUUGGGACGGAGGGAGUACUA	UAGUACUCCCUCCGUCCGGAAA	Cleavage	cdna:novel chromosome:IWGSC1+popseq:1D:91801876:91804678:1 gene:Traes_1DL_B6E6AC518 transcript:Traes_1DL_B6E6AC518.1	1
tae-miR1439	Traes_6DS_D6AD8C3ED.1	2	-1	1	22	875	896	UUUUGGGACGGAGGGAGUACUA	UGGUACUCCCUGCGUUCCAAAA	Translation	cdna:novel chromosome:IWGSC1+popseq:6D:73210138:73211701:-1 gene:Traes_6DS_D6AD8C3ED transcript:Traes_6DS_D6AD8C3ED.1	1
tae-miR1439	Traes_4BS_1BAD49C4E.2	2	-1	1	22	2045	2066	UUUUGGGACGGAGGGAGUACUA	UGGUACUCCCUCUGUCCCAUAA	Cleavage	cdna:novel chromosome:IWGSC1+popseq:4B:154061382:154072739:-1 gene:Traes_4BS_1BAD49C4E transcript:Traes_4BS_1BAD49C4E.2	1
tae-miR1439	Traes_5AL_3472D383B.1	2	-1	1	22	438	459	UUUUGGGACGGAGGGAGUACUA	AAGUAUUCCCUCCGUCUCAAAU	Cleavage	cdna:novel chromosome:IWGSC1+popseq:5A:146324242:146325494:-1 gene:Traes_5AL_3472D383B transcript:Traes_5AL_3472D383B.1	1
tae-miR1439	Traes_3AL_9D6C25FCD.1	2	-1	1	22	1733	1754	UUUUGGGACGGAGGGAGUACUA	AAGUACUCCCUCCGUUCCGAAU	Cleavage	cdna:novel scaffold:IWGSC1+popseq:IWGSC_CSS_3AL_scaff_4446508:433:7548:-1 gene:Traes_3AL_9D6C25FCD transcript:Traes_3AL_9D6C25FCD.1	1
tae-miR1439	Traes_2AS_537B3DF63.1	2	-1	1	22	834	855	UUUUGGGACGGAGGGAGUACUA	AAGUACUCCCUCUGUCCCAUAA	Cleavage	cdna:novel chromosome:IWGSC1+popseq:2A:10185158:10186049:1 gene:Traes_2AS_537B3DF63 transcript:Traes_2AS_537B3DF63.1	1
tae-miR1439	Traes_6DS_6190B0566.1	2	-1	1	22	984	1005	UUUUGGGACGGAGGGAGUACUA	AAGUACUUCCUCCGUCCCAUAA	Cleavage	cdna:novel chromosome:IWGSC1+popseq:6D:70115778:70117086:1 gene:Traes_6DS_6190B0566 transcript:Traes_6DS_6190B0566.1	1
tae-miR1439	Traes_7DS_DF3CFF776.1	2	-1	1	22	1224	1245	UUUUGGGACGGAGGGAGUACUA	AAGUACUCCCUCCGAUCCAAAA	Cleavage	cdna:novel chromosome:IWGSC1+popseq:7D:17881913:17883189:1 gene:Traes_7DS_DF3CFF776 transcript:Traes_7DS_DF3CFF776.1	1
tae-miR1439	Traes_4AS_7218FF406.1	2	-1	1	22	1793	1814	UUUUGGGACGGAGGGAGUACUA	AAGUACUCCCUCCGUCUCAUAA	Cleavage	cdna:novel scaffold:IWGSC1+popseq:IWGSC_CSS_4AS_scaff_5979099:3453:5614:1 gene:Traes_4AS_7218FF406 transcript:Traes_4AS_7218FF406.1	1
tae-miR1439	Traes_2BL_18C1933AF.1	2	-1	1	22	2101	2122	UUUUGGGACGGAGGGAGUACUA	CAGUACUCUCUCCAUCCCAAAA	Cleavage	cdna:novel chromosome:IWGSC1+popseq:2B:287326096:287328383:-1 gene:Traes_2BL_18C1933AF transcript:Traes_2BL_18C1933AF.1 description: cationic amino acid transporter 8	1
tae-miR1439	Traes_5BL_00AE8C934.1	2	-1	1	22	2074	2095	UUUUGGGACGGAGGGAGUACUA	AAGUGCUCCUUCUGUCUCAAAA	Cleavage	cdna:novel chromosome:IWGSC1+popseq:5B:264456076:264462862:-1 gene:Traes_5BL_00AE8C934 transcript:Traes_5BL_00AE8C934.1 description: FAD/NAD(P)-binding oxidoreductase family protein	1
tae-miR1439	Traes_3B_F66658675.1	2	-1	1	22	3865	3886	UUUUGGGACGGAGGGAGUACUA	AAGUACUCCCUCCGUCCCAUAG	Cleavage	cdna:novel scaffold:IWGSC1+popseq:IWGSC_CSS_3B_scaff_10485507:12:8697:1 gene:Traes_3B_F66658675 transcript:Traes_3B_F66658675.1	1
tae-miR1516	Traes_1AL_B142A2977.1	2	-1	1	21	464	484	AGCUUCUCUCCAGAGCACUAU	UCAGUGCUUUGGACAGAAGCU	Cleavage	cdna:novel chromosome:IWGSC1+popseq:1A:221620184:221620675:-1 gene:Traes_1AL_B142A2977 transcript:Traes_1AL_B142A2977.1	1
tae-miR1522	Traes_6BL_0D19C4D9D.2	2	-1	1	20	965	984	UUUCUUGCUUAAAAUGAAGU	UUUUCAAUUUAAGCAAGAAG	Cleavage	cdna:novel chromosome:IWGSC1+popseq:6B:117278828:117280234:1 gene:Traes_6BL_0D19C4D9D transcript:Traes_6BL_0D19C4D9D.2	1
tae-miR1535	Traes_3DS_9B89BAD5A.1	2	-1	1	21	3306	3326	GUUGUUUGUGGUGAUGUGUAG	GCAUGCAUCACUACAAACAAU	Cleavage	cdna:novel chromosome:IWGSC1+popseq:3D:315046:322591:-1 gene:Traes_3DS_9B89BAD5A transcript:Traes_3DS_9B89BAD5A.1	1
tae-miR1535	TRAES3BF032900010CFD_t1	2	-1	1	21	1865	1885	GUUGUUUGUGGUGAUGUGUAG	UCACCGAUCACCACAAACAAC	Cleavage	cdna:novel chromosome:IWGSC1+popseq:3B:587880578:587884676:1 gene:TRAES3BF032900010CFD_g transcript:TRAES3BF032900010CFD_t1 description: Amidase family protein	1
tae-miR1535	Traes_3DL_B6A71ECBA.2	2	-1	1	21	1775	1795	GUUGUUUGUGGUGAUGUGUAG	UCACCGAUCACCACAAACAAC	Cleavage	cdna:novel scaffold:IWGSC1+popseq:IWGSC_CSS_3DL_scaff_6804249:1319:6432:-1 gene:Traes_3DL_B6A71ECBA transcript:Traes_3DL_B6A71ECBA.2 description: Amidase family protein	1
tae-miR1535	Traes_3AL_C54BA55C5.1	2	-1	1	21	2171	2191	GUUGUUUGUGGUGAUGUGUAG	UCACCGAUCACCACAAACAAC	Cleavage	cdna:novel chromosome:IWGSC1+popseq:3A:151125505:151129474:1 gene:Traes_3AL_C54BA55C5 transcript:Traes_3AL_C54BA55C5.1 description: Amidase family protein	1
tae-miR1848	Traes_2BL_051AAAA05.2	2	-1	1	21	2911	2931	CGUCGCCGGCGCGCGCGUGGA	GCCACGAGCGUGCUGGCGACG	Cleavage	cdna:novel chromosome:IWGSC1+popseq:2B:315918409:315923852:1 gene:Traes_2BL_051AAAA05 transcript:Traes_2BL_051AAAA05.2	1
tae-miR1848	Traes_4BS_088611AA4.2	2	-1	1	21	3803	3823	CGUCGCCGGCGCGCGCGUGGA	UGCGCGCGCGCGGCGGCGACG	Cleavage	cdna:novel chromosome:IWGSC1+popseq:4B:75078704:75084757:-1 gene:Traes_4BS_088611AA4 transcript:Traes_4BS_088611AA4.2	1
tae-miR1848	Traes_5DS_00D643B81.1	2	-1	1	21	426	446	CGUCGCCGGCGCGCGCGUGGA	UGCACGUGCGCGCCGCCGACG	Cleavage	cdna:novel chromosome:IWGSC1+popseq:5D:39308476:39315026:-1 gene:Traes_5DS_00D643B81 transcript:Traes_5DS_00D643B81.1 description: methylcrotonyl-CoA carboxylase alpha chain, mitochondrial / 3-methylcrotonyl-CoA carboxylase 1 (MCCA)	1
tae-miR1848	Traes_5BS_9E62F6722.1	2	-1	1	21	380	400	CGUCGCCGGCGCGCGCGUGGA	UGCACGUGCGCGCCGCCGACG	Cleavage	cdna:novel chromosome:IWGSC1+popseq:5B:93077154:93083411:-1 gene:Traes_5BS_9E62F6722 transcript:Traes_5BS_9E62F6722.1 description: methylcrotonyl-CoA carboxylase alpha chain, mitochondrial / 3-methylcrotonyl-CoA carboxylase 1 (MCCA)	1
tae-miR1848	Traes_4AL_A7892B623.2	2	-1	1	21	26	46	CGUCGCCGGCGCGCGCGUGGA	GGGACGUGCGCGCCGGCGGCG	Cleavage	cdna:novel chromosome:IWGSC1+popseq:4A:176984761:176991513:1 gene:Traes_4AL_A7892B623 transcript:Traes_4AL_A7892B623.2	1
tae-miR1848	Traes_5BL_52F4EEAD4.2	2	-1	1	21	26	46	CGUCGCCGGCGCGCGCGUGGA	GGGACGUGCGCGCCGGCGGCG	Cleavage	cdna:novel scaffold:IWGSC1+popseq:IWGSC_CSS_5BL_scaff_10902687:123:6927:1 gene:Traes_5BL_52F4EEAD4 transcript:Traes_5BL_52F4EEAD4.2	1
tae-miR1848	Traes_1BL_D7214C937.1	2	-1	1	21	79	99	CGUCGCCGGCGCGCGCGUGGA	CACGUGCGCGCGCCGGCGGUG	Cleavage	cdna:novel chromosome:IWGSC1+popseq:1B:208408280:208410912:1 gene:Traes_1BL_D7214C937 transcript:Traes_1BL_D7214C937.1	1
tae-miR1848	Traes_5DS_900E5D9C6.2	2	-1	1	21	724	744	CGUCGCCGGCGCGCGCGUGGA	CGCGCGCGCGUGCUGGUGACG	Cleavage	cdna:novel scaffold:IWGSC1+popseq:IWGSC_CSS_5DS_scaff_205419:1435:4719:-1 gene:Traes_5DS_900E5D9C6 transcript:Traes_5DS_900E5D9C6.2	1
tae-miR1848	Traes_6BS_5A4C268AE.1	2	-1	1	21	213	233	CGUCGCCGGCGCGCGCGUGGA	GCCUCGUGCGCGCUGGCGACG	Cleavage	cdna:novel chromosome:IWGSC1+popseq:6B:89487459:89488322:1 gene:Traes_6BS_5A4C268AE transcript:Traes_6BS_5A4C268AE.1	1
tae-miR1848	Traes_6DS_4CE89EE07.1	2	-1	1	21	62	82	CGUCGCCGGCGCGCGCGUGGA	GCCUCGUGCGCGCUGGCGACG	Cleavage	cdna:novel chromosome:IWGSC1+popseq:6D:74486601:74492763:-1 gene:Traes_6DS_4CE89EE07 transcript:Traes_6DS_4CE89EE07.1	1
tae-miR1848	Traes_5BS_4DFDF833A.1	2	-1	1	21	628	648	CGUCGCCGGCGCGCGCGUGGA	CGCGCGCGCGUGCUGGUGACG	Cleavage	cdna:novel chromosome:IWGSC1+popseq:5B:153337966:153339778:-1 gene:Traes_5BS_4DFDF833A transcript:Traes_5BS_4DFDF833A.1	1
tae-miR1848	Traes_2DL_43248712A.1	2	-1	1	21	272	292	CGUCGCCGGCGCGCGCGUGGA	GCCACGAGCGUGCUGGCGACG	Cleavage	cdna:novel chromosome:IWGSC1+popseq:2D:133021614:133022299:-1 gene:Traes_2DL_43248712A transcript:Traes_2DL_43248712A.1	1
tae-miR1848	Traes_4AS_D950EBDB0.2	2	-1	1	21	854	874	CGUCGCCGGCGCGCGCGUGGA	AGCACGUCCGCGUCGGCGACG	Cleavage	cdna:novel scaffold:IWGSC1+popseq:IWGSC_CSS_4AS_scaff_5999637:17156:22158:1 gene:Traes_4AS_D950EBDB0 transcript:Traes_4AS_D950EBDB0.2	1
tae-miR1848	Traes_4DL_16EFFAA6E.1	2	-1	1	21	731	751	CGUCGCCGGCGCGCGCGUGGA	CGCGUGCGCGCGCUGGCGGCG	Cleavage	cdna:novel scaffold:IWGSC1+popseq:IWGSC_CSS_4DL_scaff_14405691:16658:20379:1 gene:Traes_4DL_16EFFAA6E transcript:Traes_4DL_16EFFAA6E.1	1
tae-miR1848	Traes_4DL_654A9CF28.1	2	-1	1	21	1360	1380	CGUCGCCGGCGCGCGCGUGGA	AGCACGAGCGCGUCGGUGACG	Cleavage	cdna:novel scaffold:IWGSC1+popseq:IWGSC_CSS_4DL_scaff_14439448:4009:7214:-1 gene:Traes_4DL_654A9CF28 transcript:Traes_4DL_654A9CF28.1	1
tae-miR1848	Traes_4AS_37774211F.2	2	-1	1	21	333	353	CGUCGCCGGCGCGCGCGUGGA	AGGAGGCGCGCGCCGGCGACG	Cleavage	cdna:novel chromosome:IWGSC1+popseq:4A:55212159:55215991:-1 gene:Traes_4AS_37774211F transcript:Traes_4AS_37774211F.2	1
tae-miR1848	Traes_4DL_EDF35BB82.1	2	-1	1	21	337	357	CGUCGCCGGCGCGCGCGUGGA	AGGAGGCGCGCGCCGGCGACG	Cleavage	cdna:novel scaffold:IWGSC1+popseq:IWGSC_CSS_4DL_scaff_14404113:578:4572:-1 gene:Traes_4DL_EDF35BB82 transcript:Traes_4DL_EDF35BB82.1	1
tae-miR1848	Traes_6AS_F328F7C26.1	2	-1	1	21	336	356	CGUCGCCGGCGCGCGCGUGGA	GGCUCGUGCGCGCUGGCGACG	Cleavage	cdna:novel chromosome:IWGSC1+popseq:6A:159355666:159361658:-1 gene:Traes_6AS_F328F7C26 transcript:Traes_6AS_F328F7C26.1	1
tae-miR1848	Traes_4BL_6C831308C.1	2	-1	1	21	352	372	CGUCGCCGGCGCGCGCGUGGA	AGGAGGCGCGCGCCGGCGACG	Cleavage	cdna:novel chromosome:IWGSC1+popseq:4B:242832636:242834373:1 gene:Traes_4BL_6C831308C transcript:Traes_4BL_6C831308C.1	1
tae-miR1858	Traes_2BS_1DB727AD1.1	2	-1	1	21	90	110	GAGGGGAGGACGGAGCGGGGC	GCCUCGCUUUGUCUUCCCCUC	Cleavage	cdna:novel chromosome:IWGSC1+popseq:2B:40162752:40165850:-1 gene:Traes_2BS_1DB727AD1 transcript:Traes_2BS_1DB727AD1.1	1
tae-miR1858	Traes_2AL_0A313474A.2	2	-1	1	21	63	83	GAGGGGAGGACGGAGCGGGGC	GCCCCGCUCCCUCCUCCUCUC	Translation	cdna:novel chromosome:IWGSC1+popseq:2A:22003011:22005794:1 gene:Traes_2AL_0A313474A transcript:Traes_2AL_0A313474A.2	1
tae-miR1858	TRAES3BF128500020CFD_t1	2	-1	1	21	324	344	GAGGGGAGGACGGAGCGGGGC	GCCCUACUCCGUCCUCCUCUC	Cleavage	cdna:novel chromosome:IWGSC1+popseq:3B:494332514:494336707:1 gene:TRAES3BF128500020CFD_g transcript:TRAES3BF128500020CFD_t1	2
tae-miR1858	TRAES3BF128500010CFD_t1	2	-1	1	21	330	350	GAGGGGAGGACGGAGCGGGGC	GCCCUACUCCGUCCUCCUCUC	Cleavage	cdna:novel chromosome:IWGSC1+popseq:3B:494143038:494146435:1 gene:TRAES3BF128500010CFD_g transcript:TRAES3BF128500010CFD_t1	1
tae-miR1858	Traes_2BL_1EC03BF66.2	2	-1	1	21	18	38	GAGGGGAGGACGGAGCGGGGC	GCCCCGCGUCGUCCUCCCCUU	Cleavage	cdna:novel scaffold:IWGSC1+popseq:IWGSC_CSS_2BL_scaff_8011570:7081:10262:-1 gene:Traes_2BL_1EC03BF66 transcript:Traes_2BL_1EC03BF66.2	1
tae-miR1858	Traes_2AL_BC7774554.2	2	-1	1	21	14	34	GAGGGGAGGACGGAGCGGGGC	GCCCCGCGUCGUCCUCCCCUU	Cleavage	cdna:novel scaffold:IWGSC1+popseq:IWGSC_CSS_2AL_scaff_6331229:9768:12757:-1 gene:Traes_2AL_BC7774554 transcript:Traes_2AL_BC7774554.2	1
tae-miR1858	TRAES3BF035900080CFD_t1	2	-1	1	21	189	209	GAGGGGAGGACGGAGCGGGGC	CCUCCGCUGCGUCCUCCCCUC	Cleavage	cdna:novel chromosome:IWGSC1+popseq:3B:746496799:746499471:-1 gene:TRAES3BF035900080CFD_g transcript:TRAES3BF035900080CFD_t1	1
tae-miR1858	Traes_4BS_D5FACEFF91.1	2	-1	1	21	340	360	GAGGGGAGGACGGAGCGGGGC	CCCUCGCUCCGUUUUCUCCUC	Cleavage	cdna:novel chromosome:IWGSC1+popseq:4B:147772036:147775191:1 gene:Traes_4BS_D5FACEFF91 transcript:Traes_4BS_D5FACEFF91.1	1
tae-miR1858	Traes_4AS_88AF0FDF6.1	2	-1	1	21	309	329	GAGGGGAGGACGGAGCGGGGC	CCCUCGCUCCGUUUUCUCCUC	Cleavage	cdna:novel scaffold:IWGSC1+popseq:IWGSC_CSS_4AS_scaff_5993318:10672:13163:1 gene:Traes_4AS_88AF0FDF6 transcript:Traes_4AS_88AF0FDF6.1	1
tae-miR1858	Traes_5BL_39E24046D.2	2	-1	1	21	5148	5168	GAGGGGAGGACGGAGCGGGGC	CUCCCGCUUCCUCCUCCCCUC	Translation	cdna:novel chromosome:IWGSC1+popseq:5B:181342935:181348547:1 gene:Traes_5BL_39E24046D transcript:Traes_5BL_39E24046D.2	1
tae-miR1858	TRAES3BF042100190CFD_t1	2	-1	1	21	72	92	GAGGGGAGGACGGAGCGGGGC	CUCCCGCUCCCUCCUCCCCUU	Translation	cdna:novel chromosome:IWGSC1+popseq:3B:377673098:377677535:-1 gene:TRAES3BF042100190CFD_g transcript:TRAES3BF042100190CFD_t1 description: carbamoyl phosphate synthetase B	1
tae-miR1858	Traes_1DS_A7A785837.1	2	-1	1	21	321	341	GAGGGGAGGACGGAGCGGGGC	CCUCUCCUCCGUCCUCCCCUC	Cleavage	cdna:novel chromosome:IWGSC1+popseq:1D:3569971:3573165:1 gene:Traes_1DS_A7A785837 transcript:Traes_1DS_A7A785837.1	1
tae-miR1858	Traes_2BL_C71ACBCED.1	2	-1	1	21	2523	2543	GAGGGGAGGACGGAGCGGGGC	CGCCUGCUCCGCCCUCCCCUC	Translation	cdna:novel chromosome:IWGSC1+popseq:2B:91867689:91871987:1 gene:Traes_2BL_C71ACBCED transcript:Traes_2BL_C71ACBCED.1	1
tae-miR1858	TRAES3BF058300010CFD_t1	2	-1	1	21	174	194	GAGGGGAGGACGGAGCGGGGC	CGUCCGCUACGUCCUCCCCUC	Cleavage	cdna:novel chromosome:IWGSC1+popseq:3B:281501814:281506179:-1 gene:TRAES3BF058300010CFD_g transcript:TRAES3BF058300010CFD_t1	1
tae-miR1858	Traes_2BL_11AFEC661.2	2	-1	1	21	43	63	GAGGGGAGGACGGAGCGGGGC	UUUCCUCUCCGUCCUCCUCUC	Cleavage	cdna:novel chromosome:IWGSC1+popseq:2B:330100567:330104742:-1 gene:Traes_2BL_11AFEC661 transcript:Traes_2BL_11AFEC661.2	1
tae-miR1858	Traes_3AS_617ECD6F6.1	2	-1	1	21	73	93	GAGGGGAGGACGGAGCGGGGC	CGUCCGCUACGUCCUCCCCUC	Cleavage	cdna:novel scaffold:IWGSC1+popseq:IWGSC_CSS_3AS_scaff_466943:3:255:-1 gene:Traes_3AS_617ECD6F6 transcript:Traes_3AS_617ECD6F6.1	1
tae-miR1858	Traes_6AL_B6D487E4E.1	2	-1	1	21	88	108	GAGGGGAGGACGGAGCGGGGC	GGCCUGCGCCGUCCUCCUCUC	Cleavage	cdna:novel chromosome:IWGSC1+popseq:6A:201789606:201790262:1 gene:Traes_6AL_B6D487E4E transcript:Traes_6AL_B6D487E4E.1	1
tae-miR1858	Traes_6DL_D396E3AE9.1	2	-1	1	21	75	95	GAGGGGAGGACGGAGCGGGGC	CGCCCACUUCGUCCUCCUCUC	Cleavage	cdna:novel chromosome:IWGSC1+popseq:6D:176504629:176505920:-1 gene:Traes_6DL_D396E3AE9 transcript:Traes_6DL_D396E3AE9.1	1
tae-miR1858	Traes_6DL_C19D38605.1	2	-1	1	21	554	574	GAGGGGAGGACGGAGCGGGGC	CGCCCACUUCGUCCUCCUCUC	Cleavage	cdna:pseudogene chromosome:IWGSC1+popseq:6D:174042633:174043869:-1 gene:Traes_6DL_C19D38605 transcript:Traes_6DL_C19D38605.1	1
tae-miR1858	Traes_6BS_170D9ED3A.2	2	-1	1	21	204	224	GAGGGGAGGACGGAGCGGGGC	UGCCCUCUCCGUCUUCCCUUC	Cleavage	cdna:novel scaffold:IWGSC1+popseq:IWGSC_CSS_6BS_scaff_2962663:1403:10228:1 gene:Traes_6BS_170D9ED3A transcript:Traes_6BS_170D9ED3A.2	1
tae-miR1858	Traes_6BL_79C441020.1	2	-1	1	21	30	50	GAGGGGAGGACGGAGCGGGGC	CACCUGCACCGUCCUCCUCUC	Cleavage	cdna:novel scaffold:IWGSC1+popseq:IWGSC_CSS_6BL_scaff_4298106:1:404:-1 gene:Traes_6BL_79C441020 transcript:Traes_6BL_79C441020.1	1
tae-miR1858	Traes_6BL_79C4410201.1	2	-1	1	21	30	50	GAGGGGAGGACGGAGCGGGGC	CACCUGCACCGUCCUCCUCUC	Cleavage	cdna:novel scaffold:IWGSC1+popseq:IWGSC_CSS_6BL_scaff_4331198:2094:2497:1 gene:Traes_6BL_79C4410201 transcript:Traes_6BL_79C4410201.1	1
tae-miR1861a	Traes_1DL_B99FFF4BD.1	2	-1	1	22	255	276	CGAUCUUGGGGCAAGAACUGAG	UCAAGUUCUUGCUCCAAGAUUC	Cleavage	cdna:novel scaffold:IWGSC1+popseq:IWGSC_CSS_1DL_scaff_597391:60:863:1 gene:Traes_1DL_B99FFF4BD transcript:Traes_1DL_B99FFF4BD.1	1
tae-miR1861a	Traes_1AL_685F7409E.1	2	-1	1	22	321	342	CGAUCUUGGGGCAAGAACUGAG	UCAAGUUCUUGCUCCAAGAUUC	Cleavage	cdna:novel scaffold:IWGSC1+popseq:IWGSC_CSS_1AL_scaff_3934086:203:1179:-1 gene:Traes_1AL_685F7409E transcript:Traes_1AL_685F7409E.1	1
tae-miR1861a	Traes_1BL_3CB681BC5.1	2	-1	1	22	774	795	CGAUCUUGGGGCAAGAACUGAG	UCAAGUUCUUGCUCCAAGAUUC	Cleavage	cdna:novel scaffold:IWGSC1+popseq:IWGSC_CSS_1BL_scaff_3863068:1319:4014:-1 gene:Traes_1BL_3CB681BC5 transcript:Traes_1BL_3CB681BC5.1	2
tae-miR1861b	Traes_6BS_0B95F58F2.1	2	-1	1	23	725	747	UGGUCUUGAGGCAGGUACAUGAG	UUGUGGUGCCUGUCUCAAGACCA	Cleavage	cdna:novel scaffold:IWGSC1+popseq:IWGSC_CSS_6BS_scaff_3007123:2003:7323:-1 gene:Traes_6BS_0B95F58F2 transcript:Traes_6BS_0B95F58F2.1	1
tae-miR1866	Traes_3DL_71A8EF95C.3	2	-1	1	22	350	371	UGAAAUGUCUGUAAAAUUCUUG	GAGGAAUUUUACAGAUGUUUCC	Cleavage	cdna:novel chromosome:IWGSC1+popseq:3D:107825526:107827723:-1 gene:Traes_3DL_71A8EF95C transcript:Traes_3DL_71A8EF95C.3	1
tae-miR1866	Traes_3AL_0BF91B735.1	2	-1	1	22	510	531	UGAAAUGUCUGUAAAAUUCUUG	GAGGAAUUUUACUGAUAUUUCA	Translation	cdna:novel chromosome:IWGSC1+popseq:3A:183128806:183130297:-1 gene:Traes_3AL_0BF91B735 transcript:Traes_3AL_0BF91B735.1	1
tae-miR1878	Traes_2DS_4DC56E508.1	2	-1	1	24	1345	1368	AUUUUUAGUGUUCAGAUAGAGUUA	UUAUACUAUUUGAACAAUAAAAAU	Cleavage	cdna:novel scaffold:IWGSC1+popseq:IWGSC_CSS_2DS_scaff_5326874:2744:6402:1 gene:Traes_2DS_4DC56E508 transcript:Traes_2DS_4DC56E508.1	1
tae-miR2086	Traes_6AL_825C89D37.1	2	-1	1	21	291	311	GACAUGAAUGCAGGCCUGGAA	CUCCAGGCCGGCAUUCGUGUC	Cleavage	cdna:novel scaffold:IWGSC1+popseq:IWGSC_CSS_6AL_scaff_5690022:1:314:1 gene:Traes_6AL_825C89D37 transcript:Traes_6AL_825C89D37.1	1
tae-miR2086	Traes_6DL_FDF34AF3E.1	2	-1	1	21	2570	2590	GACAUGAAUGCAGGCCUGGAA	CUCCAGGCCGGCAUUCGUGUC	Cleavage	cdna:novel chromosome:IWGSC1+popseq:6D:169535079:169541316:1 gene:Traes_6DL_FDF34AF3E transcript:Traes_6DL_FDF34AF3E.1	1
tae-miR2086	Traes_1BS_2BCFB8A20.3	2	-1	1	21	1551	1571	GACAUGAAUGCAGGCCUGGAA	AACCAUGCCUGCGUUCAUGUU	Cleavage	cdna:novel chromosome:IWGSC1+popseq:1B:6059558:6061311:1 gene:Traes_1BS_2BCFB8A20 transcript:Traes_1BS_2BCFB8A20.3	1
tae-miR2104	Traes_2BL_0FEB31E96.5	2	-1	1	22	355	376	GCGGCGAGCGGAGGCGAGCGCU	GACGCUCGCCUCCGCUUACCGC	Cleavage	cdna:novel chromosome:IWGSC1+popseq:2B:105624134:105628829:-1 gene:Traes_2BL_0FEB31E96 transcript:Traes_2BL_0FEB31E96.5	1
tae-miR2104	Traes_6BL_07A594727.1	2	-1	1	22	137	158	GCGGCGAGCGGAGGCGAGCGCU	GGAGCUCGCCUCUGCUCGCCUC	Cleavage	cdna:novel scaffold:IWGSC1+popseq:IWGSC_CSS_6BL_scaff_4216219:40:534:1 gene:Traes_6BL_07A594727 transcript:Traes_6BL_07A594727.1	1
tae-miR2104	Traes_3AS_57977E87E.2	2	-1	1	22	146	167	GCGGCGAGCGGAGGCGAGCGCU	UUCCCUCUCCUCCGCUCGCCGC	Cleavage	cdna:novel chromosome:IWGSC1+popseq:3A:31134295:31139397:1 gene:Traes_3AS_57977E87E transcript:Traes_3AS_57977E87E.2	1
tae-miR2104	TRAES3BF087000010CFD_t1	2	-1	1	22	105	126	GCGGCGAGCGGAGGCGAGCGCU	CCUUCUCUCCUCCGCUCGCCGC	Cleavage	cdna:novel chromosome:IWGSC1+popseq:3B:576637487:576637810:-1 gene:TRAES3BF087000010CFD_g transcript:TRAES3BF087000010CFD_t1	1
tae-miR2118a	Traes_3AL_2F01E902F.1	2	-1	1	21	545	565	UCCCAAUGCCUCCCAUGACUA	UUGGCAUGGGAGGUGUUGGGA	Cleavage	cdna:novel chromosome:IWGSC1+popseq:3A:175208665:175211298:1 gene:Traes_3AL_2F01E902F transcript:Traes_3AL_2F01E902F.1	1
tae-miR2118a	TRAES3BF028300020CFD_t1	2	-1	1	21	545	565	UCCCAAUGCCUCCCAUGACUA	UUGGCAUGGGAGGUGUUGGGA	Cleavage	cdna:novel chromosome:IWGSC1+popseq:3B:538246014:538248656:-1 gene:TRAES3BF028300020CFD_g transcript:TRAES3BF028300020CFD_t1	1
tae-miR2118a	Traes_3DL_49FD28DD1.1	2	-1	1	21	414	434	UCCCAAUGCCUCCCAUGACUA	UUGGCAUGGGAGGUGUUGGGA	Cleavage	cdna:novel scaffold:IWGSC1+popseq:IWGSC_CSS_3DL_scaff_1429377:81:2820:1 gene:Traes_3DL_49FD28DD1 transcript:Traes_3DL_49FD28DD1.1	1
tae-miR2118b	Traes_3AL_2F01E902F.1	2	-1	1	22	545	566	UUCCCAAUGCCUCCCAUGACUA	UUGGCAUGGGAGGUGUUGGGAA	Cleavage	cdna:novel chromosome:IWGSC1+popseq:3A:175208665:175211298:1 gene:Traes_3AL_2F01E902F transcript:Traes_3AL_2F01E902F.1	1
tae-miR2118b	TRAES3BF028300020CFD_t1	2	-1	1	22	545	566	UUCCCAAUGCCUCCCAUGACUA	UUGGCAUGGGAGGUGUUGGGAA	Cleavage	cdna:novel chromosome:IWGSC1+popseq:3B:538246014:538248656:-1 gene:TRAES3BF028300020CFD_g transcript:TRAES3BF028300020CFD_t1	1
tae-miR2118b	Traes_3DL_49FD28DD1.1	2	-1	1	22	414	435	UUCCCAAUGCCUCCCAUGACUA	UUGGCAUGGGAGGUGUUGGGAA	Cleavage	cdna:novel scaffold:IWGSC1+popseq:IWGSC_CSS_3DL_scaff_1429377:81:2820:1 gene:Traes_3DL_49FD28DD1 transcript:Traes_3DL_49FD28DD1.1	1
tae-miR2118c	Traes_2BL_5AB5198A0.1	2	-1	1	22	526	547	UUCCUGAUGCCUCUCAUGCCUA	GAGGCAUGAGAGGUAUCAGCAA	Cleavage	cdna:novel chromosome:IWGSC1+popseq:2B:269481944:269485395:-1 gene:Traes_2BL_5AB5198A0 transcript:Traes_2BL_5AB5198A0.1 description: Arabidopsis thaliana protein of unknown function (DUF794)	1
tae-miR2118c	Traes_2DL_315F97F59.2	2	-1	1	22	497	518	UUCCUGAUGCCUCUCAUGCCUA	GAGGCAUGAGAGGUAUCAGCAA	Cleavage	cdna:novel chromosome:IWGSC1+popseq:2D:28987055:28990403:1 gene:Traes_2DL_315F97F59 transcript:Traes_2DL_315F97F59.2 description: Arabidopsis thaliana protein of unknown function (DUF794)	1
tae-miR2118c	Traes_2AL_D6A978561.1	2	-1	1	22	554	575	UUCCUGAUGCCUCUCAUGCCUA	GAGGCAUGAGAGGUAUCAGCAA	Cleavage	cdna:novel chromosome:IWGSC1+popseq:2A:231631359:231635865:-1 gene:Traes_2AL_D6A978561 transcript:Traes_2AL_D6A978561.1 description: Arabidopsis thaliana protein of unknown function (DUF794)	1
tae-miR2118c	Traes_1BS_A55A5F413.1	2	-1	1	22	18	39	UUCCUGAUGCCUCUCAUGCCUA	UUGGCAUGGGAGGUGUCGGGAA	Cleavage	cdna:novel chromosome:IWGSC1+popseq:1B:10079723:10080969:-1 gene:Traes_1BS_A55A5F413 transcript:Traes_1BS_A55A5F413.1	1
tae-miR2118c	Traes_7BS_25ED48B17.1	2	-1	1	22	1129	1150	UUCCUGAUGCCUCUCAUGCCUA	UAAGCACGGGAGGCGUCAGGAA	Cleavage	cdna:novel scaffold:IWGSC1+popseq:IWGSC_CSS_7BS_scaff_3080121:497:2011:1 gene:Traes_7BS_25ED48B17 transcript:Traes_7BS_25ED48B17.1	1
tae-miR2118d	Traes_2BL_5AB5198A0.1	2	-1	1	21	526	546	UCCUGAUGCCUCUCAUGCCUA	GAGGCAUGAGAGGUAUCAGCA	Cleavage	cdna:novel chromosome:IWGSC1+popseq:2B:269481944:269485395:-1 gene:Traes_2BL_5AB5198A0 transcript:Traes_2BL_5AB5198A0.1 description: Arabidopsis thaliana protein of unknown function (DUF794)	1
tae-miR2118d	Traes_2DL_315F97F59.2	2	-1	1	21	497	517	UCCUGAUGCCUCUCAUGCCUA	GAGGCAUGAGAGGUAUCAGCA	Cleavage	cdna:novel chromosome:IWGSC1+popseq:2D:28987055:28990403:1 gene:Traes_2DL_315F97F59 transcript:Traes_2DL_315F97F59.2 description: Arabidopsis thaliana protein of unknown function (DUF794)	1
tae-miR2118d	Traes_2AL_D6A978561.1	2	-1	1	21	554	574	UCCUGAUGCCUCUCAUGCCUA	GAGGCAUGAGAGGUAUCAGCA	Cleavage	cdna:novel chromosome:IWGSC1+popseq:2A:231631359:231635865:-1 gene:Traes_2AL_D6A978561 transcript:Traes_2AL_D6A978561.1 description: Arabidopsis thaliana protein of unknown function (DUF794)	1
tae-miR2118d	Traes_1BS_A55A5F413.1	2	-1	1	21	18	38	UCCUGAUGCCUCUCAUGCCUA	UUGGCAUGGGAGGUGUCGGGA	Cleavage	cdna:novel chromosome:IWGSC1+popseq:1B:10079723:10080969:-1 gene:Traes_1BS_A55A5F413 transcript:Traes_1BS_A55A5F413.1	1
tae-miR2122	Traes_6DL_2EC7FE762.1	2	-1	1	22	649	670	CUUCAAAAAUAACCUGUUUUUC	GCUGAACAGGUUAAUUUUGAAG	Cleavage	cdna:novel chromosome:IWGSC1+popseq:6D:141439400:141447923:-1 gene:Traes_6DL_2EC7FE762 transcript:Traes_6DL_2EC7FE762.1	1
tae-miR2122	Traes_6BL_C7A6176D8.1	2	-1	1	22	1456	1477	CUUCAAAAAUAACCUGUUUUUC	GCUGAACAGGUUAAUUUUGAAG	Cleavage	cdna:novel chromosome:IWGSC1+popseq:6B:159518222:159528869:1 gene:Traes_6BL_C7A6176D8 transcript:Traes_6BL_C7A6176D8.1 description: SEC6	1
tae-miR2122	Traes_6AL_7088F2DCE.1	2	-1	1	22	1885	1906	CUUCAAAAAUAACCUGUUUUUC	GCUGAACAGGUUAAUUUUGAAG	Cleavage	cdna:novel chromosome:IWGSC1+popseq:6A:183628849:183640788:1 gene:Traes_6AL_7088F2DCE transcript:Traes_6AL_7088F2DCE.1 description: SEC6	1
tae-miR2636	Traes_2DL_EA1AA97B7.1	2	-1	1	21	1574	1594	GUUGGGUUGUGUGCUGAAUAU	AUAUUCAGCACACAACUCUAC	Cleavage	cdna:novel scaffold:IWGSC1+popseq:IWGSC_CSS_2DL_scaff_9833794:1295:3812:-1 gene:Traes_2DL_EA1AA97B7 transcript:Traes_2DL_EA1AA97B7.1	1
tae-miR2636	Traes_2BL_93099ACF4.1	2	-1	1	21	284	304	GUUGGGUUGUGUGCUGAAUAU	AUAUUCAGCACACAACUCUAC	Cleavage	cdna:novel scaffold:IWGSC1+popseq:IWGSC_CSS_2BL_scaff_7939121:277:5139:-1 gene:Traes_2BL_93099ACF4 transcript:Traes_2BL_93099ACF4.1	1
tae-miR2905	Traes_7DL_658319860.2	2	-1	1	23	495	517	CACAUGUCAGUGACCCAAAGGCA	GUUCUUGGGGUUGCUGACAUGUG	Cleavage	cdna:novel scaffold:IWGSC1+popseq:IWGSC_CSS_7DL_scaff_1944496:165:1199:1 gene:Traes_7DL_658319860 transcript:Traes_7DL_658319860.2	1
tae-miR2905	Traes_2AS_992E876B0.1	2	-1	1	23	1869	1891	CACAUGUCAGUGACCCAAAGGCA	GCUUUUUGGGUCACUGCCGUGUG	Cleavage	cdna:novel chromosome:IWGSC1+popseq:2A:195111618:195114593:1 gene:Traes_2AS_992E876B0 transcript:Traes_2AS_992E876B0.1	1
tae-miR2905	Traes_4AL_D433BBB97.1	2	-1	1	23	583	605	CACAUGUCAGUGACCCAAAGGCA	CUUCAUUCGGUCACUGACAUGUG	Cleavage	cdna:novel scaffold:IWGSC1+popseq:IWGSC_CSS_4AL_scaff_7147120:3701:5443:-1 gene:Traes_4AL_D433BBB97 transcript:Traes_4AL_D433BBB97.1 description: Ribosomal protein L12 family protein	1
tae-miR2905	Traes_5DS_3EE830A43.1	2	-1	1	23	1612	1634	CACAUGUCAGUGACCCAAAGGCA	AUGGUUUAGGUCACUGACAUGUU	Cleavage	cdna:novel chromosome:IWGSC1+popseq:5D:23388584:23392338:-1 gene:Traes_5DS_3EE830A43 transcript:Traes_5DS_3EE830A43.1	1
tae-miR2924	Traes_3B_B513CB8F11.1	2	-1	1	21	309	329	AUCGCCGGCUCCGGCCGCGAC	CUCGCGGCCGGAGCUGGCGGC	Cleavage	cdna:novel scaffold:IWGSC1+popseq:IWGSC_CSS_3B_scaff_10682116:3:623:-1 gene:Traes_3B_B513CB8F11 transcript:Traes_3B_B513CB8F11.1	1
tae-miR2924	TRAES3BF103100010CFD_t1	2	-1	1	21	195	215	AUCGCCGGCUCCGGCCGCGAC	CUCGCGGCCGGAGCUGGCGGC	Cleavage	cdna:novel chromosome:IWGSC1+popseq:3B:734602820:734603392:1 gene:TRAES3BF103100010CFD_g transcript:TRAES3BF103100010CFD_t1	1
tae-miR2924	TRAES3BF089000150CFD_t1	2	-1	1	21	195	215	AUCGCCGGCUCCGGCCGCGAC	CUCGCGGCCGGAGCUGGCGGC	Cleavage	cdna:novel chromosome:IWGSC1+popseq:3B:736048020:736048592:-1 gene:TRAES3BF089000150CFD_g transcript:TRAES3BF089000150CFD_t1	1
tae-miR2924	Traes_2BL_78139C29C.2	2	-1	1	21	370	390	AUCGCCGGCUCCGGCCGCGAC	UCCGCGGCCGGAGGCGGCGGU	Cleavage	cdna:novel chromosome:IWGSC1+popseq:2B:113518317:113524214:-1 gene:Traes_2BL_78139C29C transcript:Traes_2BL_78139C29C.2	1
tae-miR2924	Traes_7BL_387CF8772.4	2	-1	1	21	990	1010	AUCGCCGGCUCCGGCCGCGAC	ACCGUGGCCGGGGCCGGCGAA	Cleavage	cdna:novel scaffold:IWGSC1+popseq:IWGSC_CSS_7BL_scaff_6744070:7:6141:1 gene:Traes_7BL_387CF8772 transcript:Traes_7BL_387CF8772.4	1
tae-miR2924	Traes_2AL_5B6D378D4.1	2	-1	1	21	401	421	AUCGCCGGCUCCGGCCGCGAC	UCCGCGGCCGGAGGCGGCGGU	Cleavage	cdna:novel scaffold:IWGSC1+popseq:IWGSC_CSS_2AL_scaff_6363880:458:3720:1 gene:Traes_2AL_5B6D378D4 transcript:Traes_2AL_5B6D378D4.1	1
tae-miR2924	Traes_5DL_63AB65800.2	2	-1	1	21	314	334	AUCGCCGGCUCCGGCCGCGAC	AUAGUGGUCGGAGCCGGCGAU	Cleavage	cdna:novel chromosome:IWGSC1+popseq:5D:80178205:80179420:1 gene:Traes_5DL_63AB65800 transcript:Traes_5DL_63AB65800.2 description: RNA-binding (RRM/RBD/RNP motifs) family protein	1
tae-miR2924	Traes_2DL_872E194C2.2	2	-1	1	21	376	396	AUCGCCGGCUCCGGCCGCGAC	UCCGCGGCCGGAGGCGGCGGU	Cleavage	cdna:novel chromosome:IWGSC1+popseq:2D:75615533:75618550:-1 gene:Traes_2DL_872E194C2 transcript:Traes_2DL_872E194C2.2	1
tae-miR2924	Traes_5BL_991C9C957.1	2	-1	1	21	56	76	AUCGCCGGCUCCGGCCGCGAC	AUAGUGGUCGGAGCCGGCGAU	Cleavage	cdna:novel chromosome:IWGSC1+popseq:5B:128238741:128240417:-1 gene:Traes_5BL_991C9C957 transcript:Traes_5BL_991C9C957.1	1
tae-miR2924	TRAES3BF079700070CFD_t1	2	-1	1	21	111	131	AUCGCCGGCUCCGGCCGCGAC	CCCGCGGGCGGAGUCGGCGGU	Cleavage	cdna:novel chromosome:IWGSC1+popseq:3B:662271389:662273596:-1 gene:TRAES3BF079700070CFD_g transcript:TRAES3BF079700070CFD_t1	1
tae-miR2924	Traes_4DS_D66BDD184.1	2	-1	1	21	751	771	AUCGCCGGCUCCGGCCGCGAC	GCCGCCGCCGGGGCCGGCGGU	Cleavage	cdna:novel scaffold:IWGSC1+popseq:IWGSC_CSS_4DS_scaff_2264205:992:4340:-1 gene:Traes_4DS_D66BDD184 transcript:Traes_4DS_D66BDD184.1	1
tae-miR2924	Traes_6AS_BF6B4581A1.2	2	-1	1	21	702	722	AUCGCCGGCUCCGGCCGCGAC	CCCGCAGCCGGAGCUGGCGGU	Cleavage	cdna:novel chromosome:IWGSC1+popseq:6A:646304:647620:-1 gene:Traes_6AS_BF6B4581A1 transcript:Traes_6AS_BF6B4581A1.2	1
tae-miR2924	Traes_6DS_2F7DE1EAB.1	2	-1	1	21	309	329	AUCGCCGGCUCCGGCCGCGAC	CCCGCAGCCGGAGCUGGCGGU	Cleavage	cdna:novel chromosome:IWGSC1+popseq:6D:1182766:1183882:-1 gene:Traes_6DS_2F7DE1EAB transcript:Traes_6DS_2F7DE1EAB.1	1
tae-miR2924	Traes_7AL_480083BC2.1	2	-1	1	21	62	82	AUCGCCGGCUCCGGCCGCGAC	UACGCCGCCGGAGCCGGCGAC	Cleavage	cdna:novel chromosome:IWGSC1+popseq:7A:155873961:155874418:-1 gene:Traes_7AL_480083BC2 transcript:Traes_7AL_480083BC2.1	1
tae-miR2927	Traes_7DS_397385597.2	2	-1	1	23	369	391	UCUCGUCGCUGAUGGAGCCCAUG	ACGCCGUUCCAUCGGCGACGAGA	Cleavage	cdna:novel chromosome:IWGSC1+popseq:7D:2653834:2655798:-1 gene:Traes_7DS_397385597 transcript:Traes_7DS_397385597.2	1
tae-miR2927	Traes_1AL_A9E395016.1	2	-1	1	23	180	202	UCUCGUCGCUGAUGGAGCCCAUG	CUUCGGCACCAUCGGCGACGAGG	Cleavage	cdna:novel scaffold:IWGSC1+popseq:IWGSC_CSS_1AL_scaff_3886215:1179:4386:1 gene:Traes_1AL_A9E395016 transcript:Traes_1AL_A9E395016.1	1
tae-miR2927	Traes_1BL_CB2F6F1F6.1	2	-1	1	23	210	232	UCUCGUCGCUGAUGGAGCCCAUG	CUUCGGCACCAUCGGCGACGAGG	Cleavage	cdna:novel scaffold:IWGSC1+popseq:IWGSC_CSS_1BL_scaff_3805732:4735:5181:1 gene:Traes_1BL_CB2F6F1F6 transcript:Traes_1BL_CB2F6F1F6.1	1
tae-miR3476	Traes_2BL_F95E57A0C.2	2	-1	1	21	356	376	AGUGACUGGAUUUGUUGACAA	AUGUUAACGGAUCCAGUUACU	Cleavage	cdna:novel chromosome:IWGSC1+popseq:2B:239379080:239382611:-1 gene:Traes_2BL_F95E57A0C transcript:Traes_2BL_F95E57A0C.2	1
tae-miR3476	Traes_2AL_6B9F1BD92.1	2	-1	1	21	461	481	AGUGACUGGAUUUGUUGACAA	AUGUUAACGGAUCCAGUUACU	Cleavage	cdna:novel chromosome:IWGSC1+popseq:2A:103409122:103412524:1 gene:Traes_2AL_6B9F1BD92 transcript:Traes_2AL_6B9F1BD92.1	1
tae-miR3513	Traes_5DL_C9BA7BC3C.1	2	-1	1	21	219	239	UGAACUUCUCAUUUUGUCAUC	UGUGACAAGAUGGGGAGUUCG	Cleavage	cdna:novel chromosome:IWGSC1+popseq:5D:129631867:129635138:-1 gene:Traes_5DL_C9BA7BC3C transcript:Traes_5DL_C9BA7BC3C.1	1
tae-miR3522	Traes_5AL_E3F2E3C4C.1	2	-1	1	19	2395	2413	UGACCUUAUGAGCAGCUGA	UCAGAUGCUCAUAAGGUUG	Cleavage	cdna:novel chromosome:IWGSC1+popseq:5A:127422331:127424860:1 gene:Traes_5AL_E3F2E3C4C transcript:Traes_5AL_E3F2E3C4C.1	1
tae-miR3522	Traes_5DL_029CEF556.4	2	-1	1	19	2393	2411	UGACCUUAUGAGCAGCUGA	UCAGAUGCUCAUAAGGUUG	Cleavage	cdna:novel chromosome:IWGSC1+popseq:5D:146204664:146207223:-1 gene:Traes_5DL_029CEF556 transcript:Traes_5DL_029CEF556.4	1
tae-miR3633	TRAES3BF079200020CFD_t1	2	-1	1	23	584	606	UUUCCCGAUGCCUCCCAUUCCUA	AAGGAAUGGGAGGCAUCGGUAAG	Cleavage	cdna:novel scaffold:IWGSC1+popseq:v443_0792:183970:187281:1 gene:TRAES3BF079200020CFD_g transcript:TRAES3BF079200020CFD_t1	1
tae-miR3635	Traes_7BS_6C2D4209C.1	2	-1	1	21	1298	1318	AUGAUGUCCCAGACAUGCCUC	UUGGUAUGUUUGGGACAUUGU	Cleavage	cdna:novel chromosome:IWGSC1+popseq:7B:24232467:24236643:-1 gene:Traes_7BS_6C2D4209C transcript:Traes_7BS_6C2D4209C.1	1
tae-miR3636	Traes_1AL_82FBE325B.1	2	-1	1	23	249	271	UCGGUUUGCUUCCUUGAAGAUUG	UUGCUUUCAAGGAGGCAGACCGG	Cleavage	cdna:novel chromosome:IWGSC1+popseq:1A:226466548:226468877:1 gene:Traes_1AL_82FBE325B transcript:Traes_1AL_82FBE325B.1	1
tae-miR413	Traes_7BL_B70C524A2.1	2	-1	1	21	98	118	GGAGUUUCUCUUGUUCUGCAG	CUGCAAAACAAGAGAAAUUUC	Cleavage	cdna:novel chromosome:IWGSC1+popseq:7B:154184657:154186391:1 gene:Traes_7BL_B70C524A2 transcript:Traes_7BL_B70C524A2.1	1
tae-miR413	Traes_7DL_A7F7C3C7E.1	2	-1	1	21	701	721	GGAGUUUCUCUUGUUCUGCAG	CUGCAAAACAAGAGAAAUUUC	Cleavage	cdna:novel scaffold:IWGSC1+popseq:IWGSC_CSS_7DL_scaff_62979:30:1979:-1 gene:Traes_7DL_A7F7C3C7E transcript:Traes_7DL_A7F7C3C7E.1	1
tae-miR413	Traes_7AL_E912F3106.1	2	-1	1	21	644	664	GGAGUUUCUCUUGUUCUGCAG	CUGCAAAACAAGAGAAAUUUC	Cleavage	cdna:novel scaffold:IWGSC1+popseq:IWGSC_CSS_7AL_scaff_4499620:3408:9438:-1 gene:Traes_7AL_E912F3106 transcript:Traes_7AL_E912F3106.1	1
tae-miR413	Traes_7AL_E912F31061.1	2	-1	1	21	644	664	GGAGUUUCUCUUGUUCUGCAG	CUGCAAAACAAGAGAAAUUUC	Cleavage	cdna:novel scaffold:IWGSC1+popseq:IWGSC_CSS_7AL_scaff_4556282:1367:7397:1 gene:Traes_7AL_E912F31061 transcript:Traes_7AL_E912F31061.1	1
tae-miR413	Traes_5DL_04E7A18F4.2	2	-1	1	21	120	140	GGAGUUUCUCUUGUUCUGCAG	UCUCAGAACAAGAGGAACUUC	Cleavage	cdna:novel chromosome:IWGSC1+popseq:5D:146287149:146294338:-1 gene:Traes_5DL_04E7A18F4 transcript:Traes_5DL_04E7A18F4.2	1
tae-miR413	Traes_3AL_2D3431D30.2	2	-1	1	21	910	930	GGAGUUUCUCUUGUUCUGCAG	UAGCAGGACAGGAGAAGCUUC	Cleavage	cdna:novel chromosome:IWGSC1+popseq:3A:104712836:104722202:-1 gene:Traes_3AL_2D3431D30 transcript:Traes_3AL_2D3431D30.2	1
tae-miR413	Traes_2BS_E191CDAD7.3	2	-1	1	21	5046	5066	GGAGUUUCUCUUGUUCUGCAG	GAGCAUGACAAGAGGAACUCC	Cleavage	cdna:novel chromosome:IWGSC1+popseq:2B:85629394:85634878:-1 gene:Traes_2BS_E191CDAD7 transcript:Traes_2BS_E191CDAD7.3	1
tae-miR4364	Traes_6AL_1F49DBDC4.2	2	-1	1	21	2172	2192	UAACAACAGCGGCAGCUUCUU	CAGAAGCUGCCGCUGCUGUUG	Cleavage	cdna:novel chromosome:IWGSC1+popseq:6A:183379141:183393941:1 gene:Traes_6AL_1F49DBDC4 transcript:Traes_6AL_1F49DBDC4.2	1
tae-miR4364	Traes_2BS_C9C1928B7.5	2	-1	1	21	814	834	UAACAACAGCGGCAGCUUCUU	UCAAAGCUGCUGCUGUUGUUG	Cleavage	cdna:novel chromosome:IWGSC1+popseq:2B:224376553:224377914:-1 gene:Traes_2BS_C9C1928B7 transcript:Traes_2BS_C9C1928B7.5	1
tae-miR4364	TRAES3BF026500180CFD_t1	2	-1	1	21	1529	1549	UAACAACAGCGGCAGCUUCUU	AUGAAGCUGCUGCUAUUGUUA	Cleavage	cdna:pseudogene chromosome:IWGSC1+popseq:3B:466192068:466197115:-1 gene:TRAES3BF026500180CFD_g transcript:TRAES3BF026500180CFD_t1	1
tae-miR4364	Traes_3DL_097882101.1	2	-1	1	21	1536	1556	UAACAACAGCGGCAGCUUCUU	AUGAAGCUGCUGCUAUUGUUA	Cleavage	cdna:novel chromosome:IWGSC1+popseq:3D:46860244:46864852:-1 gene:Traes_3DL_097882101 transcript:Traes_3DL_097882101.1	1
tae-miR4364	Traes_3AL_DF5E3B023.2	2	-1	1	21	2586	2606	UAACAACAGCGGCAGCUUCUU	ACGAAGCUGCUGCUAUUGUUA	Cleavage	cdna:novel chromosome:IWGSC1+popseq:3A:149756993:149762128:-1 gene:Traes_3AL_DF5E3B023 transcript:Traes_3AL_DF5E3B023.2	1
tae-miR4364	Traes_1DL_C3C98B159.2	2	-1	1	21	1057	1077	UAACAACAGCGGCAGCUUCUU	UUGAUGCGGCCGCUGUUGUUA	Cleavage	cdna:novel scaffold:IWGSC1+popseq:IWGSC_CSS_1DL_scaff_2264964:2313:6401:1 gene:Traes_1DL_C3C98B159 transcript:Traes_1DL_C3C98B159.2	1
tae-miR4364	Traes_1BL_30ECC5A18.1	2	-1	1	21	1071	1091	UAACAACAGCGGCAGCUUCUU	UUGAUGCGGCCGCUGUUGUUA	Cleavage	cdna:novel chromosome:IWGSC1+popseq:1B:239574770:239578881:-1 gene:Traes_1BL_30ECC5A18 transcript:Traes_1BL_30ECC5A18.1	1
tae-miR4367	Traes_3AL_5935773EA.1	2	-1	1	21	1406	1426	AGCAUCAUAUCACCUUCAUUG	CAAUGAGGGUGACAUGAUGCU	Cleavage	cdna:novel scaffold:IWGSC1+popseq:IWGSC_CSS_3AL_scaff_4374263:2094:5083:-1 gene:Traes_3AL_5935773EA transcript:Traes_3AL_5935773EA.1	1
tae-miR4367	TRAES3BF111600210CFD_t1	2	-1	1	21	2172	2192	AGCAUCAUAUCACCUUCAUUG	CAAUGAGGGUGACAUGAUGCU	Cleavage	cdna:novel chromosome:IWGSC1+popseq:3B:128002792:128006983:-1 gene:TRAES3BF111600210CFD_g transcript:TRAES3BF111600210CFD_t1	1
tae-miR4367	Traes_4AL_BF363B1AC.1	2	-1	1	21	1514	1534	AGCAUCAUAUCACCUUCAUUG	UGAUGAAGGUGAUAGGGUGCU	Cleavage	cdna:novel chromosome:IWGSC1+popseq:4A:10037509:10043375:1 gene:Traes_4AL_BF363B1AC transcript:Traes_4AL_BF363B1AC.1	1
tae-miR477a	Traes_7AL_FAB3B8591.1	2	-1	1	21	829	849	CCUCUCUCCCUCACCGGCUCC	AGGGCUGAUGAGGGAGAGAGG	Cleavage	cdna:novel scaffold:IWGSC1+popseq:IWGSC_CSS_7AL_scaff_2107755:22:2776:1 gene:Traes_7AL_FAB3B8591 transcript:Traes_7AL_FAB3B8591.1	1
tae-miR477a	Traes_1BS_5E15FE346.1	2	-1	1	21	1508	1528	CCUCUCUCCCUCACCGGCUCC	AGGGCUGAUGAGGGAGAGAGG	Cleavage	cdna:novel chromosome:IWGSC1+popseq:1B:152084982:152087394:1 gene:Traes_1BS_5E15FE346 transcript:Traes_1BS_5E15FE346.1 description: Pentatricopeptide repeat (PPR-like) superfamily protein	1
tae-miR477a	Traes_7AL_82F2A1CD5.1	2	-1	1	21	600	620	CCUCUCUCCCUCACCGGCUCC	AGAGCGAGUGAGGGAGAGAGG	Cleavage	cdna:novel scaffold:IWGSC1+popseq:IWGSC_CSS_7AL_scaff_4483394:1892:4103:-1 gene:Traes_7AL_82F2A1CD5 transcript:Traes_7AL_82F2A1CD5.1	1
tae-miR4993	Traes_4BS_7CB794B52.1	2	-1	1	21	174	194	GAGCGGCGGCGGCGGCGGAGG	CCUCCGUCGCCGCCGCCACUC	Cleavage	cdna:novel chromosome:IWGSC1+popseq:4B:25300731:25307823:-1 gene:Traes_4BS_7CB794B52 transcript:Traes_4BS_7CB794B52.1 description: chromatin remodeling 1	2
tae-miR4993	Traes_4DS_D90DFC6A3.1	2	-1	1	21	34	54	GAGCGGCGGCGGCGGCGGAGG	CCUCCGUCGCCGCCGCCACUC	Cleavage	cdna:novel scaffold:IWGSC1+popseq:IWGSC_CSS_4DS_scaff_1318172:3123:9524:1 gene:Traes_4DS_D90DFC6A3 transcript:Traes_4DS_D90DFC6A3.1	1
tae-miR4993	Traes_4AS_DD16F89E7.1	2	-1	1	21	935	955	GAGCGGCGGCGGCGGCGGAGG	CCUCCGCCGCCGCCGCCCUUC	Cleavage	cdna:novel chromosome:IWGSC1+popseq:4A:46745524:46749343:1 gene:Traes_4AS_DD16F89E7 transcript:Traes_4AS_DD16F89E7.1	1
tae-miR4993	Traes_4BS_1281828D6.2	2	-1	1	21	707	727	GAGCGGCGGCGGCGGCGGAGG	CCUUCGCCGCCGCCGCCGCGC	Cleavage	cdna:novel chromosome:IWGSC1+popseq:4B:14754528:14757703:1 gene:Traes_4BS_1281828D6 transcript:Traes_4BS_1281828D6.2	1
tae-miR4993	Traes_6AS_9DDF8E4CB.2	2	-1	1	21	262	282	GAGCGGCGGCGGCGGCGGAGG	CCCCCGCCGCCGCCGCCGCUG	Cleavage	cdna:novel chromosome:IWGSC1+popseq:6A:25035651:25039795:-1 gene:Traes_6AS_9DDF8E4CB transcript:Traes_6AS_9DDF8E4CB.2 description: Pentatricopeptide repeat (PPR) superfamily protein	1
tae-miR4993	Traes_3AS_0B3BDA7B1.1	2	-1	1	21	506	526	GAGCGGCGGCGGCGGCGGAGG	CCUCCGCCGACGCUGCCGCUC	Cleavage	cdna:novel chromosome:IWGSC1+popseq:3A:12490295:12491722:-1 gene:Traes_3AS_0B3BDA7B1 transcript:Traes_3AS_0B3BDA7B1.1 description: thylakoid lumenal 17.9 kDa protein, chloroplast	1
tae-miR4993	Traes_2BL_7BFBA8CBF.1	2	-1	1	21	291	311	GAGCGGCGGCGGCGGCGGAGG	CCGCCGCCGCCGCCGCCGCUA	Cleavage	cdna:novel chromosome:IWGSC1+popseq:2B:341116736:341124806:1 gene:Traes_2BL_7BFBA8CBF transcript:Traes_2BL_7BFBA8CBF.1	1
tae-miR4993	Traes_4DL_FB86582B5.1	2	-1	1	21	56	76	GAGCGGCGGCGGCGGCGGAGG	CCGCCGCCGCCGUCGCUGCUC	Cleavage	cdna:novel chromosome:IWGSC1+popseq:4D:115400662:115405512:-1 gene:Traes_4DL_FB86582B5 transcript:Traes_4DL_FB86582B5.1	1
tae-miR4993	Traes_4DL_052000A28.2	2	-1	1	21	2930	2950	GAGCGGCGGCGGCGGCGGAGG	CCGUCGCCGUCGCCGCCGCUC	Cleavage	cdna:novel chromosome:IWGSC1+popseq:4D:116099233:116104506:-1 gene:Traes_4DL_052000A28 transcript:Traes_4DL_052000A28.2	1
tae-miR4993	Traes_1DL_05B2D4ED0.1	2	-1	1	21	67	87	GAGCGGCGGCGGCGGCGGAGG	CCUCCGCCUCCGCCGCCGUUC	Cleavage	cdna:novel scaffold:IWGSC1+popseq:IWGSC_CSS_1DL_scaff_2238851:3284:5531:1 gene:Traes_1DL_05B2D4ED0 transcript:Traes_1DL_05B2D4ED0.1 description: Small nuclear ribonucleoprotein family protein	1
tae-miR4993	Traes_7BL_71053FFCA.2	2	-1	1	21	90	110	GAGCGGCGGCGGCGGCGGAGG	CCGCCGCCGCCGCCGCCGCUG	Cleavage	cdna:novel chromosome:IWGSC1+popseq:7B:202535677:202539269:1 gene:Traes_7BL_71053FFCA transcript:Traes_7BL_71053FFCA.2	1
tae-miR4993	Traes_2DS_CA627938A.1	2	-1	1	21	98	118	GAGCGGCGGCGGCGGCGGAGG	CCGCCGCCGCCGCCGCCGCUG	Cleavage	cdna:novel chromosome:IWGSC1+popseq:2D:108200438:108204783:1 gene:Traes_2DS_CA627938A transcript:Traes_2DS_CA627938A.1	1
tae-miR4993	Traes_1BL_1CCF44ECE.1	2	-1	1	21	338	358	GAGCGGCGGCGGCGGCGGAGG	CCGCCGCCGCCGCCGCCGCUG	Cleavage	cdna:novel chromosome:IWGSC1+popseq:1B:283818636:283823033:1 gene:Traes_1BL_1CCF44ECE transcript:Traes_1BL_1CCF44ECE.1	1
tae-miR4993	Traes_1AL_7EA7390C0.1	2	-1	1	21	44	64	GAGCGGCGGCGGCGGCGGAGG	CCUCCGCCUCCGCCGCCGUUC	Cleavage	cdna:novel chromosome:IWGSC1+popseq:1A:182399959:182402025:-1 gene:Traes_1AL_7EA7390C0 transcript:Traes_1AL_7EA7390C0.1 description: Small nuclear ribonucleoprotein family protein	1
tae-miR4993	TRAES3BF057900130CFD_t1	2	-1	1	21	332	352	GAGCGGCGGCGGCGGCGGAGG	CCUCCGCCGACGCUGCCGCUC	Cleavage	cdna:novel chromosome:IWGSC1+popseq:3B:71084639:71085686:1 gene:TRAES3BF057900130CFD_g transcript:TRAES3BF057900130CFD_t1 description: thylakoid lumenal 17.9 kDa protein, chloroplast	2
tae-miR4993	Traes_5DL_94F2D0C73.1	2	-1	1	21	306	326	GAGCGGCGGCGGCGGCGGAGG	UCUCUGCCGCCGCUGCCGCUG	Cleavage	cdna:novel chromosome:IWGSC1+popseq:5D:115487875:115490402:-1 gene:Traes_5DL_94F2D0C73 transcript:Traes_5DL_94F2D0C73.1	1
tae-miR4993	Traes_4DS_928F2CD67.1	2	-1	1	21	397	417	GAGCGGCGGCGGCGGCGGAGG	CCCCUGUCGCCGCCGCCGCUC	Cleavage	cdna:novel chromosome:IWGSC1+popseq:4D:48384647:48387034:1 gene:Traes_4DS_928F2CD67 transcript:Traes_4DS_928F2CD67.1	2
tae-miR4993	TRAES3BF099800020CFD_t1	2	-1	1	21	22	42	GAGCGGCGGCGGCGGCGGAGG	CCCUCGCCGUCGCCGCCGCUC	Cleavage	cdna:novel chromosome:IWGSC1+popseq:3B:120524258:120528780:1 gene:TRAES3BF099800020CFD_g transcript:TRAES3BF099800020CFD_t1	1
tae-miR4993	Traes_5BL_DA72CE20D.2	2	-1	1	21	414	434	GAGCGGCGGCGGCGGCGGAGG	UCUCCGCCGUCGCCGCUGCUA	Cleavage	cdna:novel scaffold:IWGSC1+popseq:IWGSC_CSS_5BL_scaff_10919120:10577:12578:-1 gene:Traes_5BL_DA72CE20D transcript:Traes_5BL_DA72CE20D.2	2
tae-miR4993	Traes_6AS_39971C41C1.1	2	-1	1	21	46	66	GAGCGGCGGCGGCGGCGGAGG	CCGCCGUCGCCGUCGCCGCUC	Cleavage	cdna:novel scaffold:IWGSC1+popseq:IWGSC_CSS_6AS_scaff_4425593:1625:10957:1 gene:Traes_6AS_39971C41C1 transcript:Traes_6AS_39971C41C1.1	1
tae-miR4993	Traes_6AS_39971C41C.1	2	-1	1	21	46	66	GAGCGGCGGCGGCGGCGGAGG	CCGCCGUCGCCGUCGCCGCUC	Cleavage	cdna:novel chromosome:IWGSC1+popseq:6A:103860913:103870245:-1 gene:Traes_6AS_39971C41C transcript:Traes_6AS_39971C41C.1	1
tae-miR4993	Traes_4BS_79679D156.2	2	-1	1	21	102	122	GAGCGGCGGCGGCGGCGGAGG	CCGCCGCCGCCGUCGCCGUUC	Cleavage	cdna:novel chromosome:IWGSC1+popseq:4B:14548017:14551379:-1 gene:Traes_4BS_79679D156 transcript:Traes_4BS_79679D156.2	1
tae-miR4993	Traes_4AL_6752FAFB9.1	2	-1	1	21	93	113	GAGCGGCGGCGGCGGCGGAGG	CCGCCGCCGCCGUCGCCGUUC	Cleavage	cdna:novel chromosome:IWGSC1+popseq:4A:133689968:133693259:-1 gene:Traes_4AL_6752FAFB9 transcript:Traes_4AL_6752FAFB9.1	1
tae-miR4993	Traes_4DS_AA1F41581.1	2	-1	1	21	187	207	GAGCGGCGGCGGCGGCGGAGG	UCUCUGCCGCCGCCGCCGCCC	Cleavage	cdna:novel scaffold:IWGSC1+popseq:IWGSC_CSS_4DS_scaff_2289149:1342:5679:-1 gene:Traes_4DS_AA1F41581 transcript:Traes_4DS_AA1F41581.1	1
tae-miR4993	Traes_2AL_A92C3A0A4.1	2	-1	1	21	176	196	GAGCGGCGGCGGCGGCGGAGG	CUUCUGUCGCCGCCGCCGCUA	Cleavage	cdna:novel scaffold:IWGSC1+popseq:IWGSC_CSS_2AL_scaff_6347751:1562:2850:-1 gene:Traes_2AL_A92C3A0A4 transcript:Traes_2AL_A92C3A0A4.1	1
tae-miR4995	TRAES3BF105300110CFD_t1	2	-1	1	21	310	330	AGGCAGUGGCUUGGUUAAGGG	CCCUUACCCAAGCCACUGCCA	Cleavage	cdna:pseudogene chromosome:IWGSC1+popseq:3B:53779260:53780628:1 gene:TRAES3BF105300110CFD_g transcript:TRAES3BF105300110CFD_t1	1
tae-miR4995	TRAES3BF037300170CFD_t1	2	-1	1	21	334	354	AGGCAGUGGCUUGGUUAAGGG	CUCUUACCCAAGCCACUGCCA	Cleavage	cdna:novel chromosome:IWGSC1+popseq:3B:563762227:563763613:-1 gene:TRAES3BF037300170CFD_g transcript:TRAES3BF037300170CFD_t1	1
tae-miR4995	Traes_7BS_E6B3902EF.2	2	-1	1	21	490	510	AGGCAGUGGCUUGGUUAAGGG	GACCUGACCGAGCCACUGCCU	Cleavage	cdna:novel chromosome:IWGSC1+popseq:7B:45867935:45869437:-1 gene:Traes_7BS_E6B3902EF transcript:Traes_7BS_E6B3902EF.2 description: S-adenosyl-L-methionine-dependent methyltransferases superfamily protein	1
tae-miR5039	Traes_6BS_268C95701.2	2	-1	1	21	233	253	CCCUUUUUUUAACUUUGCAUG	GAUACAAAGUUAAAAAAAGGU	Cleavage	cdna:novel scaffold:IWGSC1+popseq:IWGSC_CSS_6BS_scaff_3002694:3:3876:1 gene:Traes_6BS_268C95701 transcript:Traes_6BS_268C95701.2	1
tae-miR5040	Traes_2DL_2D3C40C9A.1	2	-1	1	21	673	693	UUGAUAUAUAACAAGCAUAAG	AUUAUAUUUGUUAUAUAUCGA	Cleavage	cdna:novel chromosome:IWGSC1+popseq:2D:143163198:143164614:-1 gene:Traes_2DL_2D3C40C9A transcript:Traes_2DL_2D3C40C9A.1	1
tae-miR5059	Traes_6BL_B5524870A.1	2	-1	1	20	225	244	CGGGCGGGGCAGCACCACCG	CGGUGGUGGUGCUCCGCCCG	Cleavage	cdna:novel scaffold:IWGSC1+popseq:IWGSC_CSS_6BL_scaff_3759335:16:5866:1 gene:Traes_6BL_B5524870A transcript:Traes_6BL_B5524870A.1	1
tae-miR5059	Traes_5DL_CB979DF45.1	2	-1	1	20	630	649	CGGGCGGGGCAGCACCACCG	CGGUGCUGCUGCCUUGCCCG	Cleavage	cdna:novel scaffold:IWGSC1+popseq:IWGSC_CSS_5DL_scaff_4579047:4719:8911:1 gene:Traes_5DL_CB979DF45 transcript:Traes_5DL_CB979DF45.1	1
tae-miR5064	Traes_1AL_B69FCAA8E.1	2	-1	1	21	1003	1023	UGAAUUUGUCCAUAGCAUCAU	AUGAUGUUAUAGACAAAUUCA	Translation	cdna:novel chromosome:IWGSC1+popseq:1A:217393191:217394451:1 gene:Traes_1AL_B69FCAA8E transcript:Traes_1AL_B69FCAA8E.1	1
tae-miR5064	Traes_1DS_EF905F915.1	2	-1	1	21	844	864	UGAAUUUGUCCAUAGCAUCAU	CUGAUGCUAUGGACAAUUUUA	Cleavage	cdna:novel chromosome:IWGSC1+popseq:1D:54937359:54940137:1 gene:Traes_1DS_EF905F915 transcript:Traes_1DS_EF905F915.1	1
tae-miR5064	Traes_2AS_38949B685.1	2	-1	1	21	885	905	UGAAUUUGUCCAUAGCAUCAU	CUCAUGCUAUGGACAGGUUCA	Cleavage	cdna:novel chromosome:IWGSC1+popseq:2A:5437919:5441973:-1 gene:Traes_2AS_38949B685 transcript:Traes_2AS_38949B685.1	1
tae-miR5064	Traes_1DS_5D3ACE9A3.1	2	-1	1	21	1381	1401	UGAAUUUGUCCAUAGCAUCAU	CUGAUGCAAUGGAUAAGUUCA	Cleavage	cdna:novel scaffold:IWGSC1+popseq:IWGSC_CSS_1DS_scaff_1915584:7:2348:-1 gene:Traes_1DS_5D3ACE9A3 transcript:Traes_1DS_5D3ACE9A3.1	1
tae-miR5064	Traes_1AS_5317928F1.3	2	-1	1	21	423	443	UGAAUUUGUCCAUAGCAUCAU	CUGAUGCCAUGGAUAAGUUCA	Cleavage	cdna:novel chromosome:IWGSC1+popseq:1A:17026784:17029441:1 gene:Traes_1AS_5317928F1 transcript:Traes_1AS_5317928F1.3	1
tae-miR5064	Traes_1BS_97E315E6A.1	2	-1	1	21	1179	1199	UGAAUUUGUCCAUAGCAUCAU	UCGAUGCUAUGGAAAAAUUUA	Cleavage	cdna:novel chromosome:IWGSC1+popseq:1B:54436351:54437657:1 gene:Traes_1BS_97E315E6A transcript:Traes_1BS_97E315E6A.1	1
tae-miR5064	Traes_1AL_F9916E98B.1	2	-1	1	21	2285	2305	UGAAUUUGUCCAUAGCAUCAU	UGGAUGCUGUGGAUGAAUUUA	Cleavage	cdna:novel scaffold:IWGSC1+popseq:IWGSC_CSS_1AL_scaff_2809041:4385:9821:1 gene:Traes_1AL_F9916E98B transcript:Traes_1AL_F9916E98B.1	1
tae-miR5064	Traes_1BS_118D12EED.1	2	-1	1	21	1478	1498	UGAAUUUGUCCAUAGCAUCAU	CCGAUGCUAUGGAAAAAUUUA	Cleavage	cdna:novel chromosome:IWGSC1+popseq:1B:20131974:20134556:-1 gene:Traes_1BS_118D12EED transcript:Traes_1BS_118D12EED.1	2
tae-miR5064	Traes_1BS_7ACA1C5B7.1	2	-1	1	21	1499	1519	UGAAUUUGUCCAUAGCAUCAU	CCGAUGCUAUGGAAAAAUUUA	Cleavage	cdna:novel chromosome:IWGSC1+popseq:1B:25969908:25973485:-1 gene:Traes_1BS_7ACA1C5B7 transcript:Traes_1BS_7ACA1C5B7.1	2
tae-miR5064	Traes_1AS_65AA58A5E.1	2	-1	1	21	935	955	UGAAUUUGUCCAUAGCAUCAU	CCGAUGCUAUUGACAAAUUCG	Translation	cdna:novel scaffold:IWGSC1+popseq:IWGSC_CSS_1AS_scaff_3266500:1876:6550:1 gene:Traes_1AS_65AA58A5E transcript:Traes_1AS_65AA58A5E.1	1
tae-miR5064	Traes_6BL_27A6BDD76.1	2	-1	1	21	246	266	UGAAUUUGUCCAUAGCAUCAU	AAGAUGUCAUGGACAAGUUCA	Cleavage	cdna:novel chromosome:IWGSC1+popseq:6B:199300788:199304722:1 gene:Traes_6BL_27A6BDD76 transcript:Traes_6BL_27A6BDD76.1	1
tae-miR5064	Traes_1DS_CCF821058.1	2	-1	1	21	1313	1333	UGAAUUUGUCCAUAGCAUCAU	CGGAUGCCAUGGAUAGAUUCA	Cleavage	cdna:novel chromosome:IWGSC1+popseq:1D:64561962:64565146:-1 gene:Traes_1DS_CCF821058 transcript:Traes_1DS_CCF821058.1	1
tae-miR5075	Traes_5BL_6E72047B61.1	2	-1	1	21	1448	1468	UUCUCCCUGGCCUCCGUCCGC	GGGGAUGGAGGCGAGGGAGAA	Cleavage	cdna:novel scaffold:IWGSC1+popseq:IWGSC_CSS_5BL_scaff_10913160:20519:22270:-1 gene:Traes_5BL_6E72047B61 transcript:Traes_5BL_6E72047B61.1	2
tae-miR5075	Traes_5AL_181A61675.1	2	-1	1	21	32	52	UUCUCCCUGGCCUCCGUCCGC	GGGGAUGGAGGCGAGGGAGAA	Cleavage	cdna:novel chromosome:IWGSC1+popseq:5A:72215165:72215535:1 gene:Traes_5AL_181A61675 transcript:Traes_5AL_181A61675.1	1
tae-miR5075	Traes_2BS_1B3E61DE0.1	2	-1	1	21	472	492	UUCUCCCUGGCCUCCGUCCGC	CAGCAAGGAGGCCAGGGAGAA	Cleavage	cdna:novel scaffold:IWGSC1+popseq:IWGSC_CSS_2BS_scaff_2763633:184:1474:-1 gene:Traes_2BS_1B3E61DE0 transcript:Traes_2BS_1B3E61DE0.1	1
tae-miR5075	Traes_2DS_ED84643CE.1	2	-1	1	21	249	269	UUCUCCCUGGCCUCCGUCCGC	CAGCAAGGAGGCCAGGGAGAA	Cleavage	cdna:novel scaffold:IWGSC1+popseq:IWGSC_CSS_2DS_scaff_5318766:1:1255:-1 gene:Traes_2DS_ED84643CE transcript:Traes_2DS_ED84643CE.1	1
tae-miR5075	Traes_2AS_CA515348A.1	2	-1	1	21	35	55	UUCUCCCUGGCCUCCGUCCGC	CAGCAAGGAGGCCAGGGAGAA	Cleavage	cdna:novel scaffold:IWGSC1+popseq:IWGSC_CSS_2AS_scaff_5295637:23:701:1 gene:Traes_2AS_CA515348A transcript:Traes_2AS_CA515348A.1	1
tae-miR5082	Traes_2DL_B9574CFF6.1	2	-1	1	24	578	601	CGCGAUGAUGGCCGCGCGGGCUCA	GCCACCCGCGCCGCCAUCGUCGCG	Cleavage	cdna:novel chromosome:IWGSC1+popseq:2D:137823004:137824495:-1 gene:Traes_2DL_B9574CFF6 transcript:Traes_2DL_B9574CFF6.1	1
tae-miR5082	Traes_2BL_EBB1E8AC6.1	2	-1	1	24	523	546	CGCGAUGAUGGCCGCGCGGGCUCA	GCCACCCGCGCUGCCAUCGUCGCG	Cleavage	cdna:novel scaffold:IWGSC1+popseq:IWGSC_CSS_2BL_scaff_7985397:217:1619:1 gene:Traes_2BL_EBB1E8AC6 transcript:Traes_2BL_EBB1E8AC6.1	1
tae-miR5082	Traes_2AL_264BF03F4.1	2	-1	1	24	147	170	CGCGAUGAUGGCCGCGCGGGCUCA	CUCCUCCGCGCGGCCGUCGUCGCA	Cleavage	cdna:novel chromosome:IWGSC1+popseq:2A:34903060:34904758:-1 gene:Traes_2AL_264BF03F4 transcript:Traes_2AL_264BF03F4.1	2
tae-miR5082	Traes_2BL_4B8B77E73.1	2	-1	1	24	179	202	CGCGAUGAUGGCCGCGCGGGCUCA	CUCCUCCGCGCGGCCGUCGUCGCA	Cleavage	cdna:known chromosome:IWGSC1+popseq:2B:223450975:223452603:-1 gene:Traes_2BL_4B8B77E73 transcript:Traes_2BL_4B8B77E73.1 description: Oxygen-evolving enhancer protein 1, chloroplastic	1
tae-miR5082	Traes_2BL_9B5B143CC.1	2	-1	1	24	151	174	CGCGAUGAUGGCCGCGCGGGCUCA	CUCCUCCGCGCGGCCAUCGCCGCG	Cleavage	cdna:novel chromosome:IWGSC1+popseq:2B:95487563:95488969:-1 gene:Traes_2BL_9B5B143CC transcript:Traes_2BL_9B5B143CC.1	1
tae-miR5082	Traes_6AS_1B62A022B.1	2	-1	1	24	1326	1349	CGCGAUGAUGGCCGCGCGGGCUCA	GCCAUCCUGGCGGCCAUCAUCGCG	Cleavage	cdna:novel chromosome:IWGSC1+popseq:6A:14195084:14198610:1 gene:Traes_6AS_1B62A022B transcript:Traes_6AS_1B62A022B.1	1
tae-miR5083	TRAES3BF002300140CFD_t1	2	-1	1	20	129	148	AGACUACAAUUAUCUGAUCA	UGAUCAGAUGAUUGUAGCCU	Cleavage	cdna:novel chromosome:IWGSC1+popseq:3B:604744894:604748222:1 gene:TRAES3BF002300140CFD_g transcript:TRAES3BF002300140CFD_t1	1
tae-miR5161	Traes_6BL_8483713F6.1	2	-1	1	20	395	414	UUUGGAACAGAGGGAGUAUA	UAUACUCCCUUCGUUCCAAA	Cleavage	cdna:novel scaffold:IWGSC1+popseq:IWGSC_CSS_6BL_scaff_4321878:2829:3711:-1 gene:Traes_6BL_8483713F6 transcript:Traes_6BL_8483713F6.1	1
tae-miR5161	Traes_6DL_8335E24CC.1	2	-1	1	20	444	463	UUUGGAACAGAGGGAGUAUA	UAUACUCCCUUCGUUCCAAA	Cleavage	cdna:novel chromosome:IWGSC1+popseq:6D:115459423:115460282:1 gene:Traes_6DL_8335E24CC transcript:Traes_6DL_8335E24CC.1	1
tae-miR5161	Traes_2DL_5C445EE47.1	2	-1	1	20	616	635	UUUGGAACAGAGGGAGUAUA	UGUACUCCCUCCGUUCCAAA	Cleavage	cdna:novel scaffold:IWGSC1+popseq:IWGSC_CSS_2DL_scaff_9878493:1:1141:1 gene:Traes_2DL_5C445EE47 transcript:Traes_2DL_5C445EE47.1	1
tae-miR5161	Traes_3DS_44F9AC59C.2	2	-1	1	20	534	553	UUUGGAACAGAGGGAGUAUA	UGUACUCCCUCUGUACCAAA	Cleavage	cdna:novel scaffold:IWGSC1+popseq:IWGSC_CSS_3DS_scaff_2566482:28:2189:1 gene:Traes_3DS_44F9AC59C transcript:Traes_3DS_44F9AC59C.2	1
tae-miR5161	Traes_1AS_CBD6D1EA5.1	2	-1	1	20	833	852	UUUGGAACAGAGGGAGUAUA	UAUACUUCUUCUGUUUUAAA	Cleavage	cdna:novel chromosome:IWGSC1+popseq:1A:173662429:173663394:-1 gene:Traes_1AS_CBD6D1EA5 transcript:Traes_1AS_CBD6D1EA5.1	1
tae-miR5161	Traes_4AL_F04F9FDF5.1	2	-1	1	20	995	1014	UUUGGAACAGAGGGAGUAUA	UAUACUCCCUCCGUUCCGAA	Cleavage	cdna:novel chromosome:IWGSC1+popseq:4A:37911225:37913947:-1 gene:Traes_4AL_F04F9FDF5 transcript:Traes_4AL_F04F9FDF5.1	1
tae-miR5161	Traes_2AL_F68F429C1.1	2	-1	1	20	938	957	UUUGGAACAGAGGGAGUAUA	UGUACUCCCUCCGUUCCAAA	Cleavage	cdna:novel scaffold:IWGSC1+popseq:IWGSC_CSS_2AL_scaff_5693203:2:2031:1 gene:Traes_2AL_F68F429C1 transcript:Traes_2AL_F68F429C1.1	1
tae-miR5161	Traes_4AL_1C8287E19.1	2	-1	1	20	1092	1111	UUUGGAACAGAGGGAGUAUA	UAUGCUCCCUCUAUUCCAAA	Cleavage	cdna:novel scaffold:IWGSC1+popseq:IWGSC_CSS_4AL_scaff_7085434:860:2259:-1 gene:Traes_4AL_1C8287E19 transcript:Traes_4AL_1C8287E19.1	1
tae-miR5161	Traes_7BL_B75E2F351.1	2	-1	1	20	974	993	UUUGGAACAGAGGGAGUAUA	UGUACUCCCUCUGUACCAAA	Cleavage	cdna:novel scaffold:IWGSC1+popseq:IWGSC_CSS_7BL_scaff_6744142:73:3146:1 gene:Traes_7BL_B75E2F351 transcript:Traes_7BL_B75E2F351.1	1
tae-miR5161	Traes_4DS_58CA6888F.2	2	-1	1	20	1063	1082	UUUGGAACAGAGGGAGUAUA	UGUACUCCCUCUGGUCCAAA	Cleavage	cdna:novel scaffold:IWGSC1+popseq:IWGSC_CSS_4DS_scaff_2316509:4080:6720:1 gene:Traes_4DS_58CA6888F transcript:Traes_4DS_58CA6888F.2	1
tae-miR5161	Traes_1BS_EE609E198.1	2	-1	1	20	1269	1288	UUUGGAACAGAGGGAGUAUA	UAUACUCCCUCUGUCCCAGA	Cleavage	cdna:novel chromosome:IWGSC1+popseq:1B:62138029:62140530:1 gene:Traes_1BS_EE609E198 transcript:Traes_1BS_EE609E198.1	1
tae-miR5161	Traes_2BL_928000A2B.2	2	-1	1	20	1337	1356	UUUGGAACAGAGGGAGUAUA	UGUACUCCCUCCGUUCCAAA	Cleavage	cdna:novel chromosome:IWGSC1+popseq:2B:117731791:117733542:1 gene:Traes_2BL_928000A2B transcript:Traes_2BL_928000A2B.2	1
tae-miR5161	Traes_5BL_1F9DF8D94.1	2	-1	1	20	1128	1147	UUUGGAACAGAGGGAGUAUA	UGUACUCCCUCCGUUCCAAA	Cleavage	cdna:novel scaffold:IWGSC1+popseq:IWGSC_CSS_5BL_scaff_10885453:2636:6226:-1 gene:Traes_5BL_1F9DF8D94 transcript:Traes_5BL_1F9DF8D94.1	1
tae-miR5161	Traes_1DS_662CB4990.1	2	-1	1	20	1451	1470	UUUGGAACAGAGGGAGUAUA	UGUACUCCCUCCGUUCCAAA	Cleavage	cdna:novel scaffold:IWGSC1+popseq:IWGSC_CSS_1DS_scaff_1891401:4864:6466:1 gene:Traes_1DS_662CB4990 transcript:Traes_1DS_662CB4990.1	1
tae-miR5161	Traes_6BL_D78FA7860.1	2	-1	1	20	1589	1608	UUUGGAACAGAGGGAGUAUA	UAUACUCCCUCUGUCCCGAA	Cleavage	cdna:novel chromosome:IWGSC1+popseq:6B:177814919:177818420:-1 gene:Traes_6BL_D78FA7860 transcript:Traes_6BL_D78FA7860.1 description: arginine-rich cyclin 1	1
[truncated: 31,275 more rows]
